# Supplementary material for: Enhancing Spatial Transcriptomics via Spatially Constrained Matrix Decomposition with EDGES
Source: Adv Sci (Weinh). 2025 Aug 21;12(42):e08346. doi: 10.1002/advs.202508346 (PMC12622516; doi:10.1002/advs.202508346)
Supplement: Supplementary file 2 — Supporting Tables [file ADVS-12-e08346-s001.zip]

Archive with 3 entries (3 files):
- Supp_TableS4_analysis_of_osmFISH_data.xlsx
- Supp_TableS5_analysis_of_CODEX_data.xlsx
- Supp_TableS6_analysis_of_BaristaSeq_data.xlsx
