# Supplementary material for: Enhancing Spatial Transcriptomics via Spatially Constrained Matrix Decomposition with EDGES
Source: Adv Sci (Weinh). 2025 Aug 21;12(42):e08346. doi: 10.1002/advs.202508346 (PMC12622516; doi:10.1002/advs.202508346)
Supplement: Supplementary file 2 — Supporting Tables [file ADVS-12-e08346-s001.zip › Supp_TableS4_analysis_of_osmFISH_data.xlsx]

## Sheet: Sheet1
Descriptions:
1. Differentially expressed genes (DEGs) within each cell type in raw data: Differential expression analysis was performed on raw data by comparing cells of a specific type against other cell types under control conditions. DEGs were defined using thresholds of FDR < 0.01 and log(fold change) > 1. log(counts per million): Log counts per million, reflecting a gene’s relative expression across samp…
2. DEGs within each cell type in inferred data: Differential expression analysis was performed on inferred date by comparing cells of a specific type against other cell types under control conditions.
3. DEGs of astrocytes versus other cell types in both raw and inferred data.
4. DEGs of brain immune cells versus other cell types in both raw and inferred data.
5. DEGs of excitatory neurons cells versus other cell types in both raw and inferred data.
6. DEGs of inhibitory neurons cells versus other cell types in both raw and inferred data.
7. DEGs of oligodendrocytes versus other cell types in both raw and inferred data.
8. DEGs of vasculature cells versus other cell types in both raw and inferred data.
9. DEGs of ventricle cells versus other cell types in both raw and inferred data.
10. Enriched pathways within each cell type novel marker genes: Enrichment analysis of biological process pathways was performed on the novel marker genes of each cell type. These novel marker genes were the upregulated genes that were obtained by comparing with all other datasets. Enrichment p-values and FDRs are reported per pathway.

## Sheet: DEGs in raw data
#Gene	Cell type	log(Fold Change)	log(Counts Per Million)	LR(Likelihood Ratio)	p-value	FDR(False Discovery Rate）	sig
Sox10	Oligodendrocytes	2.67693	15.0002	3187.59	0	0	up
Plp1	Oligodendrocytes	-2.48604	14.9159	1368.2	1.70586e-299	2.81468e-298	up
Kcnip2	Oligodendrocytes	-2.40585	15.1809	1090.35	4.1244e-239	4.53684e-238	down
Lamp5	Oligodendrocytes	-2.65259	15.2257	837.219	4.36779e-184	3.60342e-183	down
Cpne5	Oligodendrocytes	-3.0294	15.2671	480.503	1.66076e-106	1.0961e-105	down
Cnr1	Oligodendrocytes	-1.65181	15.0903	436.256	7.06652e-97	3.88658e-96	down
Aldoc	Oligodendrocytes	-1.11716	14.9728	388.402	1.84446e-86	8.6953e-86	down
Rorb	Oligodendrocytes	-2.24062	15.1926	296.279	2.13089e-66	7.81326e-66	down
Hexb	Oligodendrocytes	-1.13838	15.0533	291.02	2.9809e-65	9.83695e-65	down
Pdgfra	Oligodendrocytes	1.22046	14.9229	215.5	8.67164e-49	2.20126e-48	up
Slc32a1	Oligodendrocytes	-2.00683	14.5829	199.867	2.23247e-45	5.26226e-45	down
Bmp4	Oligodendrocytes	2.11089	14.5058	188.928	5.45044e-43	1.1991e-42	up
Itpr2	Oligodendrocytes	1.16588	14.8845	179.814	5.32225e-41	1.09771e-40	up
Syt6	Oligodendrocytes	-1.67086	15.1718	177.66	1.57132e-40	3.05022e-40	down
Crhbp	Oligodendrocytes	-1.46898	14.1603	66.314	3.84525e-16	6.34467e-16	down
Pthlh	Oligodendrocytes	-1.05002	14.6542	42.9366	5.65424e-11	8.88523e-11	down
Flt1	Oligodendrocytes	-1.38967	14.4118	22.2629	2.37756e-06	3.13838e-06	down
Rorb	Excitatory neurons	-2.40581	15.1926	1045.42	2.40764e-229	7.94521e-228	down
Sox10	Excitatory neurons	1.45467	15.0002	713.991	2.71156e-157	4.47408e-156	up
Lamp5	Excitatory neurons	-1.39131	15.2257	650.594	1.65911e-143	1.82502e-142	down
Slc32a1	Excitatory neurons	1.8739	14.5829	354.81	3.79916e-79	2.08954e-78	up
Plp1	Excitatory neurons	1.17447	14.9159	278.611	1.50761e-62	5.52791e-62	up
Syt6	Excitatory neurons	-1.29055	15.1718	263.316	3.2483e-59	1.07194e-58	up
Cpne5	Excitatory neurons	-1.26004	15.2672	240.307	3.37151e-54	1.01145e-53	up
Gfap	Excitatory neurons	1.0104	14.6084	222.89	2.11812e-50	5.37677e-50	up
Foxj1	Excitatory neurons	1.02669	14.4641	171.347	3.75906e-39	8.26994e-39	up
Crhbp	Excitatory neurons	1.321	14.1602	104.479	1.58905e-24	2.91326e-24	up
Bmp4	Excitatory neurons	1.39123	14.5057	88.6665	4.67311e-21	7.71064e-21	up
Flt1	Excitatory neurons	1.83392	14.4117	71.592	2.64621e-17	3.96931e-17	up
Vtn	Ventricle	2.29192	14.9711	263.559	2.87512e-59	9.48788e-58	up
Flt1	Ventricle	2.70756	14.4115	40.4729	1.99365e-10	3.28953e-09	up
Slc32a1	Ventricle	-1.29211	14.5825	16.7502	4.26386e-05	0.000194157	down
Syt6	Ventricle	-1.14165	15.1718	16.5627	4.70684e-05	0.000194157	down
Mfge8	Astrocytes	2.58832	14.8419	734.656	8.70631e-162	2.87308e-160	up
Gfap	Astrocytes	2.4948	14.6083	417.632	7.99626e-93	1.31938e-91	up
Aldoc	Astrocytes	1.38106	14.9727	250.098	2.47242e-56	2.71966e-55	up
Ctps	Astrocytes	-1.18493	15.1807	139.243	3.89647e-32	3.21459e-31	down
Kcnip2	Astrocytes	-1.16137	15.181	67.4694	2.13979e-16	1.41226e-15	down
Lamp5	Astrocytes	-1.26671	15.2257	53.3058	2.85463e-13	1.57005e-12	down
Cnr1	Astrocytes	-1.14065	15.0903	52.8024	3.68849e-13	1.73886e-12	down
Cpne5	Astrocytes	-1.6108	15.2672	38.0733	6.81374e-10	2.49837e-09	down
Slc32a1	Astrocytes	-1.4489	14.5825	26.821	2.23194e-07	6.13784e-07	down
Crhbp	Astrocytes	-1.5165	14.1597	16.8751	3.99211e-05	8.23373e-05	down

## Sheet: DEGs in inferred data
#Gene	Cell type	log(Fold Change)	log(Counts Per Million)	LR(Likelihood Ratio)	p-value	FDR(False Discovery Rate）	sig
Rbfox1	Oligodendrocytes	-1.40266	8.9787	2611	0	0	down
Gda	Oligodendrocytes	-1.39823	8.93297	2539.55	0	0	down
Slc12a5	Oligodendrocytes	-1.33816	8.98838	3058.12	0	0	down
Chgb	Oligodendrocytes	-1.32977	9.06718	2881.38	0	0	down
Hpca	Oligodendrocytes	-1.32603	8.98469	2707.64	0	0	down
Syt4	Oligodendrocytes	-1.31672	8.9775	3490.11	0	0	down
Syp	Oligodendrocytes	-1.29404	9.05633	2896.26	0	0	down
X3110035E14Rik	Oligodendrocytes	-1.26743	8.92855	1653.96	0	0	down
Atp1a3	Oligodendrocytes	-1.23507	9.17632	2810.18	0	0	down
Thy1	Oligodendrocytes	-1.23453	9.22124	3115.67	0	0	down
Sult4a1	Oligodendrocytes	-1.22964	8.99292	2871.44	0	0	down
Gabrg2	Oligodendrocytes	-1.22842	9.1532	3268.17	0	0	down
Kalrn	Oligodendrocytes	-1.21856	9.06033	2712.45	0	0	down
Pgm2l1	Oligodendrocytes	-1.21594	9.13359	2985.43	0	0	down
Kcnma1	Oligodendrocytes	-1.21157	8.90693	2409.03	0	0	down
Adcy1	Oligodendrocytes	-1.21096	9.07034	3284.84	0	0	down
Ndrg4	Oligodendrocytes	-1.20725	9.38364	3216.18	0	0	down
Napb	Oligodendrocytes	-1.20656	9.14157	2865	0	0	down
Vsnl1	Oligodendrocytes	-1.20576	9.21722	2854.63	0	0	down
Celf5	Oligodendrocytes	-1.20219	8.94101	2999.24	0	0	down
Bex2	Oligodendrocytes	-1.19851	8.96172	2963.26	0	0	down
Syn2	Oligodendrocytes	-1.19729	9.14191	2917.51	0	0	down
Pcsk2	Oligodendrocytes	-1.18391	9.34429	2761.95	0	0	down
Gabrb2	Oligodendrocytes	-1.17258	9.23865	3103.11	0	0	down
Trim37	Oligodendrocytes	-1.16865	8.99675	4789.34	0	0	down
Scg2	Oligodendrocytes	-1.16852	9.08066	2480.8	0	0	down
Mapk10	Oligodendrocytes	-1.16065	9.08147	2770.63	0	0	down
Kif5c	Oligodendrocytes	-1.15931	9.18518	3225	0	0	down
Map9	Oligodendrocytes	-1.15896	8.80204	3303.94	0	0	down
Stmn2	Oligodendrocytes	-1.15759	9.44766	4097.87	0	0	down
Kcnb1	Oligodendrocytes	-1.15731	9.09601	2928.59	0	0	down
Prkar1b	Oligodendrocytes	-1.15672	9.22359	2969.55	0	0	down
Grm5	Oligodendrocytes	-1.15241	9.04349	2917.64	0	0	down
Slc39a10	Oligodendrocytes	-1.14891	9.0112	2015.14	0	0	down
Ptprn	Oligodendrocytes	-1.14464	9.14395	3503.77	0	0	down
Grin2b	Oligodendrocytes	-1.14441	9.17981	2918.98	0	0	down
Syt7	Oligodendrocytes	-1.14284	8.89014	2328.7	0	0	down
Stmn3	Oligodendrocytes	-1.14064	9.39357	2698.96	0	0	down
Scn1a	Oligodendrocytes	-1.13181	8.95586	3253.93	0	0	down
Rbfox3	Oligodendrocytes	-1.12933	9.26747	3914.08	0	0	down
Chd5	Oligodendrocytes	-1.12687	8.9021	4411.44	0	0	down
Gria3	Oligodendrocytes	-1.12163	8.9659	3025.98	0	0	down
Celf4	Oligodendrocytes	-1.11954	9.29383	3020.55	0	0	down
Cdk5r1	Oligodendrocytes	-1.11945	8.9998	2967.71	0	0	down
Atp2b2	Oligodendrocytes	-1.11725	9.37098	3502.98	0	0	down
Gp1bb	Oligodendrocytes	-1.11203	9.05053	3314.22	0	0	down
Tuba4a	Oligodendrocytes	-1.10854	9.26704	3452.96	0	0	down
Myt1l	Oligodendrocytes	-1.10812	9.15968	3413.32	0	0	down
Negr1	Oligodendrocytes	-1.10267	8.85805	2686.57	0	0	down
Tspan13	Oligodendrocytes	-1.10032	9.0052	2337.81	0	0	down
Cacna1a	Oligodendrocytes	-1.09814	9.0381	3842.96	0	0	down
Gabra1	Oligodendrocytes	-1.09592	9.29734	3548.73	0	0	down
Nsf	Oligodendrocytes	-1.09463	9.34667	3697.67	0	0	down
Cyfip2	Oligodendrocytes	-1.08999	9.18302	2733.81	0	0	down
Cadps	Oligodendrocytes	-1.08944	9.01684	3053.48	0	0	down
Ppp3cb	Oligodendrocytes	-1.08708	9.16235	3557.14	0	0	down
Pcdha5	Oligodendrocytes	-1.0835	8.9691	3674.75	0	0	down
Uchl1	Oligodendrocytes	-1.08298	9.2085	2953.59	0	0	down
Cx3cl1	Oligodendrocytes	-1.0807	9.27944	3745.89	0	0	down
Unc80	Oligodendrocytes	-1.07905	8.98343	3256.74	0	0	down
Syngr1	Oligodendrocytes	-1.07879	9.10421	3096.14	0	0	down
Plk2	Oligodendrocytes	-1.06805	8.95749	3310.03	0	0	down
Cplx2	Oligodendrocytes	-1.06527	9.06202	2899.37	0	0	down
Tubb2a	Oligodendrocytes	-1.0629	9.56044	5195.73	0	0	down
Scn2a1	Oligodendrocytes	-1.05708	9.36156	3736.13	0	0	down
Atl1	Oligodendrocytes	-1.05353	8.86626	3561.3	0	0	down
Rph3a	Oligodendrocytes	-1.05324	8.99966	3102.33	0	0	down
Snhg11	Oligodendrocytes	-1.0495	9.52578	3446.09	0	0	down
Arpp21	Oligodendrocytes	-1.04848	9.27272	1886	0	0	down
Eno2	Oligodendrocytes	-1.04405	9.28974	3073.56	0	0	down
Src	Oligodendrocytes	-1.0402	8.94257	6166.58	0	0	down
Hivep2	Oligodendrocytes	-1.03817	8.86836	2332.79	0	0	down
Camk2b	Oligodendrocytes	-1.03501	9.24599	3754.91	0	0	down
Ryr2	Oligodendrocytes	-1.02943	8.88007	2930.02	0	0	down
Pacsin1	Oligodendrocytes	-1.0277	8.85049	2863.57	0	0	down
Stxbp1	Oligodendrocytes	-1.01604	9.21238	3389.02	0	0	down
Dlgap1	Oligodendrocytes	-1.01213	9.34664	4029.8	0	0	down
Dlg4	Oligodendrocytes	-1.00966	9.03271	2478.74	0	0	down
Frrs1l	Oligodendrocytes	-1.00377	9.09515	3227.67	0	0	down
Nrxn3	Oligodendrocytes	-1.00093	9.28235	3320.58	0	0	down
Ypel2	Oligodendrocytes	1.0056	8.04583	4034.78	0	0	up
Endod1	Oligodendrocytes	1.00954	8.34343	2000.7	0	0	up
Npc2	Oligodendrocytes	1.01267	8.99536	2254.98	0	0	up
Asrgl1	Oligodendrocytes	1.0133	8.5481	2580.12	0	0	up
Myo6	Oligodendrocytes	1.01575	8.6809	1785.62	0	0	up
Erbb2ip	Oligodendrocytes	1.01883	8.22902	3345.54	0	0	up
Cryab	Oligodendrocytes	1.01949	8.95513	2542.4	0	0	up
Ccp110	Oligodendrocytes	1.02354	8.14323	3490.07	0	0	up
45902	Oligodendrocytes	1.02759	8.41559	2982.03	0	0	up
Phgdh	Oligodendrocytes	1.0385	8.842	1548.8	0	0	up
Csrp1	Oligodendrocytes	1.03939	8.99919	1837.88	0	0	up
Agpat4	Oligodendrocytes	1.04087	8.43041	4489.09	0	0	up
Slc12a2	Oligodendrocytes	1.04093	8.72905	2909.84	0	0	up
Ralgds	Oligodendrocytes	1.04424	8.11464	3524.88	0	0	up
Rnf13	Oligodendrocytes	1.05007	8.69067	3178.71	0	0	up
Gng12	Oligodendrocytes	1.06243	8.61522	2791.87	0	0	up
Mpp5	Oligodendrocytes	1.06486	8.17723	4749.63	0	0	up
Mid1ip1	Oligodendrocytes	1.07072	8.17109	2029.31	0	0	up
Idh1	Oligodendrocytes	1.07146	8.50311	3071.73	0	0	up
Plod1	Oligodendrocytes	1.07228	8.21448	2519.14	0	0	up
Degs1	Oligodendrocytes	1.07416	8.68309	5552.64	0	0	up
Sccpdh	Oligodendrocytes	1.0797	8.40718	3833.99	0	0	up
Diablo	Oligodendrocytes	1.08473	8.06202	5192.93	0	0	up
Bpgm	Oligodendrocytes	1.0882	8.48808	3928.54	0	0	up
Ppp1r16b	Oligodendrocytes	1.0913	8.30536	4796.74	0	0	up
Plat	Oligodendrocytes	1.09517	8.24198	2998.21	0	0	up
Dbndd2	Oligodendrocytes	1.1023	8.73809	3571.63	0	0	up
Kcnj10	Oligodendrocytes	1.10329	8.72526	1905.53	0	0	up
Golga7	Oligodendrocytes	1.10474	8.30122	5723.15	0	0	up
X1500004A13Rik	Oligodendrocytes	1.10536	8.12885	3941.32	0	0	up
Fnbp1	Oligodendrocytes	1.11437	8.26727	3504.49	0	0	up
B3galt5	Oligodendrocytes	1.11486	8.27268	1580.61	0	0	up
Mon2	Oligodendrocytes	1.11491	8.16544	6276.35	0	0	up
Cd9	Oligodendrocytes	1.12815	9.07662	1987.21	0	0	up
Sypl	Oligodendrocytes	1.12836	8.39021	2284.52	0	0	up
Eml1	Oligodendrocytes	1.13002	8.45287	4425.27	0	0	up
Car2	Oligodendrocytes	1.14165	8.85049	1806.59	0	0	up
Hist1h2bc	Oligodendrocytes	1.14668	8.55114	2460.37	0	0	up
Efcab14	Oligodendrocytes	1.15474	8.20995	4103.85	0	0	up
Clic4	Oligodendrocytes	1.15534	8.42029	2121.85	0	0	up
Ppp2r3a	Oligodendrocytes	1.16268	8.1063	3827.97	0	0	up
Hadh	Oligodendrocytes	1.17253	8.0063	2774.59	0	0	up
Psat1	Oligodendrocytes	1.18333	8.7487	2643.73	0	0	up
45904	Oligodendrocytes	1.18561	8.81138	2433.31	0	0	up
Bet1	Oligodendrocytes	1.18701	7.81899	3344.93	0	0	up
Idi1	Oligodendrocytes	1.18978	8.32092	4261.54	0	0	up
Rab31	Oligodendrocytes	1.19082	8.19301	4503.61	0	0	up
Pim3	Oligodendrocytes	1.21554	7.99419	4565.03	0	0	up
Sc5d	Oligodendrocytes	1.21597	7.97896	4527.47	0	0	up
Desi1	Oligodendrocytes	1.22285	8.25389	4969.96	0	0	up
Ado	Oligodendrocytes	1.23434	8.15613	4508.72	0	0	up
Lap3	Oligodendrocytes	1.24045	8.47802	3184.33	0	0	up
Litaf	Oligodendrocytes	1.24399	8.3328	2070.49	0	0	up
Qdpr	Oligodendrocytes	1.25073	8.69202	3149.72	0	0	up
Vamp3	Oligodendrocytes	1.25227	8.09635	2754.84	0	0	up
Lgi3	Oligodendrocytes	1.25478	8.14667	3834.88	0	0	up
Cmtm5	Oligodendrocytes	1.25649	8.7834	2482.62	0	0	up
Ddr1	Oligodendrocytes	1.26201	8.35016	3819.65	0	0	up
Dip2a	Oligodendrocytes	1.26207	7.88997	3975.85	0	0	up
Ephb1	Oligodendrocytes	1.26616	8.31864	4410.38	0	0	up
Rap1a	Oligodendrocytes	1.27054	8.29357	5168.53	0	0	up
Magt1	Oligodendrocytes	1.27577	8.31	2994.58	0	0	up
Cd82	Oligodendrocytes	1.27882	8.29997	2356.95	0	0	up
Leprot	Oligodendrocytes	1.27958	7.8595	3405.86	0	0	up
Gatm	Oligodendrocytes	1.28447	8.5473	2816.85	0	0	up
Cyp51	Oligodendrocytes	1.29765	8.50092	4408.41	0	0	up
Evi2a.evi2b	Oligodendrocytes	1.30632	8.1543	2178	0	0	up
Arrdc3	Oligodendrocytes	1.31853	7.77715	3293.34	0	0	up
Plekhb1	Oligodendrocytes	1.32888	8.70126	2379.77	0	0	up
Car14	Oligodendrocytes	1.33854	8.29693	2042.79	0	0	up
Zdhhc9	Oligodendrocytes	1.34356	8.09401	4412.7	0	0	up
Sirt2	Oligodendrocytes	1.34391	8.51556	4914.35	0	0	up
Ttyh2	Oligodendrocytes	1.34417	8.12992	2055.65	0	0	up
S100a16	Oligodendrocytes	1.34656	8.16323	2580.23	0	0	up
Npc1	Oligodendrocytes	1.35359	7.85187	3807.01	0	0	up
Pdlim2	Oligodendrocytes	1.38197	8.44145	2369.38	0	0	up
Il1rap	Oligodendrocytes	1.38933	8.03547	4226.76	0	0	up
Elovl7	Oligodendrocytes	1.3947	8.44109	3426.54	0	0	up
Gsn	Oligodendrocytes	1.39544	8.66375	2716.74	0	0	up
Josd2	Oligodendrocytes	1.39624	8.12089	4363.09	0	0	up
Aspa	Oligodendrocytes	1.40231	8.39795	1769.82	0	0	up
Jam3	Oligodendrocytes	1.40728	8.30604	3606.57	0	0	up
Trf	Oligodendrocytes	1.42223	8.81321	2640.17	0	0	up
Efnb3	Oligodendrocytes	1.42455	8.28557	3624.82	0	0	up
Apod	Oligodendrocytes	1.4273	8.62478	2045.25	0	0	up
Tppp3	Oligodendrocytes	1.43384	7.96707	3320.95	0	0	up
Tmbim1	Oligodendrocytes	1.43519	8.32204	3264.65	0	0	up
Cers2	Oligodendrocytes	1.43962	8.43406	3685.91	0	0	up
Opalin	Oligodendrocytes	1.45124	8.27947	3642.16	0	0	up
Tmeff2	Oligodendrocytes	1.45282	8.29975	5137.29	0	0	up
Grb14	Oligodendrocytes	1.47819	8.2302	3338.81	0	0	up
Elovl1	Oligodendrocytes	1.48959	8.14533	3647.91	0	0	up
Tspan2	Oligodendrocytes	1.49231	8.60001	3944.08	0	0	up
Serinc5	Oligodendrocytes	1.495	7.87881	4972.99	0	0	up
Wscd1	Oligodendrocytes	1.49602	8.19847	3566.43	0	0	up
X2810468N07Rik	Oligodendrocytes	1.49611	8.28126	3286.71	0	0	up
Phldb1	Oligodendrocytes	1.50136	8.27481	3317.67	0	0	up
Gjc3	Oligodendrocytes	1.50449	8.31766	2894.1	0	0	up
Slc44a1	Oligodendrocytes	1.50726	8.32123	3651.95	0	0	up
Mobp	Oligodendrocytes	1.50899	8.58191	3272.19	0	0	up
Pllp	Oligodendrocytes	1.51906	8.40017	3647.48	0	0	up
Gpr37	Oligodendrocytes	1.53736	8.4327	3429.76	0	0	up
Mal	Oligodendrocytes	1.54011	8.60368	2566.29	0	0	up
Ermn	Oligodendrocytes	1.5444	8.49607	2534.38	0	0	up
Lpar1	Oligodendrocytes	1.56034	8.11062	4864.63	0	0	up
Olig1	Oligodendrocytes	1.56274	8.29578	4551.9	0	0	up
Mog	Oligodendrocytes	1.57227	8.67241	3034.74	0	0	up
Cnp	Oligodendrocytes	1.57974	8.67845	3757.1	0	0	up
Tmem88b	Oligodendrocytes	1.58166	8.4118	3171.8	0	0	up
Gltp	Oligodendrocytes	1.59164	8.00586	3996.38	0	0	up
Chn2	Oligodendrocytes	1.59692	7.73306	5518.57	0	0	up
Gamt	Oligodendrocytes	1.60793	8.00806	4557.02	0	0	up
Cldn11	Oligodendrocytes	1.63319	8.48434	3643.08	0	0	up
Fah	Oligodendrocytes	1.63681	7.95547	4809.09	0	0	up
Mag	Oligodendrocytes	1.64007	8.51476	3784.62	0	0	up
Ugt8a	Oligodendrocytes	1.67477	8.5061	3738.18	0	0	up
Mbp	Oligodendrocytes	1.68548	8.55498	4441.33	0	0	up
Carhsp1	Oligodendrocytes	1.69261	7.92419	4469.25	0	0	up
Sox10	Oligodendrocytes	2.68549	8.20403	3095.35	0	0	up
Pla2g16	Oligodendrocytes	1.15775	8.42199	1480.62	4.94065645841247e-324	1.48219693752374e-323	up
Ptgds	Oligodendrocytes	1.31947	8.25818	1455.53	1.80241570456283e-318	5.31059799204902e-318	up
Ndrg1	Oligodendrocytes	1.20526	8.37759	1418.56	1.94365481207304e-310	5.62884648567591e-310	up
Plp1	Oligodendrocytes	2.43052	8.11067	1327.12	1.44236e-290	3.97333e-290	up
Kcnip2	Oligodendrocytes	-2.09748	8.24068	929.626	3.561e-204	8.07081e-204	down
Lamp5	Oligodendrocytes	-2.28921	8.20047	737.006	2.68457e-162	5.53522e-162	down
Cpne5	Oligodendrocytes	-2.6774	8.21591	425.714	1.39253e-94	2.4012e-94	down
Cnr1	Oligodendrocytes	-1.40521	8.17788	352.813	1.03438e-78	1.69725e-78	down
Pdgfra	Oligodendrocytes	1.56541	8.23857	339.755	7.21435e-76	1.17522e-75	up
Rorb	Oligodendrocytes	-1.90643	8.26247	228.327	1.3809e-51	2.04321e-51	down
Bmp4	Oligodendrocytes	2.33056	8.02162	218.618	1.81032e-49	2.66694e-49	up
Itpr2	Oligodendrocytes	1.29589	8.17676	209.136	2.12017e-47	3.07879e-47	up
Slc32a1	Oligodendrocytes	-1.94065	7.98217	179.84	5.25357e-41	7.43768e-41	down
Syt6	Oligodendrocytes	-1.46909	8.294	140.042	2.60604e-32	3.51331e-32	down
Crhbp	Oligodendrocytes	-1.46236	7.72699	61.1319	5.33775e-15	6.48634e-15	down
Pthlh	Oligodendrocytes	-1.02708	8.0693	38.5422	5.35819e-10	6.26407e-10	down
Flt1	Oligodendrocytes	-1.21966	7.79261	17.0511	3.63882e-05	3.9923e-05	down
Ttyh2	Excitatory neurons	-1.13766	8.13031	1700.96	0	0	down
S100a13	Excitatory neurons	-1.07699	8.79047	2092.75	0	0	down
Gng11	Excitatory neurons	-1.06107	8.77472	1536.11	0	0	down
Plekhb1	Excitatory neurons	-1.03075	8.7023	1623.92	0	0	down
Elovl5	Excitatory neurons	-1.0289	8.66355	2789.77	0	0	down
Qk	Excitatory neurons	-1.02679	9.21331	3816.34	0	0	down
Car2	Excitatory neurons	-1.0148	8.8512	1814.62	0	0	down
Slc16a1	Excitatory neurons	-1.01451	8.48684	1624.81	0	0	down
Cnp	Excitatory neurons	-1.01111	8.67862	1442.23	1.40182175526082e-315	8.60998075132129e-315	down
Mal	Excitatory neurons	-1.11486	8.60371	1412.39	0	2.46925e-308	down
Ndrg1	Excitatory neurons	-1.06894	8.37826	1394.07	4.08995e-305	2.30969e-304	down
Sparc	Excitatory neurons	-1.00356	9.14182	1362.04	3.73088e-298	2.00129e-297	down
Cldn11	Excitatory neurons	-1.01502	8.48439	1299.4	1.52914e-284	7.455e-284	down
Apod	Excitatory neurons	-1.01382	8.62602	1143.4	1.2219e-250	4.65192e-250	down
Ermn	Excitatory neurons	-1.01988	8.49672	1139.12	1.0362e-249	3.90108e-249	down
Aspa	Excitatory neurons	-1.01093	8.39933	1040.32	3.097e-228	1.02377e-227	down
Sox10	Excitatory neurons	-1.72463	8.20292	986.958	1.22806e-216	3.82333e-216	down
Rorb	Excitatory neurons	2.11191	8.26488	797.206	2.18506e-175	5.53203e-175	up
Gad2	Excitatory neurons	-1.11622	8.10749	600.968	1.03107e-132	2.12592e-132	down
Kcnip2	Excitatory neurons	1.04071	8.24073	578.231	9.09803e-128	1.82589e-127	up
Lamp5	Excitatory neurons	1.1112	8.19859	456.645	2.58199e-101	4.6618e-101	up
Slc32a1	Excitatory neurons	-2.18617	7.97365	456.264	3.12486e-101	5.61702e-101	down
Gfap	Excitatory neurons	-1.47565	7.95305	425.095	1.89887e-94	3.31934e-94	down
Plp1	Excitatory neurons	-1.30526	8.10554	352.569	1.16885e-78	1.91018e-78	down
Foxj1	Excitatory neurons	-1.43293	7.85936	294.274	5.82427e-66	8.99752e-66	down
Itpr2	Excitatory neurons	-1.17157	8.17767	216.937	4.21128e-49	6.09796e-49	down
Syt6	Excitatory neurons	1.11719	8.29813	193.227	6.27912e-44	8.90819e-44	up
Pdgfra	Excitatory neurons	-1.0276	8.24233	176.733	2.5051e-40	3.47399e-40	down
Cpne5	Excitatory neurons	1.02018	8.2158	168.111	1.91295e-38	2.63128e-38	up
Crhbp	Excitatory neurons	-1.72464	7.71569	161.497	5.32807e-37	7.27465e-37	down
Bmp4	Excitatory neurons	-1.90365	8.01963	146.55	9.84247e-34	1.32165e-33	down
Flt1	Excitatory neurons	-2.15343	7.78502	93.5907	3.88002e-22	4.85719e-22	down
Pthlh	Excitatory neurons	-1.03763	8.06587	73.7755	8.7525e-18	1.0655e-17	down
Foxj1	Ventricle	4.25125	7.85618	1110.91	1.40644e-243	2.8593e-240	up
Ptgds	Ventricle	1.63212	8.25788	461.544	2.2178e-102	8.34959e-101	up
Apoe	Ventricle	1.00259	9.25657	387.093	3.55338e-86	6.75142e-85	up
Ttr	Ventricle	2.52742	8.18703	357	1.26725e-79	1.92263e-78	up
Rbfox1	Ventricle	-1.05299	8.97895	212.095	4.79624e-48	2.24672e-47	down
Car14	Ventricle	1.04841	8.29913	200.841	1.36845e-45	5.88172e-45	up
Mfge8	Ventricle	1.71907	8.14982	162.268	3.61482e-37	1.2087e-36	up
Kcnip2	Ventricle	-1.22694	8.24069	59.4757	1.23811e-14	2.16058e-14	down
Gad2	Ventricle	-1.09375	8.1032	52.7068	3.87239e-13	6.44764e-13	down
Gfap	Ventricle	1.20625	7.95012	46.76	8.02354e-12	1.28642e-11	up
Cpne5	Ventricle	-1.52962	8.21554	28.5821	8.98105e-08	1.27313e-07	down
Rorb	Ventricle	-1.23311	8.26761	19.2929	1.12122e-05	1.48789e-05	down
Slc32a1	Ventricle	-1.34589	7.96293	17.1786	3.40245e-05	4.45121e-05	down
Clu	Astrocytes	1.20922	9.62657	1131.35	5.0835e-248	1.03348e-244	up
Apoe	Astrocytes	1.28966	9.70409	1093.65	7.91547e-240	8.04608e-237	up
Sparcl1	Astrocytes	1.08416	10.0309	988.617	5.35148e-217	2.71989e-214	up
Id2	Astrocytes	1.13849	9.60541	968.514	1.25374e-212	5.09772e-210	up
Atp1a2	Astrocytes	1.09725	9.89784	961.132	5.04653e-211	1.70993e-208	up
Mfge8	Astrocytes	2.85037	9.00404	934.197	3.6144e-205	1.04973e-202	up
Slc1a3	Astrocytes	1.16132	9.54729	859.491	6.2848e-189	1.59712e-186	up
Aldoc	Astrocytes	2.24203	8.70594	822.22	7.96517e-181	1.79924e-178	up
Sox10	Astrocytes	-2.00393	9.9402	771.804	7.28484e-170	1.34637e-167	down
Mbp	Astrocytes	-1.33504	9.87661	765.787	1.48145e-168	2.31676e-166	down
Scg3	Astrocytes	1.15035	9.30514	761.385	1.34257e-167	1.9496e-165	up
Tagln3	Astrocytes	1.14861	9.29792	753.819	5.92916e-166	8.03599e-164	up
Mag	Astrocytes	-1.3211	9.81533	696.572	1.66369e-153	2.11393e-151	down
Cspg5	Astrocytes	1.19774	9.07876	676.283	4.2968e-149	5.13847e-147	up
Cldn11	Astrocytes	-1.28379	9.78955	671.254	5.33343e-148	6.02381e-146	down
Tspan2	Astrocytes	-1.2315	9.8182	644.301	3.87784e-142	4.14929e-140	down
Ugt8a	Astrocytes	-1.33518	9.82737	642.356	1.02693e-141	1.04387e-139	down
Ntm	Astrocytes	1.0395	9.36283	637.363	1.25146e-140	1.21154e-138	up
Mobp	Astrocytes	-1.22679	9.80842	587.425	9.10139e-130	8.04484e-128	down
Mog	Astrocytes	-1.26089	9.91119	571.366	2.83186e-126	2.30287e-124	down
Dclk1	Astrocytes	1.00441	9.30351	559.168	1.27515e-123	9.97072e-122	up
Gsn	Astrocytes	-1.13369	9.82304	545.792	1.03588e-120	7.5212e-119	down
Tmeff2	Astrocytes	-1.27081	9.55105	540.527	1.44799e-119	9.81254e-118	down
Tmem88b	Astrocytes	-1.2388	9.70064	538.364	4.27925e-119	2.80636e-117	down
Trim9	Astrocytes	1.13211	8.97479	537.825	5.60438e-119	3.56053e-117	up
Sirpa	Astrocytes	1.01265	9.22145	528.411	6.2622e-117	3.8579e-115	up
Crip2	Astrocytes	1.03063	9.30789	527.036	1.24674e-116	7.45475e-115	up
Pllp	Astrocytes	-1.17592	9.66288	526.336	1.77044e-116	1.02837e-114	down
Mal	Astrocytes	-1.12724	9.85696	490.354	1.19325e-108	6.38389e-107	down
Phldb1	Astrocytes	-1.18433	9.55604	486.085	1.01336e-107	5.28245e-106	down
Hes1	Astrocytes	1.06326	9.43319	483.805	3.17532e-107	1.61386e-105	up
Gjc3	Astrocytes	-1.15688	9.59344	483.535	3.63445e-107	1.80216e-105	down
Opalin	Astrocytes	-1.1868	9.54065	481.293	1.11777e-106	5.28472e-105	down
X2810468N07Rik	Astrocytes	-1.17024	9.56455	480.443	1.71133e-106	7.90713e-105	down
Ermn	Astrocytes	-1.18538	9.76033	475.525	2.01112e-105	9.08578e-104	down
Slc44a1	Astrocytes	-1.13491	9.59531	469.714	3.69908e-104	1.63483e-102	down
Grb14	Astrocytes	-1.17879	9.52131	468.292	7.541e-104	3.26189e-102	down
Lpar1	Astrocytes	-1.21776	9.45726	466.31	2.03584e-103	8.62263e-102	down
Efnb3	Astrocytes	-1.17232	9.52625	466.203	2.14828e-103	8.91318e-102	down
Gamt	Astrocytes	-1.25676	9.39716	464.737	4.4786e-103	1.821e-101	down
Trf	Astrocytes	-1.12553	9.95458	458.884	8.41069e-102	3.35273e-100	down
Jam3	Astrocytes	-1.13983	9.54233	452.002	2.64437e-100	1.03385e-98	down
Pfkm	Astrocytes	1.02433	9.02442	450.118	6.80002e-100	2.60838e-98	up
Pdlim2	Astrocytes	-1.08866	9.63955	447.66	2.32972e-99	8.77098e-98	down
Elovl7	Astrocytes	-1.07274	9.63928	445.26	7.75623e-99	2.86699e-97	down
Elovl1	Astrocytes	-1.15833	9.45534	430.113	1.53594e-95	5.47818e-94	down
Sirt2	Astrocytes	-1.02449	9.6828	428.509	3.43134e-95	1.20274e-93	down
Carhsp1	Astrocytes	-1.19962	9.37203	422.553	6.78809e-94	2.30003e-92	down
Fah	Astrocytes	-1.1972	9.3725	421.384	1.21945e-93	4.06418e-92	down
Josd2	Astrocytes	-1.17953	9.39007	418.034	6.53707e-93	2.14353e-91	down
Plp1	Astrocytes	-1.78249	9.82408	417.028	1.08229e-92	3.49255e-91	down
Serinc5	Astrocytes	-1.23564	9.2574	399.455	7.23747e-89	2.26366e-87	down
Gltp	Astrocytes	-1.14092	9.39208	397.166	2.27937e-88	7.02114e-87	down
Chn2	Astrocytes	-1.23853	9.18763	376.164	8.51392e-84	2.43786e-82	down
Desi1	Astrocytes	-1.09087	9.40131	372.539	5.23997e-83	1.47956e-81	down
Agpat4	Astrocytes	-1.06008	9.44734	370.294	1.61497e-82	4.43681e-81	down
Il1rap	Astrocytes	-1.12754	9.32365	366.735	9.61732e-82	2.57263e-80	down
Ptgds	Astrocytes	-1.03413	9.48066	366.087	1.33105e-81	3.51431e-80	down
Bpgm	Astrocytes	-1.01007	9.52202	365.049	2.24031e-81	5.83916e-80	down
Lgi3	Astrocytes	-1.10597	9.35089	364.265	3.31792e-81	8.43166e-80	down
Car14	Astrocytes	-1.0179	9.50487	364.275	3.30208e-81	8.43166e-80	down
Gfap	Astrocytes	1.84944	9.40531	363.335	5.28819e-81	1.32727e-79	up
Rap1a	Astrocytes	-1.03229	9.46476	360	2.815e-80	6.97913e-79	down
Zdhhc9	Astrocytes	-1.07714	9.34931	348.54	8.81173e-78	2.08305e-76	down
Apod	Astrocytes	-1.02684	9.81662	346.983	1.9235e-77	4.49479e-76	down
Ado	Astrocytes	-1.07531	9.33365	342.76	1.59884e-76	3.65218e-75	down
Mon2	Astrocytes	-1.07446	9.28476	327.62	3.17068e-73	6.78526e-72	down
Tppp3	Astrocytes	-1.05865	9.29505	322.794	3.56686e-72	7.55356e-71	down
X1500004A13Rik	Astrocytes	-1.07455	9.26333	321.374	7.27155e-72	1.52403e-70	down
Aspa	Astrocytes	-1.03048	9.6157	319.631	1.74285e-71	3.61553e-70	down
Ypel2	Astrocytes	-1.00147	9.15471	259.201	2.56286e-58	4.00792e-57	down
Arrdc3	Astrocytes	-1.00884	9.10963	251.54	1.19894e-56	1.77915e-55	down
Rorb	Astrocytes	1.72747	8.17338	145.654	1.54493e-33	1.27677e-32	up
Vtn	Astrocytes	1.04374	8.95856	82.374	1.12624e-19	5.57092e-19	up
Flt1	Astrocytes	1.58623	8.24479	23.087	1.54836e-06	3.34163e-06	up
Bmp4	Astrocytes	-1.20868	9.59359	18.6134	1.60093e-05	3.15377e-05	down
Cpne5	Astrocytes	1.11353	7.80079	15.5481	8.04312e-05	0.00014652	up

## Sheet: Astrocytes vs others
#Gene	Cell type	Data type	log(Fold Change)	log(Counts Per Million)	LR(Likelihood Ratio)	p-value	FDR(False Discovery Rate）	sig
Slc1a3	Brain immune	inferred	1.59094	9.95153	442.823	2.63006e-98	5.34692e-95	up
Fermt2	Brain immune	inferred	1.36921	9.577	424.291	2.84059e-94	1.15498e-91	up
Prdx6	Brain immune	inferred	1.35537	9.66808	418.003	6.64e-93	2.24985e-90	up
Ppap2b	Brain immune	inferred	1.51606	9.76932	401.77	2.26833e-89	5.7644e-87	up
Scg3	Brain immune	inferred	1.07309	9.6891	367.56	6.36132e-82	1.07771e-79	up
Atp1a2	Brain immune	inferred	1.23525	10.3496	351.147	2.38488e-78	3.23231e-76	up
Elovl5	Brain immune	inferred	1.40017	9.30839	350.095	4.03994e-78	5.13324e-76	up
Ugp2	Brain immune	inferred	1.01333	9.27746	344.78	5.80572e-77	6.94296e-75	up
Mmd2	Brain immune	inferred	1.2061	9.48583	336.182	4.32993e-75	4.40138e-73	up
S100b	Brain immune	inferred	1.32506	9.36055	328.015	2.60084e-73	2.40341e-71	up
Myo6	Brain immune	inferred	1.29613	9.32126	271.238	6.09807e-61	3.54211e-59	up
S100a1	Brain immune	inferred	1.19424	9.67998	265.753	9.56151e-60	4.98425e-58	up
Dbi	Brain immune	inferred	1.04817	9.77186	245.353	2.67621e-55	1.08815e-53	up
Mfge8	Brain immune	inferred	3.01877	10.1249	230.271	5.20333e-52	1.79294e-50	up
S100a13	Brain immune	inferred	1.3595	9.50606	222.071	3.19644e-50	1.01537e-48	up
Csrp1	Brain immune	inferred	1.05568	9.47608	206.328	8.68825e-47	2.23585e-45	up
Slc2a1	Brain immune	inferred	1.30577	8.74758	202.021	7.56682e-46	1.7682e-44	up
Kcnj10	Brain immune	inferred	1.21231	9.31282	197.952	5.84541e-45	1.29171e-43	up
Phgdh	Brain immune	inferred	1.23048	9.46368	182.826	1.17082e-41	2.08796e-40	up
Car2	Brain immune	inferred	1.11003	9.25816	178.995	8.03232e-41	1.3385e-39	up
Aldoc	Brain immune	inferred	1.88159	9.37515	176.131	3.38993e-40	5.42656e-39	up
Cd9	Brain immune	inferred	1.05551	9.57519	164.061	1.46669e-37	2.01472e-36	up
Hist1h2bc	Brain immune	inferred	1.0102	8.96152	157.026	5.05185e-36	6.37914e-35	up
Slc16a1	Brain immune	inferred	1.18824	8.82404	154.383	1.91032e-35	2.29804e-34	up
Gfap	Brain immune	inferred	2.68766	9.93866	97.5585	5.22882e-23	2.69119e-22	up
Hexb	Brain immune	inferred	-2.08855	9.11716	90.7859	1.60089e-21	7.5865e-21	down
Plekhb1	Brain immune	inferred	1.02201	9.14752	87.2639	9.49672e-21	4.34839e-20	up
Mrc1	Brain immune	inferred	-1.43003	9.26979	87.0959	1.03385e-20	4.71261e-20	down
Lamp5	Brain immune	inferred	-1.26148	7.94265	25.1788	5.22541e-07	9.23762e-07	down
Cpne5	Brain immune	inferred	-1.44439	7.79648	10.5833	0.00114115	0.00160218	down
Flt1	Brain immune	inferred	2.09532	8.00501	10.131	0.001458	0.00202902	up
Bmp4	Brain immune	inferred	1.60528	8.10843	7.91419	0.00490486	0.0065259	up
Prex1	Excitatory neurons	inferred	1.02175	8.63965	2027.69	0	0	up
Add3	Excitatory neurons	inferred	1.0247	8.62386	2862.43	0	0	up
Cst3	Excitatory neurons	inferred	1.03374	9.89097	3070.46	0	0	up
Ugp2	Excitatory neurons	inferred	1.13902	8.57768	2193.94	0	0	up
Hes1	Excitatory neurons	inferred	1.17444	9.01062	1636.98	0	0	up
Mmd2	Excitatory neurons	inferred	1.26865	8.72368	1887.05	0	0	up
Idh1	Excitatory neurons	inferred	1.27103	8.07823	1495.54	0	0	up
Cat	Excitatory neurons	inferred	1.29455	8.02139	1746.06	0	0	up
Gnai2	Excitatory neurons	inferred	1.29676	8.8999	2447.91	0	0	up
Dbi	Excitatory neurons	inferred	1.32181	8.93134	1923.26	0	0	up
Anxa5	Excitatory neurons	inferred	1.35421	8.47235	1619.98	0	0	up
Sat1	Excitatory neurons	inferred	1.39766	8.75859	1605.26	0	0	up
Hadhb	Excitatory neurons	inferred	1.39928	8.13685	2176.17	0	0	up
Atp6v0e	Excitatory neurons	inferred	1.39963	8.28376	1798.24	0	0	up
Ctnna1	Excitatory neurons	inferred	1.41251	8.04106	1641.48	0	0	up
Qk	Excitatory neurons	inferred	1.48593	8.65489	1956.02	0	0	up
Tsc22d4	Excitatory neurons	inferred	1.49937	8.35528	1906.63	0	0	up
Cd63	Excitatory neurons	inferred	1.56183	8.70407	2061.04	0	0	up
Glul	Excitatory neurons	inferred	1.5621	8.84573	2512.09	0	0	up
Gng5	Excitatory neurons	inferred	1.57722	8.56639	1642.38	0	0	up
Atp1a2	Excitatory neurons	inferred	1.58363	9.33947	2280.55	0	0	up
Fermt2	Excitatory neurons	inferred	1.59172	8.5965	2474.32	0	0	up
Mt1	Excitatory neurons	inferred	1.59817	8.96643	2940.12	0	0	up
Kcnj10	Excitatory neurons	inferred	1.64917	8.25414	1659.13	0	0	up
Phgdh	Excitatory neurons	inferred	1.66166	8.39187	1546.73	0	0	up
Myo6	Excitatory neurons	inferred	1.67334	8.26475	2246.6	0	0	up
Sepp1	Excitatory neurons	inferred	1.68527	8.89046	1916.84	0	0	up
S100a1	Excitatory neurons	inferred	1.71452	8.5632	2184.8	0	0	up
Apoe	Excitatory neurons	inferred	1.72613	9.15322	2436.11	0	0	up
Elovl5	Excitatory neurons	inferred	1.81288	8.16966	2283.79	0	0	up
Slc1a3	Excitatory neurons	inferred	1.84037	8.8115	2189.93	0	0	up
Ppap2b	Excitatory neurons	inferred	1.84752	8.61715	2719.03	0	0	up
S100a13	Excitatory neurons	inferred	1.89038	8.30098	1920.44	0	0	up
Cd9	Excitatory neurons	inferred	1.51944	8.57236	1454.14	0	0	up
Csrp1	Excitatory neurons	inferred	1.45142	8.52725	1430.73	0	0	up
Xist	Excitatory neurons	inferred	1.08829	8.70319	1397.05	9.17471e-306	1.18804e-304	up
Hpca	Excitatory neurons	inferred	-1.00851	9.36597	1327.46	1.21811e-290	1.24443e-289	down
Gng12	Excitatory neurons	inferred	1.19207	8.18934	1319.71	5.87562e-289	5.94285e-288	up
Hist1h2bc	Excitatory neurons	inferred	1.36431	8.08842	1282.68	6.57797e-281	5.9701e-280	up
Rbfox1	Excitatory neurons	inferred	-1.00368	9.37444	1272.52	1.05742e-278	9.30625e-278	down
Mfge8	Excitatory neurons	inferred	3.3207	8.20263	1250.02	8.21904e-274	6.82013e-273	up
Sptssa	Excitatory neurons	inferred	1.20103	8.0108	1217.95	7.64416e-267	5.97715e-266	up
Prdx6	Excitatory neurons	inferred	1.33913	8.87296	1215.32	2.86354e-266	2.21352e-265	up
Ech1	Excitatory neurons	inferred	1.24913	8.14617	1214.26	4.85805e-266	3.74106e-265	up
Asrgl1	Excitatory neurons	inferred	1.23077	8.17958	1211.27	2.1688e-265	1.65138e-264	up
Mid1ip1	Excitatory neurons	inferred	1.46245	7.6728	1210.07	3.95272e-265	2.97625e-264	up
Fos	Excitatory neurons	inferred	1.01932	8.63018	1167.72	6.3062e-256	4.36071e-255	up
Npc2	Excitatory neurons	inferred	1.21253	8.54121	1162.33	9.36084e-255	6.36475e-254	up
Jun	Excitatory neurons	inferred	1.02939	8.66678	1115.24	1.60508e-244	9.97901e-244	up
Lap3	Excitatory neurons	inferred	1.22288	8.02242	1096.9	1.55803e-240	9.39905e-240	up
Slc16a1	Excitatory neurons	inferred	1.42059	7.95985	1095.81	2.69044e-240	1.61824e-239	up
Lamp2	Excitatory neurons	inferred	1.02696	8.5247	1092.81	1.2073e-239	7.21894e-239	up
Gda	Excitatory neurons	inferred	-1.02803	9.33852	1090.46	3.90572e-239	2.32174e-238	down
S100b	Excitatory neurons	inferred	1.43711	8.48639	1074.76	1.01034e-235	5.8519e-235	up
Plekhb1	Excitatory neurons	inferred	1.50045	8.15687	1047.08	1.04932e-229	5.8127e-229	up
Car2	Excitatory neurons	inferred	1.48725	8.30122	1046.76	1.2339e-229	6.81665e-229	up
Gfap	Excitatory neurons	inferred	3.72162	7.88194	1046.01	1.79141e-229	9.86976e-229	up
Slc2a1	Excitatory neurons	inferred	1.39505	7.94735	1001.69	7.70382e-220	3.88632e-219	up
Cmtm5	Excitatory neurons	inferred	1.35141	8.25443	961.327	4.57693e-211	2.15891e-210	up
Hadh	Excitatory neurons	inferred	1.18035	7.55176	959.798	9.83639e-211	4.60769e-210	up
X3110035E14Rik	Excitatory neurons	inferred	-1.00969	9.41611	948.365	3.00769e-208	1.38969e-207	down
Psat1	Excitatory neurons	inferred	1.21084	8.31608	929.049	4.75308e-204	2.12374e-203	up
Sparc	Excitatory neurons	inferred	1.4634	8.61635	910.785	4.43838e-200	1.92804e-199	up
Myl12a	Excitatory neurons	inferred	1.13551	8.46887	876.317	1.38131e-192	5.76634e-192	up
S100a16	Excitatory neurons	inferred	1.29774	7.61511	727.156	3.72024e-160	1.30852e-159	up
Itgb1	Excitatory neurons	inferred	1.02042	8.16119	685.118	5.15038e-151	1.725e-150	up
Magt1	Excitatory neurons	inferred	1.06593	7.78887	617.992	2.04454e-136	6.34588e-136	up
Aldoc	Excitatory neurons	inferred	1.90841	8.28216	575.808	3.06123e-127	9.04576e-127	up
Pla2g16	Excitatory neurons	inferred	1.25136	7.86153	501.367	4.79247e-111	1.27361e-110	up
Gng11	Excitatory neurons	inferred	1.20322	8.161	447.927	2.03814e-99	5.04079e-99	up
Ctps	Excitatory neurons	inferred	-1.10852	8.46213	319.251	2.10875e-71	4.27001e-71	down
Kcnip2	Excitatory neurons	inferred	-1.44309	8.72221	214.493	1.43745e-48	2.48288e-48	down
Lamp5	Excitatory neurons	inferred	-1.56034	8.79566	131.719	1.72387e-30	2.57126e-30	down
Serpinf1	Excitatory neurons	inferred	1.09922	7.94726	117.785	1.93256e-27	2.80234e-27	up
Vtn	Excitatory neurons	inferred	1.58809	7.92725	105.429	9.83834e-25	1.38226e-24	up
Cpne5	Excitatory neurons	inferred	-1.86346	8.75658	92.9973	5.23661e-22	7.14979e-22	down
Itpr2	Excitatory neurons	inferred	1.68666	7.58519	80.6825	2.65053e-19	3.50588e-19	up
Flt1	Excitatory neurons	inferred	2.36487	6.76277	24.9619	5.84747e-07	6.73918e-07	up
Bmp4	Excitatory neurons	inferred	1.84912	7.02123	24.6942	6.7186e-07	7.72564e-07	up
Syt6	Excitatory neurons	inferred	-1.20905	8.81634	19.2678	1.13607e-05	1.28384e-05	down
Mt1	Inhibitory neurons	inferred	1.32401	9.37782	1573.02	0	0	up
Fermt2	Inhibitory neurons	inferred	1.39561	8.94946	1532.8	0	0	up
Prdx6	Inhibitory neurons	inferred	1.57791	8.92727	1583.95	0	0	up
Apoe	Inhibitory neurons	inferred	1.65986	9.47483	1662.76	0	0	up
Atp1a2	Inhibitory neurons	inferred	1.7012	9.5279	1784.28	0	0	up
Ppap2b	Inhibitory neurons	inferred	1.77768	8.9478	1707.97	0	0	up
Slc1a3	Inhibitory neurons	inferred	1.83492	9.11265	1636.64	0	0	up
Ugp2	Inhibitory neurons	inferred	1.12976	8.73766	1441.14	0	0	up
Mmd2	Inhibitory neurons	inferred	1.48281	8.77276	1413.24	0	4.72146e-307	up
S100a1	Inhibitory neurons	inferred	1.61819	8.88292	1283.41	4.55525e-281	6.17388e-279	up
Cd63	Inhibitory neurons	inferred	1.35467	9.06514	1141.27	3.54885e-250	3.60741e-248	up
Sepp1	Inhibitory neurons	inferred	1.46048	9.28839	1114.13	2.80517e-244	2.71568e-242	up
Ptn	Inhibitory neurons	inferred	1.18279	8.90171	1106.64	1.1902e-242	1.00819e-240	up
S100b	Inhibitory neurons	inferred	1.55825	8.62194	1067.41	3.99381e-234	3.12285e-232	up
Gnai2	Inhibitory neurons	inferred	1.04374	9.24187	1046.97	1.1089e-229	7.7738e-228	up
Dbi	Inhibitory neurons	inferred	1.32574	9.11887	1035.94	2.76262e-227	1.87214e-225	up
Myo6	Inhibitory neurons	inferred	1.54179	8.58007	1008.41	2.66926e-221	1.55046e-219	up
Dhrs7	Inhibitory neurons	inferred	1.0816	8.34983	997.789	5.4315e-219	2.83134e-217	up
S100a13	Inhibitory neurons	inferred	1.63142	8.73567	979.241	5.84113e-215	2.89635e-213	up
Prex1	Inhibitory neurons	inferred	1.16764	8.67516	975.762	3.33264e-214	1.61315e-212	up
Atp6v0e	Inhibitory neurons	inferred	1.2445	8.57002	962.327	2.77444e-211	1.17509e-209	up
Hadhb	Inhibitory neurons	inferred	1.05107	8.54276	942.079	6.99185e-207	2.68197e-205	up
Tsc22d4	Inhibitory neurons	inferred	1.35665	8.65198	927.015	1.31548e-203	4.61099e-202	up
Hes1	Inhibitory neurons	inferred	1.25246	9.12695	899.317	1.38101e-197	4.31938e-196	up
Cat	Inhibitory neurons	inferred	1.22569	8.22418	897.482	3.46169e-197	1.06631e-195	up
Elovl5	Inhibitory neurons	inferred	1.00602	8.9279	870.005	3.25395e-191	8.93956e-190	up
Nap1l5	Inhibitory neurons	inferred	-1.12005	9.4277	844.874	9.46392e-186	2.34636e-184	down
Kcnj10	Inhibitory neurons	inferred	1.4371	8.61744	809.527	4.57846e-178	9.1255e-177	up
Ndn	Inhibitory neurons	inferred	-1.00281	9.24637	809.362	4.97279e-178	9.81523e-177	down
Phgdh	Inhibitory neurons	inferred	1.48133	8.74597	793.13	1.68123e-174	2.96609e-173	up
Anxa5	Inhibitory neurons	inferred	1.06295	8.85016	792.541	2.2582e-174	3.92387e-173	up
Gng5	Inhibitory neurons	inferred	1.3103	8.95922	781.213	6.55871e-172	1.10197e-170	up
Mfge8	Inhibitory neurons	inferred	3.21022	8.83426	771.087	1.04348e-169	1.63184e-168	up
Scg2	Inhibitory neurons	inferred	-1.14513	9.54676	754.206	4.88498e-166	6.99378e-165	down
Ctnna1	Inhibitory neurons	inferred	1.27161	8.30688	746.144	2.76573e-164	3.79914e-163	up
Csrp1	Inhibitory neurons	inferred	1.30543	8.82582	712.358	6.14431e-157	7.3049e-156	up
Cd9	Inhibitory neurons	inferred	1.36567	8.88992	707.508	6.96722e-156	8.18749e-155	up
Taf13	Inhibitory neurons	inferred	1.06899	8.25697	688.474	9.59545e-152	1.06599e-150	up
Gng12	Inhibitory neurons	inferred	1.11825	8.38603	677.119	2.82716e-149	2.99355e-148	up
Mid1ip1	Inhibitory neurons	inferred	1.01168	8.13395	638.306	7.80651e-141	7.05361e-140	up
Hist1h2bc	Inhibitory neurons	inferred	1.22104	8.35243	624.415	8.19417e-138	6.89746e-137	up
B2m	Inhibitory neurons	inferred	1.02574	9.26574	614.672	1.07795e-135	8.80107e-135	up
Npc2	Inhibitory neurons	inferred	1.07074	8.79625	586.901	1.18311e-129	8.77836e-129	up
Lap3	Inhibitory neurons	inferred	1.15826	8.21118	577.16	1.55543e-127	1.12533e-126	up
Car2	Inhibitory neurons	inferred	1.26259	8.64514	565.455	5.46936e-125	3.74384e-124	up
Gfap	Inhibitory neurons	inferred	3.48399	8.59918	554.325	1.44222e-122	9.42778e-122	up
Slc2a1	Inhibitory neurons	inferred	1.33556	8.15736	540.386	1.55407e-119	9.8119e-119	up
Psat1	Inhibitory neurons	inferred	1.17742	8.49602	531.143	1.59289e-117	9.58089e-117	up
Slc16a1	Inhibitory neurons	inferred	1.19403	8.28376	523.696	6.64498e-116	3.87085e-115	up
Hadh	Inhibitory neurons	inferred	1.11964	7.71081	496.386	5.81126e-110	3.10902e-109	up
Cmtm5	Inhibitory neurons	inferred	1.18905	8.53728	488.676	2.76648e-108	1.4533e-107	up
Plekhb1	Inhibitory neurons	inferred	1.36322	8.44742	478.381	4.80875e-106	2.41985e-105	up
Sparc	Inhibitory neurons	inferred	1.18838	9.00274	420.203	2.204e-93	9.27686e-93	up
S100a16	Inhibitory neurons	inferred	1.15269	7.84795	375.074	1.47027e-83	5.36637e-83	up
Slc32a1	Inhibitory neurons	inferred	-0.262765	9.65725	353.802	6.29782e-79	2.16275e-78	down
Gad2	Inhibitory neurons	inferred	-2.08235	9.41556	315.641	1.28971e-70	3.99692e-70	down
Aldoc	Inhibitory neurons	inferred	1.57283	8.76597	255.486	1.65406e-57	4.30012e-57	up
Pla2g16	Inhibitory neurons	inferred	1.05089	8.13655	240.238	3.49022e-54	8.68497e-54	up
Rorb	Inhibitory neurons	inferred	1.7308	7.28784	100.806	1.01431e-23	1.70845e-23	up
Kcnip2	Inhibitory neurons	inferred	-1.29005	8.49772	96.8885	7.33436e-23	1.22019e-22	down
Crhbp	Inhibitory neurons	inferred	-3.20795	9.18722	85.3046	2.55771e-20	4.09757e-20	down
Cnr1	Inhibitory neurons	inferred	-1.34474	8.65567	84.8844	3.16325e-20	5.05971e-20	down
Vtn	Inhibitory neurons	inferred	1.32561	8.30017	53.3166	2.83901e-13	4.07895e-13	up
Pthlh	Inhibitory neurons	inferred	-2.04679	9.34174	49.3355	2.1572e-12	3.04766e-12	down
Itpr2	Inhibitory neurons	inferred	1.20629	8.0343	40.5138	1.95232e-10	2.62678e-10	up
Crh	Inhibitory neurons	inferred	-1.6472	9.00612	39.7792	2.84363e-10	3.80335e-10	down
Flt1	Inhibitory neurons	inferred	1.79751	7.34253	16.5862	4.64888e-05	5.51411e-05	up
Clu	Oligodendrocytes	inferred	1.20922	9.62657	1131.35	5.0835e-248	1.03348e-244	up
Apoe	Oligodendrocytes	inferred	1.28966	9.70409	1093.65	7.91547e-240	8.04608e-237	up
Sparcl1	Oligodendrocytes	inferred	1.08416	10.0309	988.617	5.35148e-217	2.71989e-214	up
Id2	Oligodendrocytes	inferred	1.13849	9.60541	968.514	1.25374e-212	5.09772e-210	up
Atp1a2	Oligodendrocytes	inferred	1.09725	9.89784	961.132	5.04653e-211	1.70993e-208	up
Mfge8	Oligodendrocytes	inferred	2.85037	9.00404	934.197	3.6144e-205	1.04973e-202	up
Slc1a3	Oligodendrocytes	inferred	1.16132	9.54729	859.491	6.2848e-189	1.59712e-186	up
Aldoc	Oligodendrocytes	inferred	2.24203	8.70594	822.22	7.96517e-181	1.79924e-178	up
Sox10	Oligodendrocytes	inferred	-2.00393	9.9402	771.804	7.28484e-170	1.34637e-167	down
Mbp	Oligodendrocytes	inferred	-1.33504	9.87661	765.787	1.48145e-168	2.31676e-166	down
Scg3	Oligodendrocytes	inferred	1.15035	9.30514	761.385	1.34257e-167	1.9496e-165	up
Tagln3	Oligodendrocytes	inferred	1.14861	9.29792	753.819	5.92916e-166	8.03599e-164	up
Mag	Oligodendrocytes	inferred	-1.3211	9.81533	696.572	1.66369e-153	2.11393e-151	down
Cspg5	Oligodendrocytes	inferred	1.19774	9.07876	676.283	4.2968e-149	5.13847e-147	up
Cldn11	Oligodendrocytes	inferred	-1.28379	9.78955	671.254	5.33343e-148	6.02381e-146	down
Tspan2	Oligodendrocytes	inferred	-1.2315	9.8182	644.301	3.87784e-142	4.14929e-140	down
Ugt8a	Oligodendrocytes	inferred	-1.33518	9.82737	642.356	1.02693e-141	1.04387e-139	down
Ntm	Oligodendrocytes	inferred	1.0395	9.36283	637.363	1.25146e-140	1.21154e-138	up
Mobp	Oligodendrocytes	inferred	-1.22679	9.80842	587.425	9.10139e-130	8.04484e-128	down
Mog	Oligodendrocytes	inferred	-1.26089	9.91119	571.366	2.83186e-126	2.30287e-124	down
Dclk1	Oligodendrocytes	inferred	1.00441	9.30351	559.168	1.27515e-123	9.97072e-122	up
Gsn	Oligodendrocytes	inferred	-1.13369	9.82304	545.792	1.03588e-120	7.5212e-119	down
Tmeff2	Oligodendrocytes	inferred	-1.27081	9.55105	540.527	1.44799e-119	9.81254e-118	down
Tmem88b	Oligodendrocytes	inferred	-1.2388	9.70064	538.364	4.27925e-119	2.80636e-117	down
Trim9	Oligodendrocytes	inferred	1.13211	8.97479	537.825	5.60438e-119	3.56053e-117	up
Sirpa	Oligodendrocytes	inferred	1.01265	9.22145	528.411	6.2622e-117	3.8579e-115	up
Crip2	Oligodendrocytes	inferred	1.03063	9.30789	527.036	1.24674e-116	7.45475e-115	up
Pllp	Oligodendrocytes	inferred	-1.17592	9.66288	526.336	1.77044e-116	1.02837e-114	down
Mal	Oligodendrocytes	inferred	-1.12724	9.85696	490.354	1.19325e-108	6.38389e-107	down
Phldb1	Oligodendrocytes	inferred	-1.18433	9.55604	486.085	1.01336e-107	5.28245e-106	down
Hes1	Oligodendrocytes	inferred	1.06326	9.43319	483.805	3.17532e-107	1.61386e-105	up
Gjc3	Oligodendrocytes	inferred	-1.15688	9.59344	483.535	3.63445e-107	1.80216e-105	down
Opalin	Oligodendrocytes	inferred	-1.1868	9.54065	481.293	1.11777e-106	5.28472e-105	down
X2810468N07Rik	Oligodendrocytes	inferred	-1.17024	9.56455	480.443	1.71133e-106	7.90713e-105	down
Ermn	Oligodendrocytes	inferred	-1.18538	9.76033	475.525	2.01112e-105	9.08578e-104	down
Slc44a1	Oligodendrocytes	inferred	-1.13491	9.59531	469.714	3.69908e-104	1.63483e-102	down
Grb14	Oligodendrocytes	inferred	-1.17879	9.52131	468.292	7.541e-104	3.26189e-102	down
Lpar1	Oligodendrocytes	inferred	-1.21776	9.45726	466.31	2.03584e-103	8.62263e-102	down
Efnb3	Oligodendrocytes	inferred	-1.17232	9.52625	466.203	2.14828e-103	8.91318e-102	down
Gamt	Oligodendrocytes	inferred	-1.25676	9.39716	464.737	4.4786e-103	1.821e-101	down
Trf	Oligodendrocytes	inferred	-1.12553	9.95458	458.884	8.41069e-102	3.35273e-100	down
Jam3	Oligodendrocytes	inferred	-1.13983	9.54233	452.002	2.64437e-100	1.03385e-98	down
Pfkm	Oligodendrocytes	inferred	1.02433	9.02442	450.118	6.80002e-100	2.60838e-98	up
Pdlim2	Oligodendrocytes	inferred	-1.08866	9.63955	447.66	2.32972e-99	8.77098e-98	down
Elovl7	Oligodendrocytes	inferred	-1.07274	9.63928	445.26	7.75623e-99	2.86699e-97	down
Elovl1	Oligodendrocytes	inferred	-1.15833	9.45534	430.113	1.53594e-95	5.47818e-94	down
Sirt2	Oligodendrocytes	inferred	-1.02449	9.6828	428.509	3.43134e-95	1.20274e-93	down
Carhsp1	Oligodendrocytes	inferred	-1.19962	9.37203	422.553	6.78809e-94	2.30003e-92	down
Fah	Oligodendrocytes	inferred	-1.1972	9.3725	421.384	1.21945e-93	4.06418e-92	down
Josd2	Oligodendrocytes	inferred	-1.17953	9.39007	418.034	6.53707e-93	2.14353e-91	down
Plp1	Oligodendrocytes	inferred	-1.78249	9.82408	417.028	1.08229e-92	3.49255e-91	down
Serinc5	Oligodendrocytes	inferred	-1.23564	9.2574	399.455	7.23747e-89	2.26366e-87	down
Gltp	Oligodendrocytes	inferred	-1.14092	9.39208	397.166	2.27937e-88	7.02114e-87	down
Chn2	Oligodendrocytes	inferred	-1.23853	9.18763	376.164	8.51392e-84	2.43786e-82	down
Desi1	Oligodendrocytes	inferred	-1.09087	9.40131	372.539	5.23997e-83	1.47956e-81	down
Agpat4	Oligodendrocytes	inferred	-1.06008	9.44734	370.294	1.61497e-82	4.43681e-81	down
Il1rap	Oligodendrocytes	inferred	-1.12754	9.32365	366.735	9.61732e-82	2.57263e-80	down
Ptgds	Oligodendrocytes	inferred	-1.03413	9.48066	366.087	1.33105e-81	3.51431e-80	down
Bpgm	Oligodendrocytes	inferred	-1.01007	9.52202	365.049	2.24031e-81	5.83916e-80	down
Lgi3	Oligodendrocytes	inferred	-1.10597	9.35089	364.265	3.31792e-81	8.43166e-80	down
Car14	Oligodendrocytes	inferred	-1.0179	9.50487	364.275	3.30208e-81	8.43166e-80	down
Gfap	Oligodendrocytes	inferred	1.84944	9.40531	363.335	5.28819e-81	1.32727e-79	up
Rap1a	Oligodendrocytes	inferred	-1.03229	9.46476	360	2.815e-80	6.97913e-79	down
Zdhhc9	Oligodendrocytes	inferred	-1.07714	9.34931	348.54	8.81173e-78	2.08305e-76	down
Apod	Oligodendrocytes	inferred	-1.02684	9.81662	346.983	1.9235e-77	4.49479e-76	down
Ado	Oligodendrocytes	inferred	-1.07531	9.33365	342.76	1.59884e-76	3.65218e-75	down
Mon2	Oligodendrocytes	inferred	-1.07446	9.28476	327.62	3.17068e-73	6.78526e-72	down
Tppp3	Oligodendrocytes	inferred	-1.05865	9.29505	322.794	3.56686e-72	7.55356e-71	down
X1500004A13Rik	Oligodendrocytes	inferred	-1.07455	9.26333	321.374	7.27155e-72	1.52403e-70	down
Aspa	Oligodendrocytes	inferred	-1.03048	9.6157	319.631	1.74285e-71	3.61553e-70	down
Ypel2	Oligodendrocytes	inferred	-1.00147	9.15471	259.201	2.56286e-58	4.00792e-57	down
Arrdc3	Oligodendrocytes	inferred	-1.00884	9.10963	251.54	1.19894e-56	1.77915e-55	down
Rorb	Oligodendrocytes	inferred	1.72747	8.17338	145.654	1.54493e-33	1.27677e-32	up
Vtn	Oligodendrocytes	inferred	1.04374	8.95856	82.374	1.12624e-19	5.57092e-19	up
Flt1	Oligodendrocytes	inferred	1.58623	8.24479	23.087	1.54836e-06	3.34163e-06	up
Bmp4	Oligodendrocytes	inferred	-1.20868	9.59359	18.6134	1.60093e-05	3.15377e-05	down
Cpne5	Oligodendrocytes	inferred	1.11353	7.80079	15.5481	8.04312e-05	0.00014652	up
Slc1a3	Vasculature	inferred	1.4875	9.11372	1169.88	2.14418e-256	2.35989e-253	up
Ppap2b	Vasculature	inferred	1.44929	8.95405	1126.92	4.6523e-247	3.15271e-244	up
Apoe	Vasculature	inferred	1.33734	9.48814	980.014	3.9677e-215	1.15233e-212	up
Prdx6	Vasculature	inferred	1.18677	9.0174	936.371	1.21695e-205	3.09257e-203	up
Atp1a2	Vasculature	inferred	1.21387	9.6562	834.83	1.44405e-183	2.66888e-181	up
Mmd2	Vasculature	inferred	1.0593	8.90607	795.973	4.05122e-175	6.86345e-173	up
Mt1	Vasculature	inferred	1.04272	9.43077	629.663	5.91704e-139	6.01467e-137	up
S100a1	Vasculature	inferred	1.14464	9.02697	625.599	4.52826e-138	4.38378e-136	up
Mfge8	Vasculature	inferred	2.72575	8.65	606.955	5.1405e-134	4.75029e-132	up
Elovl5	Vasculature	inferred	1.08207	8.75733	605.901	8.71606e-134	7.70424e-132	up
S100b	Vasculature	inferred	1.1171	8.76126	579.194	5.61675e-128	4.39187e-126	up
Aldoc	Vasculature	inferred	1.71428	8.46178	336.655	3.41425e-75	8.89895e-74	up
Gfap	Vasculature	inferred	2.76122	8.39133	333.69	1.51034e-74	3.83814e-73	up
Rorb	Vasculature	inferred	1.11671	7.60901	35.1014	3.12976e-09	5.04584e-09	up
Cpne5	Vasculature	inferred	-1.33612	8.21912	31.2933	2.21846e-08	3.48811e-08	down
Crhbp	Vasculature	inferred	-1.23198	7.64445	9.99748	0.00156754	0.00200177	down
Foxj1	Ventricle	inferred	-4.36473	10.3255	307.231	8.75964e-69	1.36987e-66	down
Ptgds	Ventricle	inferred	-1.70147	9.06149	295.205	3.65072e-66	4.94794e-64	down
Ccp110	Ventricle	inferred	-1.01031	8.35918	274.284	1.32176e-61	1.22143e-59	down
Phldb1	Ventricle	inferred	-1.05941	8.65479	197.85	6.15139e-45	1.73691e-43	down
Car14	Ventricle	inferred	-1.11236	8.77885	174.121	9.31685e-40	1.67621e-38	down
Ttr	Ventricle	inferred	-2.18557	9.66132	149.336	2.42159e-34	2.89594e-33	down
Aldoc	Ventricle	inferred	1.13537	9.43255	65.5286	5.72776e-16	2.33357e-15	up
Mfge8	Ventricle	inferred	1.00121	10.3501	40.8806	1.61822e-10	4.68639e-10	up
Rorb	Ventricle	inferred	1.4015	8.01038	40.0656	2.45582e-10	7.02206e-10	up
Gfap	Ventricle	inferred	1.42153	10.0028	36.4003	1.60678e-09	4.38467e-09	up
Crh	Ventricle	inferred	-1.20556	8.35373	12.8497	0.000337532	0.000566641	down
Mfge8	Brain immune	raw	2.7006	16.5962	207.558	4.68396e-47	1.54571e-45	up
Mrc1	Brain immune	raw	-1.75076	16.0174	133.129	8.47075e-31	1.39767e-29	down
Aldoc	Brain immune	raw	1.42456	15.8583	117.748	1.96913e-27	2.16604e-26	up
Hexb	Brain immune	raw	-2.39229	15.8249	114.672	9.28443e-27	7.65966e-26	down
Gfap	Brain immune	raw	2.41669	16.2962	86.8501	1.17067e-20	7.72642e-20	up
Lamp5	Brain immune	raw	-1.5519	14.7952	33.1485	8.53842e-09	4.69613e-08	down
Cpne5	Brain immune	raw	-1.69203	14.6044	13.6022	0.000225925	0.000745551	down
Mfge8	Excitatory neurons	raw	2.6936	15.116	797.623	1.77386e-175	5.85375e-174	up
Gfap	Excitatory neurons	raw	3.046	14.6356	652.737	5.67437e-144	9.3627e-143	up
Ctps	Excitatory neurons	raw	-1.59381	15.5105	520.862	2.7474e-115	3.02214e-114	down
Kcnip2	Excitatory neurons	raw	-1.86576	15.794	315.221	1.59219e-70	1.31356e-69	down
Aldoc	Excitatory neurons	raw	1.22741	15.2263	223.805	1.33793e-50	8.83037e-50	up
Lamp5	Excitatory neurons	raw	-1.97409	15.8402	176.158	3.34438e-40	1.83941e-39	down
Cnr1	Excitatory neurons	raw	-1.44403	15.3408	120.343	5.32062e-28	2.19475e-27	down
Cpne5	Excitatory neurons	raw	-2.28909	15.8578	119.617	7.67212e-28	2.81311e-27	down
Tmem2	Excitatory neurons	raw	-1.37314	15.4397	98.203	3.77623e-23	1.24616e-22	down
Rorb	Excitatory neurons	raw	-1.28239	16.1993	35.728	2.26884e-09	6.2393e-09	down
Syt6	Excitatory neurons	raw	-1.58312	15.7886	32.1758	1.40836e-08	3.3197e-08	down
Itpr2	Excitatory neurons	raw	1.07438	14.4911	30.7395	2.95092e-08	6.49203e-08	up
Flt1	Excitatory neurons	raw	1.81415	13.4693	13.6569	0.000219436	0.000425963	up
Bmp4	Excitatory neurons	raw	1.21889	13.7305	10.035	0.0015359	0.00281582	up
Mfge8	Inhibitory neurons	raw	2.91559	15.5208	643.643	5.39107e-142	1.77905e-140	up
Gfap	Inhibitory neurons	raw	3.17684	15.1307	465.845	2.56963e-103	4.23989e-102	up
Slc32a1	Inhibitory neurons	raw	-3.50325	16.2596	395.132	6.31903e-88	6.95093e-87	down
Gad2	Inhibitory neurons	raw	-2.33985	16.068	360.553	2.13348e-80	1.76012e-79	down
Aldoc	Inhibitory neurons	raw	1.28371	15.349	180.398	3.96678e-41	2.61808e-40	up
Cnr1	Inhibitory neurons	raw	-1.68684	15.3977	114.217	1.16821e-26	6.42517e-26	down
Kcnip2	Inhibitory neurons	raw	-1.34686	15.1716	97.9756	4.2358e-23	1.99688e-22	down
Crhbp	Inhibitory neurons	raw	-3.33347	15.5649	95.6924	1.34195e-22	5.53555e-22	down
Rorb	Inhibitory neurons	raw	1.6285	14.0153	87.8379	7.10453e-21	2.60499e-20	up
Pthlh	Inhibitory neurons	raw	-2.12416	15.7749	56.2223	6.47217e-14	2.13582e-13	down
Crh	Inhibitory neurons	raw	-1.8184	15.5679	49.8227	1.6829e-12	5.04869e-12	down
Vtn	Inhibitory neurons	raw	1.00381	14.8224	30.8461	2.79319e-08	6.58395e-08	up
Flt1	Inhibitory neurons	raw	1.55431	13.7423	12.3896	0.000431735	0.000791514	up
Mfge8	Oligodendrocytes	raw	2.62114	15.7294	899.748	1.11349e-197	3.67452e-196	up
Sox10	Oligodendrocytes	raw	-2.30138	16.6227	812.479	1.04471e-178	1.72377e-177	down
Aldoc	Oligodendrocytes	raw	1.96034	15.3824	727.82	2.66847e-160	2.93532e-159	up
Plp1	Oligodendrocytes	raw	-2.11729	16.488	390.309	7.08861e-87	5.8481e-86	down
Gfap	Oligodendrocytes	raw	1.52653	15.9786	254.04	3.41804e-57	2.2559e-56	up
Rorb	Oligodendrocytes	raw	1.6264	14.8508	134.306	4.6837e-31	2.57604e-30	up
Ctps	Oligodendrocytes	raw	-1.17437	15.6152	88.7788	4.41523e-21	2.08147e-20	down
Foxj1	Oligodendrocytes	raw	-1.13725	15.258	45.4756	1.5455e-11	5.66682e-11	down
Pdgfra	Oligodendrocytes	raw	-1.09718	15.9634	37.8581	7.60799e-10	2.0922e-09	down
Bmp4	Oligodendrocytes	raw	-1.32422	16.043	25.7393	3.90797e-07	8.59754e-07	down
Flt1	Oligodendrocytes	raw	1.40953	14.7649	19.2757	1.13139e-05	2.3335e-05	up
Cpne5	Oligodendrocytes	raw	1.12441	14.4638	15.4754	8.35855e-05	0.00015324	up
Mfge8	Vasculature	raw	2.41644	15.252	515.42	4.19684e-114	1.38496e-112	up
Gfap	Vasculature	raw	2.45885	14.9166	275.189	8.39431e-62	1.38506e-60	up
Aldoc	Vasculature	raw	1.27355	15.1689	185.155	3.63022e-42	3.99324e-41	up
Lamp5	Vasculature	raw	-1.17832	15.0906	44.0116	3.26434e-11	2.15446e-10	down
Cpne5	Vasculature	raw	-1.59631	15.1913	39.7714	2.85499e-10	1.38628e-09	down
Cnr1	Vasculature	raw	-1.0257	14.9339	39.7137	2.94059e-10	1.38628e-09	down
Slc32a1	Vasculature	raw	-1.29382	14.3874	20.8812	4.88663e-06	1.34382e-05	down
Crhbp	Vasculature	raw	-1.41976	14.0183	13.9079	0.000191988	0.000372682	down
Foxj1	Ventricle	raw	-4.06395	16.4394	304.96	2.736e-68	9.02881e-67	down
Ttr	Ventricle	raw	-2.23641	16.1527	144.676	2.52786e-33	4.17097e-32	down
Aldoc	Ventricle	raw	1.27755	15.8048	99.6209	1.84543e-23	2.02997e-22	up
Mfge8	Ventricle	raw	1.23093	16.7131	70.4137	4.80844e-17	3.96696e-16	up
Gfap	Ventricle	raw	1.67773	16.2918	54.3162	1.7069e-13	1.12655e-12	up
Rorb	Ventricle	raw	1.42551	14.5952	37.0666	1.1416e-09	6.27878e-09	up
Crh	Ventricle	raw	-1.03855	14.5932	10.0153	0.00155249	0.0051232	down

## Sheet: Brain immune vs others
#Gene	Cell type	Data type	log(Fold Change)	log(Counts Per Million)	LR(Likelihood Ratio)	p-value	FDR(False Discovery Rate）	sig
Slc1a3	Astrocytes	inferred	-1.59094	9.95153	442.823	2.63006e-98	5.34692e-95	down
Fermt2	Astrocytes	inferred	-1.36921	9.577	424.291	2.84059e-94	1.15498e-91	down
Prdx6	Astrocytes	inferred	-1.35537	9.66808	418.003	6.64e-93	2.24985e-90	down
Ppap2b	Astrocytes	inferred	-1.51606	9.76932	401.77	2.26833e-89	5.7644e-87	down
Scg3	Astrocytes	inferred	-1.07309	9.6891	367.56	6.36132e-82	1.07771e-79	down
Atp1a2	Astrocytes	inferred	-1.23525	10.3496	351.147	2.38488e-78	3.23231e-76	down
Elovl5	Astrocytes	inferred	-1.40017	9.30839	350.095	4.03994e-78	5.13324e-76	down
Ugp2	Astrocytes	inferred	-1.01333	9.27746	344.78	5.80572e-77	6.94296e-75	down
Mmd2	Astrocytes	inferred	-1.2061	9.48583	336.182	4.32993e-75	4.40138e-73	down
S100b	Astrocytes	inferred	-1.32506	9.36055	328.015	2.60084e-73	2.40341e-71	down
Myo6	Astrocytes	inferred	-1.29613	9.32126	271.238	6.09807e-61	3.54211e-59	down
S100a1	Astrocytes	inferred	-1.19424	9.67998	265.753	9.56151e-60	4.98425e-58	down
Dbi	Astrocytes	inferred	-1.04817	9.77186	245.353	2.67621e-55	1.08815e-53	down
Mfge8	Astrocytes	inferred	-3.01877	10.1249	230.271	5.20333e-52	1.79294e-50	down
S100a13	Astrocytes	inferred	-1.3595	9.50606	222.071	3.19644e-50	1.01537e-48	down
Csrp1	Astrocytes	inferred	-1.05568	9.47608	206.328	8.68825e-47	2.23585e-45	down
Slc2a1	Astrocytes	inferred	-1.30577	8.74758	202.021	7.56682e-46	1.7682e-44	down
Kcnj10	Astrocytes	inferred	-1.21231	9.31282	197.952	5.84541e-45	1.29171e-43	down
Phgdh	Astrocytes	inferred	-1.23048	9.46368	182.826	1.17082e-41	2.08796e-40	down
Car2	Astrocytes	inferred	-1.11003	9.25816	178.995	8.03232e-41	1.3385e-39	down
Aldoc	Astrocytes	inferred	-1.88159	9.37515	176.131	3.38993e-40	5.42656e-39	down
Cd9	Astrocytes	inferred	-1.05551	9.57519	164.061	1.46669e-37	2.01472e-36	down
Hist1h2bc	Astrocytes	inferred	-1.0102	8.96152	157.026	5.05185e-36	6.37914e-35	down
Slc16a1	Astrocytes	inferred	-1.18824	8.82404	154.383	1.91032e-35	2.29804e-34	down
Gfap	Astrocytes	inferred	-2.68766	9.93866	97.5585	5.22882e-23	2.69119e-22	down
Hexb	Astrocytes	inferred	2.08855	9.11716	90.7859	1.60089e-21	7.5865e-21	up
Plekhb1	Astrocytes	inferred	-1.02201	9.14752	87.2639	9.49672e-21	4.34839e-20	down
Mrc1	Astrocytes	inferred	1.43003	9.26979	87.0959	1.03385e-20	4.71261e-20	up
Lamp5	Astrocytes	inferred	1.26148	7.94265	25.1788	5.22541e-07	9.23762e-07	up
Cpne5	Astrocytes	inferred	1.44439	7.79648	10.5833	0.00114115	0.00160218	up
Flt1	Astrocytes	inferred	-2.09532	8.00501	10.131	0.001458	0.00202902	down
Bmp4	Astrocytes	inferred	-1.60528	8.10843	7.91419	0.00490486	0.0065259	down
Mrc1	Excitatory neurons	inferred	1.73782	15.3571	252.335	8.04214e-57	2.65391e-55	up
Hexb	Excitatory neurons	inferred	1.65014	15.4124	233.206	1.19156e-52	1.96608e-51	up
Syt6	Excitatory neurons	inferred	-2.11342	15.8189	31.1069	2.442e-08	1.3431e-07	down
Rorb	Excitatory neurons	inferred	-1.51382	16.2282	27.0297	2.00355e-07	8.26464e-07	down
Mbp	Oligodendrocytes	inferred	-1.59621	9.91697	561.114	4.81055e-124	9.77984e-121	down
Cnp	Oligodendrocytes	inferred	-1.52776	9.96238	547.39	4.65304e-121	4.72982e-118	down
Mag	Oligodendrocytes	inferred	-1.56685	9.85527	519.934	4.37475e-115	2.96462e-112	down
Cldn11	Oligodendrocytes	inferred	-1.53757	9.82793	495.092	1.1112e-109	5.64766e-107	down
Sox10	Oligodendrocytes	inferred	-2.08407	9.99937	485.279	1.51702e-107	6.16822e-105	down
Ugt8a	Oligodendrocytes	inferred	-1.56504	9.86832	481.636	9.41567e-107	3.19034e-104	down
Tspan2	Oligodendrocytes	inferred	-1.47445	9.85549	477.05	9.37061e-106	2.72149e-103	down
Hexb	Oligodendrocytes	inferred	2.5442	8.61552	476.351	1.32958e-105	3.37878e-103	up
Mal	Oligodendrocytes	inferred	-1.52264	9.8868	451.536	3.34151e-100	7.54809e-98	down
Mobp	Oligodendrocytes	inferred	-1.45226	9.8461	448.54	1.49903e-99	3.04752e-97	down
Mog	Oligodendrocytes	inferred	-1.49795	9.95039	446.011	5.32324e-99	9.83831e-97	down
Gpr37	Oligodendrocytes	inferred	-1.4362	9.73591	416.14	1.68936e-92	2.86206e-90	down
Cd9	Oligodendrocytes	inferred	-1.18856	10.0589	407.817	1.0949e-90	1.71226e-88	down
Gsn	Oligodendrocytes	inferred	-1.32824	9.85876	407.125	1.54828e-90	2.24832e-88	down
Sirpa	Oligodendrocytes	inferred	1.12642	9.171	405.647	3.24795e-90	4.12692e-88	up
Qdpr	Oligodendrocytes	inferred	-1.35929	9.80244	405.652	3.23976e-90	4.12692e-88	down
Tmem88b	Oligodendrocytes	inferred	-1.45254	9.73813	403.735	8.47079e-90	1.01301e-87	down
Plekhb1	Oligodendrocytes	inferred	-1.31884	9.84768	402.531	1.54836e-89	1.74879e-87	down
Cmtm5	Oligodendrocytes	inferred	-1.2982	9.87619	402.411	1.64501e-89	1.76016e-87	down
Ermn	Oligodendrocytes	inferred	-1.47588	9.79457	397.73	1.71851e-88	1.74687e-86	down
Car2	Oligodendrocytes	inferred	-1.28774	9.8776	394.951	6.9209e-88	6.7001e-86	down
Plp1	Oligodendrocytes	inferred	-2.40384	9.87109	386.433	4.9476e-86	4.57203e-84	down
Pllp	Oligodendrocytes	inferred	-1.38344	9.69829	381.838	4.95242e-85	4.37751e-83	down
Olig1	Oligodendrocytes	inferred	-1.42244	9.6345	376.942	5.76379e-84	4.88241e-82	down
Sirt2	Oligodendrocytes	inferred	-1.35059	9.70989	372.114	6.48378e-83	5.27261e-81	down
Gjc3	Oligodendrocytes	inferred	-1.40686	9.6265	368.434	4.10258e-82	3.2079e-80	down
Cers2	Oligodendrocytes	inferred	-1.35338	9.69358	368.198	4.61943e-82	3.47826e-80	down
Slc44a1	Oligodendrocytes	inferred	-1.37267	9.62805	355.825	2.28423e-79	1.63161e-77	down
Phldb1	Oligodendrocytes	inferred	-1.40261	9.59051	355.787	2.32743e-79	1.63161e-77	down
Elovl7	Oligodendrocytes	inferred	-1.32769	9.66984	350.804	2.83155e-78	1.91884e-76	down
X2810468N07Rik	Oligodendrocytes	inferred	-1.38154	9.59887	350.454	3.37471e-78	2.21315e-76	down
4-Sep	Oligodendrocytes	inferred	-1.18048	9.87332	347.336	1.61142e-77	1.02376e-75	down
Psat1	Oligodendrocytes	inferred	-1.21803	9.81228	346.671	2.24934e-77	1.38573e-75	down
Grb14	Oligodendrocytes	inferred	-1.40023	9.55523	344.398	7.03241e-77	4.20497e-75	down
Pdlim2	Oligodendrocytes	inferred	-1.30641	9.67176	342.983	1.42989e-76	8.30562e-75	down
Cryab	Oligodendrocytes	inferred	-1.15833	9.89315	342.794	1.57142e-76	8.87418e-75	down
Opalin	Oligodendrocytes	inferred	-1.37293	9.57597	340.544	4.85642e-76	2.66841e-74	down
Csrp1	Oligodendrocytes	inferred	-1.12239	9.9418	339.508	8.16643e-76	4.36904e-74	down
Tmeff2	Oligodendrocytes	inferred	-1.34141	9.59209	333.576	1.59929e-74	8.33679e-73	down
Tmbim1	Oligodendrocytes	inferred	-1.33507	9.59513	332.088	3.37344e-74	1.71455e-72	down
Apod	Oligodendrocytes	inferred	-1.36954	9.8443	326.884	4.58588e-73	2.27393e-71	down
Efnb3	Oligodendrocytes	inferred	-1.33818	9.5616	323.856	2.09413e-72	1.01366e-70	down
Ptgds	Oligodendrocytes	inferred	-1.36959	9.5064	319.689	1.69333e-71	8.0059e-70	down
Wscd1	Oligodendrocytes	inferred	-1.35478	9.52485	319.62	1.75216e-71	8.09575e-70	down
Lpar1	Oligodendrocytes	inferred	-1.35879	9.49395	312.592	5.95045e-70	2.68828e-68	down
Gda	Oligodendrocytes	inferred	1.27219	8.66	311.9	8.41933e-70	3.72098e-68	up
Jam3	Oligodendrocytes	inferred	-1.28652	9.57744	309.466	2.85437e-69	1.20894e-67	down
Gas6	Oligodendrocytes	inferred	1.04319	9.06133	304.985	2.70181e-68	1.12097e-66	up
Cyp51	Oligodendrocytes	inferred	-1.20438	9.67051	302.824	7.98953e-68	3.24854e-66	down
Gamt	Oligodendrocytes	inferred	-1.37406	9.43494	301.934	1.24842e-67	4.97654e-66	down
Carhsp1	Oligodendrocytes	inferred	-1.39674	9.40582	301.522	1.53553e-67	6.00332e-66	down
Phgdh	Oligodendrocytes	inferred	-1.10916	9.80497	297.966	9.13818e-67	3.50527e-65	down
X3110035E14Rik	Oligodendrocytes	inferred	1.23536	8.7125	297.918	9.36425e-67	3.52547e-65	up
Ly6e	Oligodendrocytes	inferred	1.14297	9.18388	296.03	2.41376e-66	8.92213e-65	up
Kcnj10	Oligodendrocytes	inferred	-1.13795	9.74296	294.647	4.83087e-66	1.75378e-64	down
Elovl1	Oligodendrocytes	inferred	-1.30875	9.49008	294.608	4.92714e-66	1.75735e-64	down
Car14	Oligodendrocytes	inferred	-1.27372	9.53255	293.352	9.25002e-66	3.24229e-64	down
Fah	Oligodendrocytes	inferred	-1.36705	9.40697	292.421	1.47622e-65	5.08669e-64	down
Syt4	Oligodendrocytes	inferred	1.185	8.71594	291.246	2.66161e-65	9.01843e-64	up
Aspa	Oligodendrocytes	inferred	-1.34351	9.64306	290.879	3.19925e-65	1.04904e-63	down
Lap3	Oligodendrocytes	inferred	-1.19553	9.62902	289.118	7.74161e-65	2.49821e-63	down
Cacna1a	Oligodendrocytes	inferred	1.10814	8.85917	288.205	1.22358e-64	3.88678e-63	up
Clic4	Oligodendrocytes	inferred	-1.24946	9.53763	286.165	3.4054e-64	1.0651e-62	down
Myo5a	Oligodendrocytes	inferred	1.05618	8.96513	286.022	3.65904e-64	1.12709e-62	up
Gltp	Oligodendrocytes	inferred	-1.33015	9.4246	285.143	5.6865e-64	1.72547e-62	down
Ndrg4	Oligodendrocytes	inferred	1.03233	8.98419	276.168	5.13779e-62	1.53605e-60	up
Hist1h2bc	Oligodendrocytes	inferred	-1.15113	9.63283	273.529	1.93112e-61	5.68981e-60	down
Ttyh2	Oligodendrocytes	inferred	-1.31254	9.39826	273.139	2.34837e-61	6.82033e-60	down
Ddr1	Oligodendrocytes	inferred	-1.20911	9.54137	273.034	2.4759e-61	7.08943e-60	down
Camk2a	Oligodendrocytes	inferred	1.0098	9.02262	272.221	3.72202e-61	1.05095e-59	up
Hpca	Oligodendrocytes	inferred	1.15347	8.70209	269.068	1.81156e-60	5.04507e-59	up
Pcsk2	Oligodendrocytes	inferred	1.03899	8.97668	269.012	1.86267e-60	5.1173e-59	up
Kcnb1	Oligodendrocytes	inferred	1.0809	8.84857	268.798	2.07487e-60	5.62428e-59	up
Rap1a	Oligodendrocytes	inferred	-1.22338	9.49456	267.014	5.07923e-60	1.34105e-58	down
Cx3cl1	Oligodendrocytes	inferred	1.00701	8.99209	262.547	4.77926e-59	1.24567e-57	up
Cd82	Oligodendrocytes	inferred	-1.19736	9.50597	260.896	1.09466e-58	2.81701e-57	down
Syngr1	Oligodendrocytes	inferred	1.04197	8.90151	260.077	1.65134e-58	4.19648e-57	up
Pgm2l1	Oligodendrocytes	inferred	1.06338	8.83935	256.204	1.15326e-57	2.85925e-56	up
Myo6	Oligodendrocytes	inferred	-1.08145	9.67079	256.039	1.25325e-57	3.0697e-56	down
Josd2	Oligodendrocytes	inferred	-1.23077	9.42767	254.269	3.04604e-57	7.28541e-56	down
S100a16	Oligodendrocytes	inferred	-1.22579	9.43221	253.699	4.05462e-57	9.58493e-56	down
Ndrg1	Oligodendrocytes	inferred	-1.20106	9.52864	252.066	9.20538e-57	2.12665e-55	down
Dbndd2	Oligodendrocytes	inferred	-1.01804	9.7622	250.952	1.61016e-56	3.67804e-55	down
Celf5	Oligodendrocytes	inferred	1.09868	8.74429	250.718	1.81134e-56	4.09161e-55	up
Vsnl1	Oligodendrocytes	inferred	1.04488	8.88417	249.784	2.89437e-56	6.39593e-55	up
Slc12a5	Oligodendrocytes	inferred	1.11612	8.70129	248.595	5.25749e-56	1.13707e-54	up
Pla2g16	Oligodendrocytes	inferred	-1.1398	9.53677	248.182	6.46699e-56	1.36952e-54	down
Chn2	Oligodendrocytes	inferred	-1.36134	9.22242	246.479	1.52089e-55	3.15508e-54	down
Kif5c	Oligodendrocytes	inferred	1.01924	8.89427	245.154	2.95721e-55	6.07273e-54	up
Kcnma1	Oligodendrocytes	inferred	1.10144	8.71355	244.102	5.01617e-55	1.01979e-53	up
Chgb	Oligodendrocytes	inferred	1.08968	8.73517	243.434	7.01459e-55	1.41195e-53	up
Lamp5	Oligodendrocytes	inferred	1.85984	8.17946	242.678	1.02515e-54	2.02343e-53	up
Zdhhc9	Oligodendrocytes	inferred	-1.22394	9.38078	241.944	1.48208e-54	2.84251e-53	down
Serinc5	Oligodendrocytes	inferred	-1.28371	9.29501	241.042	2.33036e-54	4.42769e-53	down
Desi1	Oligodendrocytes	inferred	-1.18119	9.43543	240.308	3.3701e-54	6.3439e-53	down
Rbfox1	Oligodendrocytes	inferred	1.13855	8.66495	239.777	4.39901e-54	8.20477e-53	up
Ephb1	Oligodendrocytes	inferred	-1.13287	9.50612	239.433	5.22893e-54	9.66401e-53	down
Eml1	Oligodendrocytes	inferred	-1.1017	9.5539	238.772	7.28517e-54	1.3343e-52	down
Il1rap	Oligodendrocytes	inferred	-1.22751	9.3577	238.117	1.01219e-53	1.83731e-52	down
Bpgm	Oligodendrocytes	inferred	-1.08544	9.55538	233.526	1.015e-52	1.77887e-51	down
Thy1	Oligodendrocytes	inferred	1.00744	8.87137	232.278	1.89875e-52	3.24383e-51	up
Napb	Oligodendrocytes	inferred	1.01291	8.84494	229.824	6.51156e-52	1.10317e-50	up
Gria3	Oligodendrocytes	inferred	1.03666	8.79109	229.586	7.3376e-52	1.23284e-50	up
Sypl	Oligodendrocytes	inferred	-1.0915	9.51465	227.491	2.10098e-51	3.50105e-50	down
Tppp3	Oligodendrocytes	inferred	-1.20124	9.32558	223.858	1.30264e-50	2.1357e-49	down
Elovl5	Oligodendrocytes	inferred	-1.03253	9.595	223.065	1.94022e-50	3.13053e-49	down
Idi1	Oligodendrocytes	inferred	-1.0976	9.47606	221.97	3.36251e-50	5.34062e-49	down
Asrgl1	Oligodendrocytes	inferred	-1.04418	9.5613	220.677	6.43647e-50	1.00656e-48	down
Adcy1	Oligodendrocytes	inferred	1.01307	8.80388	220.407	7.37273e-50	1.14418e-48	up
Syp	Oligodendrocytes	inferred	1.03528	8.74196	217.373	3.38363e-49	5.09549e-48	up
Syt7	Oligodendrocytes	inferred	1.03291	8.74637	217.22	3.65327e-49	5.42124e-48	up
Lgi3	Oligodendrocytes	inferred	-1.13683	9.38678	216.956	4.1719e-49	6.14599e-48	down
Ado	Oligodendrocytes	inferred	-1.1486	9.36718	216.694	4.75876e-49	6.96012e-48	down
Cdk5r1	Oligodendrocytes	inferred	1.00057	8.8153	216.633	4.90791e-49	7.12698e-48	up
Kalrn	Oligodendrocytes	inferred	1.0104	8.78984	215.885	7.14576e-49	1.0159e-47	up
Mrc1	Oligodendrocytes	inferred	1.38628	9.04983	215.51	8.62527e-49	1.20932e-47	up
B3galt5	Oligodendrocytes	inferred	-1.10866	9.38982	209.133	2.12366e-47	2.82184e-46	down
Bex2	Oligodendrocytes	inferred	1.01567	8.74117	207.659	4.45179e-47	5.83902e-46	up
Sccpdh	Oligodendrocytes	inferred	-1.0437	9.48589	206.658	7.36157e-47	9.59364e-46	down
Ppp1r16b	Oligodendrocytes	inferred	-1.08521	9.41106	206.007	1.0212e-46	1.31399e-45	down
Fnbp1	Oligodendrocytes	inferred	-1.07995	9.39196	201.02	1.25067e-45	1.56951e-44	down
Map9	Oligodendrocytes	inferred	1.01877	8.68891	197.793	6.32931e-45	7.70508e-44	up
Agpat4	Oligodendrocytes	inferred	-1.00661	9.48588	194.993	2.58508e-44	3.07337e-43	down
Golga7	Oligodendrocytes	inferred	-1.03967	9.41483	193.051	6.86043e-44	7.96986e-43	down
Plat	Oligodendrocytes	inferred	-1.05869	9.37642	192.115	1.09811e-43	1.24026e-42	down
Ppp2r3a	Oligodendrocytes	inferred	-1.1007	9.29963	190.85	2.07384e-43	2.32934e-42	down
Npc1	Oligodendrocytes	inferred	-1.13416	9.20232	183.176	9.81799e-42	1.05052e-40	down
Efcab14	Oligodendrocytes	inferred	-1.02151	9.3682	180.115	4.57512e-41	4.81928e-40	down
Nrbp2	Oligodendrocytes	inferred	-1.01775	9.37292	179.798	5.36417e-41	5.62132e-40	down
Dip2a	Oligodendrocytes	inferred	-1.12327	9.19015	178.426	1.06944e-40	1.11496e-39	down
Pim3	Oligodendrocytes	inferred	-1.07666	9.24904	176.078	3.48216e-40	3.5574e-39	down
Hadh	Oligodendrocytes	inferred	-1.07849	9.23764	174.736	6.83557e-40	6.81211e-39	down
Sc5d	Oligodendrocytes	inferred	-1.03696	9.23764	164.128	1.41833e-37	1.31066e-36	down
Ccp110	Oligodendrocytes	inferred	-1.00924	9.26272	160.743	7.78465e-37	6.911e-36	down
Arrdc3	Oligodendrocytes	inferred	-1.07592	9.13908	159.014	1.85796e-36	1.62812e-35	down
Kcnip2	Oligodendrocytes	inferred	1.36783	8.10773	117.086	2.74907e-27	1.7575e-26	up
Cpne5	Oligodendrocytes	inferred	2.46033	7.88908	79.7603	4.22701e-19	1.98924e-18	up
Cnr1	Oligodendrocytes	inferred	1.05222	8.23489	57.87	2.80029e-14	1.10329e-13	up
Rorb	Oligodendrocytes	inferred	1.28368	8.06839	43.1463	5.07956e-11	1.70127e-10	up
Bmp4	Oligodendrocytes	inferred	-2.68333	9.58388	41.0264	1.50189e-10	4.90104e-10	down
Foxj1	Oligodendrocytes	inferred	-1.31953	8.58181	34.3793	4.53518e-09	1.35389e-08	down
Pdgfra	Oligodendrocytes	inferred	-1.43026	9.31301	29.5883	5.34263e-08	1.47777e-07	down
B2m	Inhibitory neurons	inferred	1.03758	9.15366	433.088	3.45804e-96	7.03019e-94	up
Slc32a1	Inhibitory neurons	inferred	-3.45931	9.78279	281.086	4.35403e-63	1.96705e-61	down
Mrc1	Inhibitory neurons	inferred	2.04749	8.36616	268.985	1.88825e-60	7.10892e-59	up
Spock3	Inhibitory neurons	inferred	-1.0048	9.27994	206.094	9.7765e-47	1.69877e-45	down
Hexb	Inhibitory neurons	inferred	1.96692	8.57151	186.458	1.88585e-42	2.73852e-41	up
Gad2	Inhibitory neurons	inferred	-2.0124	9.52463	181.355	2.45245e-41	3.28016e-40	down
Crhbp	Inhibitory neurons	inferred	-3.26759	9.31837	55.7545	8.2109e-14	2.36441e-13	down
Pthlh	Inhibitory neurons	inferred	-2.15986	9.43629	32.3386	1.29516e-08	2.73139e-08	down
Rorb	Inhibitory neurons	inferred	1.223	7.03484	27.9227	1.26261e-07	2.48248e-07	up
Crh	Inhibitory neurons	inferred	-1.40018	9.10028	19.0478	1.27483e-05	2.1816e-05	down
Mrc1	Vasculature	inferred	1.52982	8.65427	178.889	8.47356e-41	1.14845e-38	up
Hexb	Vasculature	inferred	1.86256	8.45877	172.27	2.36256e-39	3.00192e-37	up
Slc2a1	Vasculature	inferred	-1.00259	8.78898	57.231	3.87515e-14	7.95775e-13	down
Syt6	Vasculature	inferred	-1.06514	8.08232	12.7297	0.000359885	0.00115039	down
Foxj1	Vasculature	inferred	-1.04989	7.56435	12.3815	0.000433619	0.0013487	down
Flt1	Vasculature	inferred	-2.55044	8.73362	11.6188	0.000652884	0.00194907	down
Slc32a1	Vasculature	inferred	-1.16225	7.83807	10.0188	0.0015495	0.0041293	down
Ptgds	Ventricle	inferred	-1.99278	9.22097	346.752	2.16027e-77	1.99629e-75	down
Ccp110	Ventricle	inferred	-1.06269	8.48089	319.901	1.52254e-71	8.84377e-70	down
Phldb1	Ventricle	inferred	-1.30695	8.73958	297.065	1.43618e-66	6.3473e-65	down
Hadh	Ventricle	inferred	-1.07813	8.36664	292.162	1.68084e-65	6.57145e-64	down
Car14	Ventricle	inferred	-1.38988	8.86371	281.859	2.95506e-63	9.68972e-62	down
Cd82	Ventricle	inferred	-1.16539	8.72426	277.76	2.31024e-62	6.90694e-61	down
Car2	Ventricle	inferred	-1.22208	9.28368	268.843	2.02777e-60	5.15308e-59	down
Hist1h2bc	Ventricle	inferred	-1.05683	8.93124	258.773	3.17628e-58	7.42228e-57	down
Opalin	Ventricle	inferred	-1.13537	8.61747	253.163	5.30682e-57	1.19875e-55	down
Gjc3	Ventricle	inferred	-1.24293	8.74544	249.272	3.74193e-56	8.00772e-55	down
Grb14	Ventricle	inferred	-1.1513	8.56974	239.542	4.94906e-54	9.14677e-53	down
Tmbim1	Ventricle	inferred	-1.04018	8.64023	233.429	1.0654e-52	1.77538e-51	down
Pla2g16	Ventricle	inferred	-1.19125	8.90763	233.196	1.19773e-52	1.97927e-51	down
Slc44a1	Ventricle	inferred	-1.05105	8.62849	233.18	1.20723e-52	1.97927e-51	down
Pdlim2	Ventricle	inferred	-1.18081	8.8535	218.568	1.85684e-49	2.4673e-48	down
Tspan2	Ventricle	inferred	-1.01303	8.86081	214.308	1.57775e-48	1.99227e-47	down
Cd9	Ventricle	inferred	-1.08089	9.52886	213.762	2.07601e-48	2.60527e-47	down
Foxj1	Ventricle	inferred	-5.14509	10.6752	210.036	1.34898e-47	1.6521e-46	down
Cldn11	Ventricle	inferred	-1.1049	8.77432	206.077	9.85783e-47	1.12744e-45	down
B3galt5	Ventricle	inferred	-1.10507	8.63862	193.553	5.33225e-44	5.06564e-43	down
Mal	Ventricle	inferred	-1.17374	8.9392	181.983	1.78861e-41	1.49639e-40	down
Slc16a1	Ventricle	inferred	-1.08819	8.68555	161.371	5.67765e-37	3.69957e-36	down
Ttr	Ventricle	inferred	-2.49573	9.86858	154.241	2.05171e-35	1.19175e-34	down
Ermn	Ventricle	inferred	-1.0456	8.77391	148.023	4.68967e-34	2.48932e-33	down
Aspa	Ventricle	inferred	-1.07789	8.75408	141.726	1.11631e-32	5.45985e-32	down
X3110035E14Rik	Ventricle	inferred	1.07958	8.58623	134.782	3.68402e-31	1.657e-30	up
Gda	Ventricle	inferred	1.06974	8.53677	123.191	1.26624e-28	5.14854e-28	up
Slc2a1	Ventricle	inferred	-1.00224	8.50184	107.139	4.15061e-25	1.38331e-24	down
Mrc1	Ventricle	inferred	1.72234	9.16147	84.1885	4.49775e-20	1.16187e-19	up
Mfge8	Ventricle	inferred	-2.01463	9.24472	78.3564	8.60308e-19	2.11488e-18	down
Hexb	Ventricle	inferred	1.34681	9.47455	27.3996	1.65466e-07	2.61175e-07	up
Lamp5	Ventricle	inferred	1.30984	8.00895	25.0662	5.53962e-07	8.53185e-07	up
Gfap	Ventricle	inferred	-1.26665	8.69474	18.5361	1.66716e-05	2.38518e-05	down
Bmp4	Ventricle	inferred	-2.02011	8.17631	12.8345	0.000340286	0.000456936	down
Cpne5	Ventricle	inferred	1.6771	7.74846	12.1161	0.000499873	0.000665079	up
Mfge8	Astrocytes	raw	-2.7006	16.5962	207.558	4.68396e-47	1.54571e-45	down
Mrc1	Astrocytes	raw	1.75076	16.0174	133.129	8.47075e-31	1.39767e-29	up
Aldoc	Astrocytes	raw	-1.42456	15.8583	117.748	1.96913e-27	2.16604e-26	down
Hexb	Astrocytes	raw	2.39229	15.8249	114.672	9.28443e-27	7.65966e-26	up
Gfap	Astrocytes	raw	-2.41669	16.2962	86.8501	1.17067e-20	7.72642e-20	down
Lamp5	Astrocytes	raw	1.5519	14.7952	33.1485	8.53842e-09	4.69613e-08	up
Cpne5	Astrocytes	raw	1.69203	14.6044	13.6022	0.000225925	0.000745551	up
Mrc1	Excitatory neurons	raw	1.73782	15.3571	252.335	8.04214e-57	2.65391e-55	up
Hexb	Excitatory neurons	raw	1.65014	15.4124	233.206	1.19156e-52	1.96608e-51	up
Syt6	Excitatory neurons	raw	-2.11342	15.8189	31.1069	2.442e-08	1.3431e-07	down
Rorb	Excitatory neurons	raw	-1.51382	16.2282	27.0297	2.00355e-07	8.26464e-07	down
Hexb	Oligodendrocytes	raw	2.62804	15.3806	526.125	1.96752e-116	6.49281e-115	up
Sox10	Oligodendrocytes	raw	-2.05738	16.7151	374.161	2.32346e-83	3.83372e-82	down
Lamp5	Oligodendrocytes	raw	2.04887	14.9491	282.816	1.82812e-63	2.01093e-62	up
Plp1	Oligodendrocytes	raw	-2.48194	16.5613	277.849	2.2093e-62	1.82268e-61	down
Mrc1	Oligodendrocytes	raw	1.43139	15.8547	224.322	1.03219e-50	6.81248e-50	up
Kcnip2	Oligodendrocytes	raw	1.50706	14.8535	145.681	1.52467e-33	8.3857e-33	up
Cpne5	Oligodendrocytes	raw	2.69616	14.6172	96.7634	7.81252e-23	3.68305e-22	up
Cnr1	Oligodendrocytes	raw	1.19171	14.9449	76.4692	2.23671e-18	9.22643e-18	up
Rorb	Oligodendrocytes	raw	1.44855	14.7757	59.197	1.4265e-14	5.23049e-14	up
Bmp4	Oligodendrocytes	raw	-2.46189	16.076	41.2022	1.3727e-10	4.11809e-10	down
Foxj1	Oligodendrocytes	raw	-1.37557	15.3055	33.572	6.86746e-09	1.61876e-08	down
Pdgfra	Oligodendrocytes	raw	-1.12393	16.0185	22.4147	2.19687e-06	4.83312e-06	down
Mrc1	Inhibitory neurons	raw	2.12367	15.3155	294.544	5.087e-66	1.67871e-64	up
Slc32a1	Inhibitory neurons	raw	-3.34379	16.385	265.55	1.05896e-59	1.74728e-58	down
Hexb	Inhibitory neurons	raw	2.0905	15.3168	213.739	2.09952e-48	2.30947e-47	up
Gad2	Inhibitory neurons	raw	-1.95109	16.1868	161.076	6.5846e-37	5.43229e-36	down
Crhbp	Inhibitory neurons	raw	-3.0458	15.6898	53.2484	2.93932e-13	1.61663e-12	down
Lamp5	Inhibitory neurons	raw	1.13962	14.648	39.6122	3.0974e-10	1.46021e-09	up
Rorb	Inhibitory neurons	raw	1.39727	13.7999	37.5663	8.83599e-10	3.64484e-09	up
Pthlh	Inhibitory neurons	raw	-1.90892	15.8831	28.3489	1.01306e-07	3.71457e-07	down
Crh	Inhibitory neurons	raw	-1.25868	15.6888	16.7369	4.29382e-05	0.000121094	down
Mrc1	Vasculature	raw	1.48402	15.543	176.21	3.25899e-40	1.07547e-38	up
Hexb	Vasculature	raw	1.80321	15.2677	156.517	6.52507e-36	1.07664e-34	up
Syt6	Vasculature	raw	-1.20376	14.949	16.1055	5.99111e-05	0.000659022	down
Flt1	Vasculature	raw	-2.64422	15.3796	12.5435	0.000397594	0.00328015	down
Foxj1	Ventricle	raw	-4.40977	16.7684	184.176	5.938e-42	1.95954e-40	down
Ttr	Ventricle	raw	-2.17301	16.4164	107.415	3.61143e-25	5.95885e-24	down
Mrc1	Ventricle	raw	1.93225	16.0956	95.6133	1.39663e-22	1.53629e-21	up
Hexb	Ventricle	raw	1.86539	16.081	53.1422	3.10257e-13	2.55962e-12	up
Mfge8	Ventricle	raw	-1.46866	15.4597	50.8578	9.93069e-13	6.55426e-12	down
Tbr1	Ventricle	raw	1.0808	14.7542	48.7532	2.90285e-12	1.59657e-11	up
Lamp5	Ventricle	raw	1.37063	14.9355	21.9136	2.85204e-06	1.04575e-05	up
Kcnip2	Ventricle	raw	1.06337	14.4546	16.9929	3.752e-05	0.000123816	up
Rorb	Ventricle	raw	1.19678	14.3027	16.0795	6.0738e-05	0.000182214	up
Cpne5	Ventricle	raw	1.74449	14.6803	11.8232	0.000584976	0.00148494	up

## Sheet: Excitatory neurons vs others
#Gene	Cell type	Data type	log(Fold Change)	log(Counts Per Million)	LR(Likelihood Ratio)	p-value	FDR(False Discovery Rate）	sig
Prex1	Astrocytes	inferred	-1.02175	8.63965	2027.69	0	0	down
Add3	Astrocytes	inferred	-1.0247	8.62386	2862.43	0	0	down
Cst3	Astrocytes	inferred	-1.03374	9.89097	3070.46	0	0	down
Ugp2	Astrocytes	inferred	-1.13902	8.57768	2193.94	0	0	down
Hes1	Astrocytes	inferred	-1.17444	9.01062	1636.98	0	0	down
Mmd2	Astrocytes	inferred	-1.26865	8.72368	1887.05	0	0	down
Idh1	Astrocytes	inferred	-1.27103	8.07823	1495.54	0	0	down
Cat	Astrocytes	inferred	-1.29455	8.02139	1746.06	0	0	down
Gnai2	Astrocytes	inferred	-1.29676	8.8999	2447.91	0	0	down
Dbi	Astrocytes	inferred	-1.32181	8.93134	1923.26	0	0	down
Anxa5	Astrocytes	inferred	-1.35421	8.47235	1619.98	0	0	down
Sat1	Astrocytes	inferred	-1.39766	8.75859	1605.26	0	0	down
Hadhb	Astrocytes	inferred	-1.39928	8.13685	2176.17	0	0	down
Atp6v0e	Astrocytes	inferred	-1.39963	8.28376	1798.24	0	0	down
Ctnna1	Astrocytes	inferred	-1.41251	8.04106	1641.48	0	0	down
Qk	Astrocytes	inferred	-1.48593	8.65489	1956.02	0	0	down
Tsc22d4	Astrocytes	inferred	-1.49937	8.35528	1906.63	0	0	down
Cd63	Astrocytes	inferred	-1.56183	8.70407	2061.04	0	0	down
Glul	Astrocytes	inferred	-1.5621	8.84573	2512.09	0	0	down
Gng5	Astrocytes	inferred	-1.57722	8.56639	1642.38	0	0	down
Atp1a2	Astrocytes	inferred	-1.58363	9.33947	2280.55	0	0	down
Fermt2	Astrocytes	inferred	-1.59172	8.5965	2474.32	0	0	down
Mt1	Astrocytes	inferred	-1.59817	8.96643	2940.12	0	0	down
Kcnj10	Astrocytes	inferred	-1.64917	8.25414	1659.13	0	0	down
Phgdh	Astrocytes	inferred	-1.66166	8.39187	1546.73	0	0	down
Myo6	Astrocytes	inferred	-1.67334	8.26475	2246.6	0	0	down
Sepp1	Astrocytes	inferred	-1.68527	8.89046	1916.84	0	0	down
S100a1	Astrocytes	inferred	-1.71452	8.5632	2184.8	0	0	down
Apoe	Astrocytes	inferred	-1.72613	9.15322	2436.11	0	0	down
Elovl5	Astrocytes	inferred	-1.81288	8.16966	2283.79	0	0	down
Slc1a3	Astrocytes	inferred	-1.84037	8.8115	2189.93	0	0	down
Ppap2b	Astrocytes	inferred	-1.84752	8.61715	2719.03	0	0	down
S100a13	Astrocytes	inferred	-1.89038	8.30098	1920.44	0	0	down
Cd9	Astrocytes	inferred	-1.51944	8.57236	1454.14	0	0	down
Csrp1	Astrocytes	inferred	-1.45142	8.52725	1430.73	0	0	down
Xist	Astrocytes	inferred	-1.08829	8.70319	1397.05	9.17471e-306	1.18804e-304	down
Hpca	Astrocytes	inferred	1.00851	9.36597	1327.46	1.21811e-290	1.24443e-289	up
Gng12	Astrocytes	inferred	-1.19207	8.18934	1319.71	5.87562e-289	5.94285e-288	down
Hist1h2bc	Astrocytes	inferred	-1.36431	8.08842	1282.68	6.57797e-281	5.9701e-280	down
Rbfox1	Astrocytes	inferred	1.00368	9.37444	1272.52	1.05742e-278	9.30625e-278	up
Mfge8	Astrocytes	inferred	-3.3207	8.20263	1250.02	8.21904e-274	6.82013e-273	down
Sptssa	Astrocytes	inferred	-1.20103	8.0108	1217.95	7.64416e-267	5.97715e-266	down
Prdx6	Astrocytes	inferred	-1.33913	8.87296	1215.32	2.86354e-266	2.21352e-265	down
Ech1	Astrocytes	inferred	-1.24913	8.14617	1214.26	4.85805e-266	3.74106e-265	down
Asrgl1	Astrocytes	inferred	-1.23077	8.17958	1211.27	2.1688e-265	1.65138e-264	down
Mid1ip1	Astrocytes	inferred	-1.46245	7.6728	1210.07	3.95272e-265	2.97625e-264	down
Fos	Astrocytes	inferred	-1.01932	8.63018	1167.72	6.3062e-256	4.36071e-255	down
Npc2	Astrocytes	inferred	-1.21253	8.54121	1162.33	9.36084e-255	6.36475e-254	down
Jun	Astrocytes	inferred	-1.02939	8.66678	1115.24	1.60508e-244	9.97901e-244	down
Lap3	Astrocytes	inferred	-1.22288	8.02242	1096.9	1.55803e-240	9.39905e-240	down
Slc16a1	Astrocytes	inferred	-1.42059	7.95985	1095.81	2.69044e-240	1.61824e-239	down
Lamp2	Astrocytes	inferred	-1.02696	8.5247	1092.81	1.2073e-239	7.21894e-239	down
Gda	Astrocytes	inferred	1.02803	9.33852	1090.46	3.90572e-239	2.32174e-238	up
S100b	Astrocytes	inferred	-1.43711	8.48639	1074.76	1.01034e-235	5.8519e-235	down
Plekhb1	Astrocytes	inferred	-1.50045	8.15687	1047.08	1.04932e-229	5.8127e-229	down
Car2	Astrocytes	inferred	-1.48725	8.30122	1046.76	1.2339e-229	6.81665e-229	down
Gfap	Astrocytes	inferred	-3.72162	7.88194	1046.01	1.79141e-229	9.86976e-229	down
Slc2a1	Astrocytes	inferred	-1.39505	7.94735	1001.69	7.70382e-220	3.88632e-219	down
Cmtm5	Astrocytes	inferred	-1.35141	8.25443	961.327	4.57693e-211	2.15891e-210	down
Hadh	Astrocytes	inferred	-1.18035	7.55176	959.798	9.83639e-211	4.60769e-210	down
X3110035E14Rik	Astrocytes	inferred	1.00969	9.41611	948.365	3.00769e-208	1.38969e-207	up
Psat1	Astrocytes	inferred	-1.21084	8.31608	929.049	4.75308e-204	2.12374e-203	down
Sparc	Astrocytes	inferred	-1.4634	8.61635	910.785	4.43838e-200	1.92804e-199	down
Myl12a	Astrocytes	inferred	-1.13551	8.46887	876.317	1.38131e-192	5.76634e-192	down
S100a16	Astrocytes	inferred	-1.29774	7.61511	727.156	3.72024e-160	1.30852e-159	down
Itgb1	Astrocytes	inferred	-1.02042	8.16119	685.118	5.15038e-151	1.725e-150	down
Magt1	Astrocytes	inferred	-1.06593	7.78887	617.992	2.04454e-136	6.34588e-136	down
Aldoc	Astrocytes	inferred	-1.90841	8.28216	575.808	3.06123e-127	9.04576e-127	down
Pla2g16	Astrocytes	inferred	-1.25136	7.86153	501.367	4.79247e-111	1.27361e-110	down
Gng11	Astrocytes	inferred	-1.20322	8.161	447.927	2.03814e-99	5.04079e-99	down
Ctps	Astrocytes	inferred	1.10852	8.46213	319.251	2.10875e-71	4.27001e-71	up
Kcnip2	Astrocytes	inferred	1.44309	8.72221	214.493	1.43745e-48	2.48288e-48	up
Lamp5	Astrocytes	inferred	1.56034	8.79566	131.719	1.72387e-30	2.57126e-30	up
Serpinf1	Astrocytes	inferred	-1.09922	7.94726	117.785	1.93256e-27	2.80234e-27	down
Vtn	Astrocytes	inferred	-1.58809	7.92725	105.429	9.83834e-25	1.38226e-24	down
Cpne5	Astrocytes	inferred	1.86346	8.75658	92.9973	5.23661e-22	7.14979e-22	up
Itpr2	Astrocytes	inferred	-1.68666	7.58519	80.6825	2.65053e-19	3.50588e-19	down
Flt1	Astrocytes	inferred	-2.36487	6.76277	24.9619	5.84747e-07	6.73918e-07	down
Bmp4	Astrocytes	inferred	-1.84912	7.02123	24.6942	6.7186e-07	7.72564e-07	down
Syt6	Astrocytes	inferred	1.20905	8.81634	19.2678	1.13607e-05	1.28384e-05	up
Mrc1	Brain immune	inferred	-1.73782	15.3571	252.335	8.04214e-57	2.65391e-55	down
Hexb	Brain immune	inferred	-1.65014	15.4124	233.206	1.19156e-52	1.96608e-51	down
Syt6	Brain immune	inferred	2.11342	15.8189	31.1069	2.442e-08	1.3431e-07	up
Rorb	Brain immune	inferred	1.51382	16.2282	27.0297	2.00355e-07	8.26464e-07	up
Slc32a1	Inhibitory neurons	inferred	-3.89894	8.51837	1549.1	0	0	down
Gad2	Inhibitory neurons	inferred	-2.45575	8.47306	2380.75	0	0	down
Endod1	Inhibitory neurons	inferred	-1.0923	8.10213	2496.75	0	0	down
Kcnma1	Inhibitory neurons	inferred	1.00563	9.1769	4017.05	0	0	up
Lmo4	Inhibitory neurons	inferred	1.0211	9.37085	3601.63	0	0	up
X3110035E14Rik	Inhibitory neurons	inferred	1.10125	9.23432	3124.31	0	0	up
Tbr1	Inhibitory neurons	inferred	1.23228	8.46753	741.564	2.73918e-163	1.55552e-162	up
Crhbp	Inhibitory neurons	inferred	-3.28428	8.18862	422.551	6.79408e-94	2.33317e-93	down
Rorb	Inhibitory neurons	inferred	2.58742	8.86084	359.43	3.74654e-80	1.13513e-79	up
Lamp5	Inhibitory neurons	inferred	1.23648	8.59802	266.53	6.47583e-60	1.59002e-59	up
Pthlh	Inhibitory neurons	inferred	-2.39967	8.4135	232.539	1.6655e-52	3.85205e-52	down
Crh	Inhibitory neurons	inferred	-1.89299	8.2387	192.076	1.11983e-43	2.37643e-43	down
Cpne5	Inhibitory neurons	inferred	1.02529	8.60228	98.0695	4.03944e-23	6.67658e-23	up
Kcnip2	Oligodendrocytes	inferred	2.04808	8.93758	2004.52	0	0	up
Gda	Oligodendrocytes	inferred	1.57323	9.39721	3387.5	0	0	up
Rbfox1	Oligodendrocytes	inferred	1.5726	9.42093	3458.47	0	0	up
X3110035E14Rik	Oligodendrocytes	inferred	1.55201	9.45171	3481.02	0	0	up
Hpca	Oligodendrocytes	inferred	1.50969	9.42535	3251.82	0	0	up
Chgb	Oligodendrocytes	inferred	1.48275	9.45616	3246.6	0	0	up
Slc12a5	Oligodendrocytes	inferred	1.4594	9.39779	3002.14	0	0	up
Kcnma1	Oligodendrocytes	inferred	1.45615	9.41224	3030.46	0	0	up
Syt4	Oligodendrocytes	inferred	1.43457	9.39083	2900.63	0	0	up
Kalrn	Oligodendrocytes	inferred	1.42045	9.49145	3122.99	0	0	up
Pcsk2	Oligodendrocytes	inferred	1.40153	9.69182	3636.99	0	0	up
Syp	Oligodendrocytes	inferred	1.39948	9.4189	2856.08	0	0	up
Gabrg2	Oligodendrocytes	inferred	1.37402	9.52077	3033.64	0	0	up
Pgm2l1	Oligodendrocytes	inferred	1.3739	9.51326	3013.17	0	0	up
Thy1	Oligodendrocytes	inferred	1.37108	9.55552	3116.62	0	0	up
Vsnl1	Oligodendrocytes	inferred	1.34916	9.55107	3022.28	0	0	up
Celf5	Oligodendrocytes	inferred	1.3432	9.37916	2573.6	0	0	up
Kcnb1	Oligodendrocytes	inferred	1.33909	9.49979	2852.8	0	0	up
Sult4a1	Oligodendrocytes	inferred	1.33886	9.38235	2567.13	0	0	up
Ndrg4	Oligodendrocytes	inferred	1.33108	9.65622	3237.61	0	0	up
Adcy1	Oligodendrocytes	inferred	1.33064	9.45133	2703.62	0	0	up
Syt7	Oligodendrocytes	inferred	1.3276	9.3802	2526.14	0	0	up
Arpp21	Oligodendrocytes	inferred	1.32552	9.68546	3296.74	0	0	up
Grin2b	Oligodendrocytes	inferred	1.32192	9.55988	2943.51	0	0	up
Atp1a3	Oligodendrocytes	inferred	1.31872	9.48372	2741.1	0	0	up
Mapk10	Oligodendrocytes	inferred	1.3078	9.47959	2693.19	0	0	up
Atp2b2	Oligodendrocytes	inferred	1.29907	9.69093	3201.92	0	0	up
Grm5	Oligodendrocytes	inferred	1.29548	9.44841	2577.87	0	0	up
Kif5c	Oligodendrocytes	inferred	1.2927	9.53094	2763.74	0	0	up
Map9	Oligodendrocytes	inferred	1.29031	9.29245	2221.84	0	0	up
Napb	Oligodendrocytes	inferred	1.28649	9.47137	2600.49	0	0	up
Negr1	Oligodendrocytes	inferred	1.28637	9.35739	2346.3	0	0	up
Gabrb2	Oligodendrocytes	inferred	1.28437	9.55292	2787.03	0	0	up
Gp1bb	Oligodendrocytes	inferred	1.28131	9.47082	2581.57	0	0	up
Bex2	Oligodendrocytes	inferred	1.28078	9.34791	2308.98	0	0	up
Prkar1b	Oligodendrocytes	inferred	1.2762	9.54841	2746.26	0	0	up
Gria3	Oligodendrocytes	inferred	1.2722	9.39785	2388.88	0	0	up
Syn2	Oligodendrocytes	inferred	1.26859	9.46397	2522.87	0	0	up
Stmn2	Oligodendrocytes	inferred	1.26369	9.69642	3070.3	0	0	up
Lmo4	Oligodendrocytes	inferred	1.26315	9.57417	2760.41	0	0	up
Stmn3	Oligodendrocytes	inferred	1.26281	9.67012	2998.29	0	0	up
Ptprn	Oligodendrocytes	inferred	1.26051	9.49451	2564.38	0	0	up
Cyfip2	Oligodendrocytes	inferred	1.26042	9.5562	2707.38	0	0	up
Rbfox3	Oligodendrocytes	inferred	1.25803	9.58611	2770.16	0	0	up
Tuba4a	Oligodendrocytes	inferred	1.25435	9.5964	2781.2	0	0	up
Scn1a	Oligodendrocytes	inferred	1.24716	9.38235	2277.38	0	0	up
Hivep2	Oligodendrocytes	inferred	1.24478	9.37087	2246.46	0	0	up
Cdk5r1	Oligodendrocytes	inferred	1.24106	9.41109	2317.93	0	0	up
Cacna1a	Oligodendrocytes	inferred	1.23682	9.44512	2376.02	0	0	up
Trim37	Oligodendrocytes	inferred	1.22705	9.36405	2178.57	0	0	up
Cx3cl1	Oligodendrocytes	inferred	1.22622	9.60142	2687.54	0	0	up
Camk2a	Oligodendrocytes	inferred	1.21556	9.62855	2710.79	0	0	up
Gabra1	Oligodendrocytes	inferred	1.21555	9.60142	2647.68	0	0	up
Myt1l	Oligodendrocytes	inferred	1.21314	9.50134	2416.84	0	0	up
Celf4	Oligodendrocytes	inferred	1.20872	9.57984	2573.4	0	0	up
Ryr2	Oligodendrocytes	inferred	1.1981	9.36661	2096.14	0	0	up
Unc80	Oligodendrocytes	inferred	1.1973	9.39038	2139.41	0	0	up
Snhg11	Oligodendrocytes	inferred	1.19646	9.78387	3012.56	0	0	up
Homer1	Oligodendrocytes	inferred	1.19608	9.30792	1980.6	0	0	up
Ppp3cb	Oligodendrocytes	inferred	1.19274	9.50056	2345.91	0	0	up
Fbxw7	Oligodendrocytes	inferred	1.19109	9.63096	2623.33	0	0	up
Uchl1	Oligodendrocytes	inferred	1.18863	9.53818	2410.78	0	0	up
Nsf	Oligodendrocytes	inferred	1.18318	9.62203	2573.43	0	0	up
Scn2a1	Oligodendrocytes	inferred	1.18138	9.65325	2636.92	0	0	up
Dlg4	Oligodendrocytes	inferred	1.17979	9.46021	2221.08	0	0	up
Atl1	Oligodendrocytes	inferred	1.17956	9.33098	1975.24	0	0	up
Slc39a10	Oligodendrocytes	inferred	1.16478	9.3706	2003.99	0	0	up
Pcdha5	Oligodendrocytes	inferred	1.16209	9.3513	1961.15	0	0	up
Camk2b	Oligodendrocytes	inferred	1.1586	9.57762	2387.86	0	0	up
Syngr1	Oligodendrocytes	inferred	1.15828	9.45343	2138.63	0	0	up
Eno2	Oligodendrocytes	inferred	1.14983	9.58814	2378.35	0	0	up
Scn8a	Oligodendrocytes	inferred	1.14825	9.46751	2133.35	0	0	up
Frrs1l	Oligodendrocytes	inferred	1.14241	9.47807	2134.56	0	0	up
Dlgap1	Oligodendrocytes	inferred	1.1417	9.6392	2455.74	0	0	up
Nrcam	Oligodendrocytes	inferred	1.13815	9.54068	2241.53	0	0	up
Chd5	Oligodendrocytes	inferred	1.13733	9.28795	1782.29	0	0	up
Epha4	Oligodendrocytes	inferred	1.13595	9.42047	2007.43	0	0	up
Plcb1	Oligodendrocytes	inferred	1.134	9.47508	2101.75	0	0	up
Pld3	Oligodendrocytes	inferred	1.12417	9.50629	2128.34	0	0	up
Cadps	Oligodendrocytes	inferred	1.1241	9.36201	1869.43	0	0	up
Scg2	Oligodendrocytes	inferred	1.11827	9.34512	1824.21	0	0	up
Stxbp1	Oligodendrocytes	inferred	1.11754	9.53672	2163.88	0	0	up
Chn1	Oligodendrocytes	inferred	1.1141	9.78746	2670.99	0	0	up
Cplx2	Oligodendrocytes	inferred	1.11326	9.40093	1904.27	0	0	up
Trim9	Oligodendrocytes	inferred	1.11049	9.41783	1925.15	0	0	up
Pacsin1	Oligodendrocytes	inferred	1.10995	9.29066	1712.54	0	0	up
Tspan13	Oligodendrocytes	inferred	1.10579	9.35123	1798.9	0	0	up
Tubb2a	Oligodendrocytes	inferred	1.09796	9.73989	2501.04	0	0	up
Dnm1	Oligodendrocytes	inferred	1.09551	9.58023	2171.21	0	0	up
Lphn1	Oligodendrocytes	inferred	1.09146	9.55964	2118.69	0	0	up
Bai2	Oligodendrocytes	inferred	1.09013	9.35501	1760.65	0	0	up
Rnf112	Oligodendrocytes	inferred	1.08005	9.35553	1733.06	0	0	up
Fut9	Oligodendrocytes	inferred	1.07958	9.42869	1850.4	0	0	up
Bai1	Oligodendrocytes	inferred	1.07456	9.4266	1831.89	0	0	up
Tagln3	Oligodendrocytes	inferred	1.07452	9.74005	2408.59	0	0	up
Sh3gl2	Oligodendrocytes	inferred	1.06801	9.37857	1735.32	0	0	up
Bsn	Oligodendrocytes	inferred	1.06642	9.35077	1687.46	0	0	up
Rph3a	Oligodendrocytes	inferred	1.06398	9.33395	1654.97	0	0	up
Pfkm	Oligodendrocytes	inferred	1.06274	9.46532	1860.03	0	0	up
Src	Oligodendrocytes	inferred	1.06242	9.31943	1628.82	0	0	up
Basp1	Oligodendrocytes	inferred	1.06194	9.74934	2378.01	0	0	up
Strbp	Oligodendrocytes	inferred	1.06022	9.53608	1972.19	0	0	up
Nrxn3	Oligodendrocytes	inferred	1.06001	9.55844	2010.62	0	0	up
Nrgn	Oligodendrocytes	inferred	1.05874	9.78637	2440.72	0	0	up
Dclk1	Oligodendrocytes	inferred	1.05373	9.76427	2375.62	0	0	up
Cadm3	Oligodendrocytes	inferred	1.05149	9.39276	1710.23	0	0	up
Npcd	Oligodendrocytes	inferred	1.04285	9.46131	1792.73	0	0	up
Snap91	Oligodendrocytes	inferred	1.03062	9.47515	1777.55	0	0	up
Ywhah	Oligodendrocytes	inferred	1.03049	9.71618	2192.47	0	0	up
Plk2	Oligodendrocytes	inferred	1.02949	9.2894	1498.66	0	0	up
Myo5a	Oligodendrocytes	inferred	1.02296	9.44101	1701.51	0	0	up
Mllt11	Oligodendrocytes	inferred	1.02197	9.48794	1771.3	0	0	up
Mat2b	Oligodendrocytes	inferred	1.0183	9.35235	1557.63	0	0	up
Aak1	Oligodendrocytes	inferred	1.01122	9.41465	1627.99	0	0	up
Chst1	Oligodendrocytes	inferred	1.00968	9.31569	1483.53	0	0	up
Agpat4	Oligodendrocytes	inferred	-1.02622	9.14395	1688.31	0	0	down
Dbi	Oligodendrocytes	inferred	-1.03383	9.56048	2512.82	0	0	down
Mon2	Oligodendrocytes	inferred	-1.03724	8.99588	1490.64	0	0	down
Cat	Oligodendrocytes	inferred	-1.0603	9.00114	1566.35	0	0	down
Nrbp2	Oligodendrocytes	inferred	-1.06128	9.03309	1620.31	0	0	down
Itgb1	Oligodendrocytes	inferred	-1.09448	9.1052	1850.89	0	0	down
Ctnna1	Oligodendrocytes	inferred	-1.1066	9.00822	1719	0	0	down
Golga7	Oligodendrocytes	inferred	-1.11763	9.05305	1833.75	0	0	down
Ech1	Oligodendrocytes	inferred	-1.11938	9.08731	1902.71	0	0	down
Sc5d	Oligodendrocytes	inferred	-1.12263	8.89727	1579.52	0	0	down
Mpp5	Oligodendrocytes	inferred	-1.12935	8.94913	1686.47	0	0	down
Ppp2r3a	Oligodendrocytes	inferred	-1.13211	8.94992	1696.11	0	0	down
Sptssa	Oligodendrocytes	inferred	-1.13749	9.02903	1854.77	0	0	down
Gng5	Oligodendrocytes	inferred	-1.14002	9.3161	2453.74	0	0	down
Dbndd2	Oligodendrocytes	inferred	-1.14305	9.35281	2551.64	0	0	down
Ppp1r16b	Oligodendrocytes	inferred	-1.14439	9.0429	1903.5	0	0	down
Eml1	Oligodendrocytes	inferred	-1.14981	9.16742	2169.99	0	0	down
Degs1	Oligodendrocytes	inferred	-1.15166	9.2928	2450.62	0	0	down
Fnbp1	Oligodendrocytes	inferred	-1.1579	9.02197	1908.43	0	0	down
Efcab14	Oligodendrocytes	inferred	-1.15993	8.99894	1871.39	0	0	down
Bpgm	Oligodendrocytes	inferred	-1.16851	9.16236	2230.25	0	0	down
Sccpdh	Oligodendrocytes	inferred	-1.17997	9.09637	2133.17	0	0	down
Pim3	Oligodendrocytes	inferred	-1.1925	8.88815	1765.37	0	0	down
Lgi3	Oligodendrocytes	inferred	-1.19834	9.00704	2013.53	0	0	down
Slc12a2	Oligodendrocytes	inferred	-1.20786	9.30387	2723.02	0	0	down
Asrgl1	Oligodendrocytes	inferred	-1.21333	9.15243	2381.27	0	0	down
Arpc1b	Oligodendrocytes	inferred	-1.21588	9.14891	2383.19	0	0	down
Plat	Oligodendrocytes	inferred	-1.2159	8.99069	2038.89	0	0	down
2-Sep	Oligodendrocytes	inferred	-1.21705	9.07113	2213.38	0	0	down
S100a13	Oligodendrocytes	inferred	-1.22062	9.13573	2371.31	0	0	down
Ephb1	Oligodendrocytes	inferred	-1.22315	9.10363	2307.96	0	0	down
Rab31	Oligodendrocytes	inferred	-1.23352	8.98378	2083.48	0	0	down
Erbb2ip	Oligodendrocytes	inferred	-1.23525	8.93936	1996.83	0	0	down
Plod1	Oligodendrocytes	inferred	-1.23656	8.94913	2021.17	0	0	down
Idi1	Oligodendrocytes	inferred	-1.24499	9.06984	2312.67	0	0	down
Ado	Oligodendrocytes	inferred	-1.24985	8.97545	2120.7	0	0	down
Desi1	Oligodendrocytes	inferred	-1.25046	9.03524	2254.27	0	0	down
Bet1	Oligodendrocytes	inferred	-1.25439	8.76186	1705.81	0	0	down
Gng11	Oligodendrocytes	inferred	-1.26051	9.14647	2554.2	0	0	down
Reep3	Oligodendrocytes	inferred	-1.27434	9.07748	2440.44	0	0	down
Rnf13	Oligodendrocytes	inferred	-1.27438	9.25655	2898.36	0	0	down
Endod1	Oligodendrocytes	inferred	-1.27659	8.98609	2235.64	0	0	down
Tsc22d4	Oligodendrocytes	inferred	-1.28459	9.2596	2952.98	0	0	down
Idh1	Oligodendrocytes	inferred	-1.29654	9.12536	2646.32	0	0	down
Gng12	Oligodendrocytes	inferred	-1.30569	9.19888	2879.8	0	0	down
Hadh	Oligodendrocytes	inferred	-1.30759	8.84695	2029.99	0	0	down
Cryab	Oligodendrocytes	inferred	-1.3164	9.41856	3587.5	0	0	down
Dip2a	Oligodendrocytes	inferred	-1.32411	8.80378	1987.13	0	0	down
Mid1ip1	Oligodendrocytes	inferred	-1.33078	8.89627	2213.5	0	0	down
Zdhhc9	Oligodendrocytes	inferred	-1.33512	8.96525	2391.76	0	0	down
Leprot	Oligodendrocytes	inferred	-1.3383	8.79726	2015.19	0	0	down
Josd2	Oligodendrocytes	inferred	-1.34337	9.00341	2516.32	0	0	down
Npc2	Oligodendrocytes	inferred	-1.3457	9.43192	3792.17	0	0	down
Ddr1	Oligodendrocytes	inferred	-1.35141	9.09889	2798.85	0	0	down
Myo6	Oligodendrocytes	inferred	-1.3519	9.20807	3111.38	0	0	down
Elovl5	Oligodendrocytes	inferred	-1.35639	9.13896	2931.14	0	0	down
Arrdc3	Oligodendrocytes	inferred	-1.36478	8.74953	1988.29	0	0	down
Qk	Oligodendrocytes	inferred	-1.36528	9.49248	4119.08	0	0	down
Sypl	Oligodendrocytes	inferred	-1.38148	9.06393	2823.95	0	0	down
B3galt5	Oligodendrocytes	inferred	-1.38312	8.95683	2542	0	0	down
Rap1a	Oligodendrocytes	inferred	-1.38676	9.04879	2802.89	0	0	down
Il1rap	Oligodendrocytes	inferred	-1.38912	8.93104	2496.83	0	0	down
Serinc5	Oligodendrocytes	inferred	-1.39454	8.87786	2380.78	0	0	down
Tmeff2	Oligodendrocytes	inferred	-1.40081	9.1324	3102.93	0	0	down
Cyp51	Oligodendrocytes	inferred	-1.40821	9.19504	3329.5	0	0	down
Hist1h2bc	Oligodendrocytes	inferred	-1.41166	9.15964	3234.09	0	0	down
Psat1	Oligodendrocytes	inferred	-1.41341	9.31861	3765.7	0	0	down
Csrp1	Oligodendrocytes	inferred	-1.4156	9.43017	4181.98	0	0	down
Phgdh	Oligodendrocytes	inferred	-1.42245	9.30622	3769.47	0	0	down
Tppp3	Oligodendrocytes	inferred	-1.42832	8.8929	2534.59	0	0	down
Vamp3	Oligodendrocytes	inferred	-1.43567	8.90225	2585.2	0	0	down
Lap3	Oligodendrocytes	inferred	-1.43974	9.14967	3329.01	0	0	down
Clic4	Oligodendrocytes	inferred	-1.4446	9.07071	3102.81	0	0	down
Evi2a.evi2b	Oligodendrocytes	inferred	-1.45136	8.9556	2789.82	0	0	down
Npc1	Oligodendrocytes	inferred	-1.45279	8.78189	2328.24	0	0	down
Kcnj10	Oligodendrocytes	inferred	-1.45651	9.24268	3720.33	0	0	down
Magt1	Oligodendrocytes	inferred	-1.45678	9.03648	3048.88	0	0	down
Cd82	Oligodendrocytes	inferred	-1.46148	9.03755	3071.34	0	0	down
Litaf	Oligodendrocytes	inferred	-1.46189	9.04495	3095.71	0	0	down
Jam3	Oligodendrocytes	inferred	-1.47509	9.09771	3318.47	0	0	down
Pla2g16	Oligodendrocytes	inferred	-1.47653	9.05835	3198.53	0	0	down
4-Sep	Oligodendrocytes	inferred	-1.47883	9.35228	4242.78	0	0	down
Opalin	Oligodendrocytes	inferred	-1.50199	9.09136	3415.81	0	0	down
Car14	Oligodendrocytes	inferred	-1.51527	9.04806	3329.44	0	0	down
Elovl7	Oligodendrocytes	inferred	-1.53051	9.16364	3799.77	0	0	down
Efnb3	Oligodendrocytes	inferred	-1.53304	9.06991	3479.81	0	0	down
Ndrg1	Oligodendrocytes	inferred	-1.53419	9.03788	3340.28	0	0	down
Lpar1	Oligodendrocytes	inferred	-1.53631	9.01175	3297.89	0	0	down
Cd9	Oligodendrocytes	inferred	-1.538	9.50017	5231.68	0	0	down
S100a16	Oligodendrocytes	inferred	-1.53917	8.95534	3126.15	0	0	down
Gatm	Oligodendrocytes	inferred	-1.53991	9.18695	3931.78	0	0	down
Sirt2	Oligodendrocytes	inferred	-1.54027	9.19635	3969	0	0	down
Elovl1	Oligodendrocytes	inferred	-1.54068	9.00611	3297.35	0	0	down
Ptgds	Oligodendrocytes	inferred	-1.54379	9.0207	3358.97	0	0	down
Chn2	Oligodendrocytes	inferred	-1.54832	8.7811	2632.46	0	0	down
Car2	Oligodendrocytes	inferred	-1.55459	9.33748	4610.76	0	0	down
Qdpr	Oligodendrocytes	inferred	-1.55641	9.27289	4352.66	0	0	down
Grb14	Oligodendrocytes	inferred	-1.56109	9.05866	3564.01	0	0	down
Pdlim2	Oligodendrocytes	inferred	-1.56486	9.15554	3935.33	0	0	down
Gltp	Oligodendrocytes	inferred	-1.57195	8.94332	3216.14	0	0	down
Gamt	Oligodendrocytes	inferred	-1.57202	8.95306	3248.62	0	0	down
Cmtm5	Oligodendrocytes	inferred	-1.57418	9.33104	4695.35	0	0	down
X2810468N07Rik	Oligodendrocytes	inferred	-1.59283	9.08738	3811	0	0	down
Fah	Oligodendrocytes	inferred	-1.59604	8.92347	3244.65	0	0	down
Cers2	Oligodendrocytes	inferred	-1.59666	9.16718	4136.66	0	0	down
Ttyh2	Oligodendrocytes	inferred	-1.5975	8.91452	3220.46	0	0	down
Wscd1	Oligodendrocytes	inferred	-1.60552	9.02037	3621.07	0	0	down
Tmbim1	Oligodendrocytes	inferred	-1.60924	9.07884	3854.25	0	0	down
Gsn	Oligodendrocytes	inferred	-1.61568	9.30517	4819.3	0	0	down
Phldb1	Oligodendrocytes	inferred	-1.61913	9.07402	3881.32	0	0	down
Aspa	Oligodendrocytes	inferred	-1.62382	9.11603	3563.93	0	0	down
Pllp	Oligodendrocytes	inferred	-1.62809	9.16379	4280.08	0	0	down
Slc44a1	Oligodendrocytes	inferred	-1.63173	9.1022	4049.68	0	0	down
Mobp	Oligodendrocytes	inferred	-1.65416	9.28697	4956.49	0	0	down
Plekhb1	Oligodendrocytes	inferred	-1.65496	9.28469	4950.5	0	0	down
Gjc3	Oligodendrocytes	inferred	-1.66237	9.09398	4162.4	0	0	down
Tspan2	Oligodendrocytes	inferred	-1.66512	9.29278	5046.47	0	0	down
Carhsp1	Oligodendrocytes	inferred	-1.6672	8.90623	3464.64	0	0	down
Olig1	Oligodendrocytes	inferred	-1.66908	9.09952	4217.22	0	0	down
Trf	Oligodendrocytes	inferred	-1.67797	9.40296	4793.4	0	0	down
Apod	Oligodendrocytes	inferred	-1.69984	9.26974	4153.51	0	0	down
Gpr37	Oligodendrocytes	inferred	-1.71236	9.17598	4766.77	0	0	down
Tmem88b	Oligodendrocytes	inferred	-1.71897	9.17665	4804.72	0	0	down
Ermn	Oligodendrocytes	inferred	-1.74887	9.21792	4796.9	0	0	down
Mog	Oligodendrocytes	inferred	-1.75807	9.35134	5392.02	0	0	down
Mag	Oligodendrocytes	inferred	-1.78046	9.26509	5581.26	0	0	down
Cldn11	Oligodendrocytes	inferred	-1.7992	9.23613	5539.14	0	0	down
Cnp	Oligodendrocytes	inferred	-1.80654	9.35087	6209.31	0	0	down
Ugt8a	Oligodendrocytes	inferred	-1.81408	9.26811	5792.15	0	0	down
Mbp	Oligodendrocytes	inferred	-1.83147	9.30666	6115.8	0	0	down
Mal	Oligodendrocytes	inferred	-1.8369	9.27673	5604.99	0	0	down
Plp1	Oligodendrocytes	inferred	-2.426	9.14333	3710.54	0	0	down
Sox10	Oligodendrocytes	inferred	-2.74549	9.20605	6794.23	0	0	down
Elovl6	Oligodendrocytes	inferred	-1.0376	8.98967	1482.36	0	0	down
Slc16a1	Oligodendrocytes	inferred	-1.05514	8.94174	1460.19	0	0	down
Ccp110	Oligodendrocytes	inferred	-1.04199	8.94228	1424.58	0	0	down
Lamp5	Oligodendrocytes	inferred	2.05538	9.02616	1401.92	0	0	up
Ralgds	Oligodendrocytes	inferred	-1.03282	8.9314	1383.87	0	0	down
Dram2	Oligodendrocytes	inferred	-1.00315	8.88494	1243.46	0	0	down
Cpne5	Oligodendrocytes	inferred	2.9036	8.88626	1157.56	0	0	up
Gfap	Oligodendrocytes	inferred	-1.50682	8.57528	831.516	0	0	down
Anln	Oligodendrocytes	inferred	-1.12318	8.95599	687.684	0	0	down
Itpr2	Oligodendrocytes	inferred	-1.73254	8.86144	642.736	0	0	down
Rorb	Oligodendrocytes	inferred	2.50053	9.17556	630.791	0	0	up
Cnr1	Oligodendrocytes	inferred	1.28097	8.74099	609.055	0	0	up
Pdgfra	Oligodendrocytes	inferred	-1.62239	8.90141	472.395	0	0	down
Bmp4	Oligodendrocytes	inferred	-2.92547	8.86293	441.692	0	0	down
Foxj1	Oligodendrocytes	inferred	-1.15566	8.33758	312.782	0	0	down
Syt6	Oligodendrocytes	inferred	1.74557	8.96249	254.274	0	0	up
S100a13	Vasculature	inferred	-1.05197	8.60558	1640.54	0	0	down
Sparc	Vasculature	inferred	-1.22289	9.14363	1481.26	0	0	down
Slc16a1	Vasculature	inferred	-1.1094	8.40605	1392.82	7.62436e-305	4.18928e-303	down
Gng11	Vasculature	inferred	-1.13932	8.65781	1335.62	2.05095e-292	7.86713e-291	down
Slc2a1	Vasculature	inferred	-1.10477	8.40506	1079.17	1.11296e-236	1.46926e-235	down
Rorb	Vasculature	inferred	1.97261	8.64914	450.308	6.18009e-100	1.55497e-99	up
Slc32a1	Vasculature	inferred	-1.62113	7.37685	220.903	5.74805e-50	9.86142e-50	down
Flt1	Vasculature	inferred	-2.81461	8.07594	135.222	2.95272e-31	4.32484e-31	down
Crhbp	Vasculature	inferred	-1.30769	7.29184	77.3023	1.46698e-18	1.92909e-18	down
Bmp4	Vasculature	inferred	-1.07993	7.29004	36.5119	1.51739e-09	1.80929e-09	down
Cd63	Ventricle	inferred	-1.49593	8.65512	1574.99	0	0	down
Tsc22d4	Ventricle	inferred	-1.43708	8.31187	1494.41	0	0	down
Atp6v0e	Ventricle	inferred	-1.42686	8.25428	1620.52	0	0	down
Xist	Ventricle	inferred	-1.3671	8.72682	1840.85	0	0	down
Rps27l	Ventricle	inferred	-1.29375	8.54268	2143.93	0	0	down
Chd5	Ventricle	inferred	1.01111	9.11605	1782.93	0	0	up
B3gnt1	Ventricle	inferred	1.01871	8.69167	1942.33	0	0	up
Smim13	Ventricle	inferred	1.02686	8.96894	2401.66	0	0	up
Snca	Ventricle	inferred	1.02779	9.6789	2531.51	0	0	up
Homer1	Ventricle	inferred	1.0309	9.15421	1560.39	0	0	up
Ncdn	Ventricle	inferred	1.03169	9.36472	1962.61	0	0	up
Slc8a1	Ventricle	inferred	1.03755	9.33917	2076.26	0	0	up
Atp6v0e2	Ventricle	inferred	1.03777	9.20745	2899.06	0	0	up
Phactr1	Ventricle	inferred	1.03797	9.16692	2146.22	0	0	up
Agtpbp1	Ventricle	inferred	1.04113	8.99715	2321.87	0	0	up
Snap91	Ventricle	inferred	1.04155	9.36132	2631.24	0	0	up
Syngr1	Ventricle	inferred	1.04295	9.35967	2529.97	0	0	up
Pclo	Ventricle	inferred	1.04461	9.33023	2601.67	0	0	up
Tuba4a	Ventricle	inferred	1.04802	9.57172	2083.04	0	0	up
Cyfip2	Ventricle	inferred	1.04916	9.51531	1962.77	0	0	up
Hsph1	Ventricle	inferred	1.05299	9.30115	2586.76	0	0	up
Cadps	Ventricle	inferred	1.05307	9.21859	2096.3	0	0	up
Rangap1	Ventricle	inferred	1.07012	9.25805	2680.88	0	0	up
Grin2b	Ventricle	inferred	1.07931	9.53184	1764.05	0	0	up
Celsr2	Ventricle	inferred	1.0801	9.13183	2111.88	0	0	up
Stxbp1	Ventricle	inferred	1.08068	9.45967	2669.84	0	0	up
Nsf	Ventricle	inferred	1.09437	9.59181	2847.83	0	0	up
Myt1l	Ventricle	inferred	1.10065	9.43194	2617.96	0	0	up
Scg2	Ventricle	inferred	1.1011	9.19288	1488.94	0	0	up
Ensa	Ventricle	inferred	1.10555	9.4226	2846.2	0	0	up
Prrt2	Ventricle	inferred	1.10595	9.15606	2408.79	0	0	up
Ppp3cb	Ventricle	inferred	1.11261	9.42715	2601	0	0	up
Copg1	Ventricle	inferred	1.11522	8.99467	2004.47	0	0	up
Rab3a	Ventricle	inferred	1.11989	9.40166	2462.45	0	0	up
Pcsk2	Ventricle	inferred	1.11995	9.72028	2027	0	0	up
Stmn2	Ventricle	inferred	1.13337	9.70246	2674.55	0	0	up
Pacsin1	Ventricle	inferred	1.14022	9.11282	2851.32	0	0	up
Tubb3	Ventricle	inferred	1.14868	9.32129	2850.64	0	0	up
Gabrb2	Ventricle	inferred	1.16508	9.51439	2392.61	0	0	up
Mllt11	Ventricle	inferred	1.16958	9.37305	1991.95	0	0	up
Syn2	Ventricle	inferred	1.16995	9.3885	2276.53	0	0	up
Dnm1	Ventricle	inferred	1.17346	9.5122	2547.04	0	0	up
Map9	Ventricle	inferred	1.17768	9.14418	1894.6	0	0	up
Bex2	Ventricle	inferred	1.18608	9.22459	2017.88	0	0	up
Uchl1	Ventricle	inferred	1.18934	9.47557	2325.79	0	0	up
Sult4a1	Ventricle	inferred	1.19088	9.28358	1806.1	0	0	up
Kcnb1	Ventricle	inferred	1.1926	9.44859	2240.08	0	0	up
Vsnl1	Ventricle	inferred	1.1942	9.52289	2207.67	0	0	up
Scn8a	Ventricle	inferred	1.1975	9.37015	2388.37	0	0	up
Prkar1b	Ventricle	inferred	1.20008	9.50332	2468.48	0	0	up
Ndrg4	Ventricle	inferred	1.20194	9.65923	2664.28	0	0	up
Thy1	Ventricle	inferred	1.20273	9.53457	2470.97	0	0	up
Psd3	Ventricle	inferred	1.2063	8.9484	1593	0	0	up
Celf4	Ventricle	inferred	1.21597	9.53384	2600.71	0	0	up
Slc12a5	Ventricle	inferred	1.22429	9.32655	1927.5	0	0	up
Dlg4	Ventricle	inferred	1.22536	9.36292	2542.63	0	0	up
Atp1a3	Ventricle	inferred	1.2273	9.4226	2082.38	0	0	up
Napb	Ventricle	inferred	1.23021	9.40041	2308.53	0	0	up
Mapk10	Ventricle	inferred	1.23145	9.41525	2412.82	0	0	up
Celf5	Ventricle	inferred	1.23693	9.2768	1791.46	0	0	up
Gabrg2	Ventricle	inferred	1.23849	9.48599	2410.4	0	0	up
Pgm2l1	Ventricle	inferred	1.24178	9.47286	2358.02	0	0	up
Stmn3	Ventricle	inferred	1.24511	9.66357	2658.67	0	0	up
Rnf112	Ventricle	inferred	1.25506	9.19082	1919.07	0	0	up
Arpp21	Ventricle	inferred	1.26617	9.69546	2001.29	0	0	up
Bsn	Ventricle	inferred	1.27176	9.18659	2380.44	0	0	up
Syt4	Ventricle	inferred	1.2728	9.30749	2060.11	0	0	up
Sh3gl2	Ventricle	inferred	1.2842	9.22421	2056.11	0	0	up
Kalrn	Ventricle	inferred	1.29246	9.45293	2184.03	0	0	up
Syp	Ventricle	inferred	1.32359	9.34459	2524.59	0	0	up
Hpca	Ventricle	inferred	1.37469	9.36774	1992.62	0	0	up
Chgb	Ventricle	inferred	1.41857	9.40991	2478.13	0	0	up
Gda	Ventricle	inferred	1.47747	9.33826	1779.37	0	0	up
X3110035E14Rik	Ventricle	inferred	1.51296	9.41323	1710.85	0	0	up
Rbfox1	Ventricle	inferred	1.53692	9.3713	2410.49	0	0	up
Gng5	Ventricle	inferred	-0.61616	8.53341	1446.46	0	0	down
Cdk5r1	Ventricle	inferred	1.06849	9.30714	1438.35	0	0	up
Scn1a	Ventricle	inferred	1.08615	9.27096	1419.55	0	0	up
Enpp2	Ventricle	inferred	-1.03563	9.01022	1407.05	6.15828e-308	5.82316e-307	down
Ptgds	Ventricle	inferred	-2.29525	7.87772	1405.86	1.12104e-307	1.05512e-306	down
Mt1	Ventricle	inferred	-1.27981	8.88219	1402.63	5.63788e-307	5.28194e-306	down
Lamp2	Ventricle	inferred	-1.25183	8.53891	1399.21	3.12154e-306	2.88459e-305	down
Ccp110	Ventricle	inferred	-1.10609	7.87313	1396.84	1.02307e-305	9.32691e-305	down
Lmo4	Ventricle	inferred	1.19624	9.54386	1386.3	1.98815e-303	1.76502e-302	up
Dbi	Ventricle	inferred	-1.20495	8.88338	1353.63	2.50132e-296	2.11003e-295	down
Ech1	Ventricle	inferred	-1.33857	8.12349	1332.26	1.10343e-291	8.97309e-291	down
S100a1	Ventricle	inferred	-1.49909	8.48687	1315.01	6.17777e-288	4.94465e-287	down
Negr1	Ventricle	inferred	1.00949	9.24543	1287.54	5.77948e-282	4.43384e-281	up
Cat	Ventricle	inferred	-1.17648	7.97678	1260.67	3.98724e-276	2.92637e-275	down
Npc2	Ventricle	inferred	-1.34957	8.53546	1257.02	2.47877e-275	1.79977e-274	down
Cd9	Ventricle	inferred	-1.53774	8.53863	1253.03	1.82021e-274	1.29842e-273	down
Foxj1	Ventricle	inferred	-4.80721	8.25258	1231.33	9.46089e-270	6.54217e-269	down
Qk	Ventricle	inferred	-1.32202	8.6005	1203.26	1.19368e-263	7.82821e-263	down
Hist1h2bc	Ventricle	inferred	-1.39799	8.06546	1187.91	2.58378e-260	1.66229e-259	down
Ctnna1	Ventricle	inferred	-1.30703	7.99384	1159.33	4.21791e-254	2.63846e-253	down
Glul	Ventricle	inferred	-1.21868	8.76011	1141.13	3.80577e-250	2.32346e-249	down
Myo6	Ventricle	inferred	-1.34292	8.17346	1116.39	9.05155e-245	5.36495e-244	down
Hadh	Ventricle	inferred	-1.35269	7.56415	1116.3	9.45099e-245	5.58543e-244	down
Phldb1	Ventricle	inferred	-1.58819	7.79375	1104.63	3.26021e-242	1.89372e-241	down
Gng12	Ventricle	inferred	-1.17542	8.16354	1103.01	7.31853e-242	4.21489e-241	down
Ddr1	Ventricle	inferred	-1.18886	7.96172	1086.12	3.43661e-238	1.96806e-237	down
Fermt2	Ventricle	inferred	-1.22046	8.50867	1050.35	2.04226e-230	1.11911e-229	down
Csrp1	Ventricle	inferred	-1.38343	8.48974	1048.28	5.74516e-230	3.13134e-229	down
Mast3	Ventricle	inferred	1.04278	8.62268	1042.11	1.25946e-228	6.80977e-228	up
Hadhb	Ventricle	inferred	-1.05536	8.05492	1007.58	4.04519e-221	2.08727e-220	down
Car2	Ventricle	inferred	-1.58848	8.29203	1004.21	2.17996e-220	1.11634e-219	down
Apoe	Ventricle	inferred	-1.3161	9.05109	1000.85	1.17427e-219	5.95333e-219	down
Slc12a2	Ventricle	inferred	-1.05302	8.37138	943.189	4.01076e-207	1.88747e-206	down
Lap3	Ventricle	inferred	-1.21377	7.99682	941.249	1.05903e-206	4.94943e-206	down
Lgi3	Ventricle	inferred	-1.04199	7.87815	929.78	3.29625e-204	1.52997e-203	down
Car14	Ventricle	inferred	-1.70397	7.83644	927.995	8.05704e-204	3.72272e-203	down
S100a13	Ventricle	inferred	-1.49135	8.17543	913.916	9.26149e-201	4.18414e-200	down
Ppap2b	Ventricle	inferred	-1.27919	8.49311	908.438	1.43731e-199	6.4647e-199	down
Opalin	Ventricle	inferred	-1.30045	7.86036	901.126	5.58556e-198	2.5012e-197	down
Kcnj10	Ventricle	inferred	-1.34325	8.16606	866.812	1.60964e-190	6.9774e-190	down
Gjc3	Ventricle	inferred	-1.57202	7.79036	858.715	9.26516e-189	3.9406e-188	down
Tmbim1	Ventricle	inferred	-1.39341	7.77517	836.653	5.79917e-184	2.41098e-183	down
Erbb2ip	Ventricle	inferred	-1.00467	7.73146	836.326	6.82792e-184	2.83289e-183	down
Cd82	Ventricle	inferred	-1.46392	7.83209	835.78	8.97558e-184	3.71636e-183	down
Cmtm5	Ventricle	inferred	-1.35642	8.22591	829.483	2.09877e-182	8.63727e-182	down
Mid1ip1	Ventricle	inferred	-1.3491	7.63655	827.947	4.53015e-182	1.85682e-181	down
Idh1	Ventricle	inferred	-1.05412	8.02482	827.921	4.58925e-182	1.87725e-181	down
Dip2a	Ventricle	inferred	-1.13798	7.41765	827.071	7.02193e-182	2.85512e-181	down
Grb14	Ventricle	inferred	-1.35869	7.76921	825.987	1.20798e-181	4.8921e-181	down
Rnf13	Ventricle	inferred	-1.04356	8.254	819.92	2.51831e-180	1.01381e-179	down
Slc44a1	Ventricle	inferred	-1.3568	7.79796	794.5	8.46889e-175	3.31739e-174	down
Tspan2	Ventricle	inferred	-1.28525	8.07226	783.764	1.82825e-172	7.02616e-172	down
Phgdh	Ventricle	inferred	-1.33325	8.29571	782.903	2.81334e-172	1.07712e-171	down
Pla2g16	Ventricle	inferred	-1.61533	7.89042	775.348	1.23578e-170	4.67846e-170	down
Slc16a1	Ventricle	inferred	-1.31229	7.90682	774.603	1.79408e-170	6.7795e-170	down
Sat1	Ventricle	inferred	-1.11996	8.69643	739.515	7.64428e-163	2.74088e-162	down
Cldn11	Ventricle	inferred	-1.42095	7.902	728.965	1.50385e-160	5.26218e-160	down
Sypl	Ventricle	inferred	-1.12628	7.8699	726.089	6.34935e-160	2.19155e-159	down
Pdlim2	Ventricle	inferred	-1.47211	7.95492	724.3	1.55474e-159	5.35726e-159	down
Plekhb1	Ventricle	inferred	-1.32877	8.08408	710.838	1.31495e-156	4.46294e-156	down
Cers2	Ventricle	inferred	-1.22339	7.91573	709.4	2.70148e-156	9.10798e-156	down
Sirt2	Ventricle	inferred	-1.04138	7.97425	709.002	3.29705e-156	1.10792e-155	down
Cnp	Ventricle	inferred	-1.31697	8.07613	700.102	2.84134e-154	9.46958e-154	down
Zdhhc9	Ventricle	inferred	-1.00225	7.70728	697.691	9.5021e-154	3.15135e-153	down
Myl12a	Ventricle	inferred	-1.0964	8.43204	696.984	1.35371e-153	4.48223e-153	down
Gpr37	Ventricle	inferred	-1.33279	7.85315	683.881	9.56857e-151	3.13756e-150	down
Clic4	Ventricle	inferred	-1.0915	7.83454	677.087	2.87346e-149	9.34679e-149	down
Arpc1b	Ventricle	inferred	-1.05616	8.1191	676.533	3.79124e-149	1.23124e-148	down
Adipor2	Ventricle	inferred	-1.01811	7.76853	660.771	1.01524e-145	3.25038e-145	down
Elovl7	Ventricle	inferred	-1.2077	7.94859	655.32	1.55657e-144	4.92147e-144	down
Cryab	Ventricle	inferred	-1.01011	8.47674	636.59	1.84342e-140	5.70421e-140	down
Mal	Ventricle	inferred	-1.56408	7.96118	624.767	6.86881e-138	2.09046e-137	down
Olig1	Ventricle	inferred	-1.11777	7.72523	613.298	2.14546e-135	6.42374e-135	down
Sparc	Ventricle	inferred	-1.34713	8.55945	607.511	3.89136e-134	1.15999e-133	down
X2810468N07Rik	Ventricle	inferred	-1.23951	7.77791	594.196	3.0628e-131	8.97215e-131	down
B3galt5	Ventricle	inferred	-1.45722	7.73325	587.507	8.73312e-130	2.52912e-129	down
Magt1	Ventricle	inferred	-1.10932	7.77305	587.039	1.10374e-129	3.19191e-129	down
Evi2a.evi2b	Ventricle	inferred	-1.35491	7.6657	574.023	7.48562e-127	2.1344e-126	down
Gsn	Ventricle	inferred	-1.2566	8.13294	571.62	2.49368e-126	7.10034e-126	down
4-Sep	Ventricle	inferred	-1.15462	8.28846	567.695	1.78088e-125	5.04251e-125	down
Elovl5	Ventricle	inferred	-1.11766	8.03127	563.208	1.68536e-124	4.76542e-124	down
Mag	Ventricle	inferred	-1.24134	7.9336	560.554	6.36974e-124	1.79607e-123	down
Qdpr	Ventricle	inferred	-1.08464	8.0923	546.723	6.49893e-121	1.8025e-120	down
Wscd1	Ventricle	inferred	-1.15089	7.63877	542.033	6.8106e-120	1.87615e-119	down
Slc1a3	Ventricle	inferred	-1.11417	8.6644	531.999	1.03773e-117	2.81295e-117	down
Mobp	Ventricle	inferred	-1.18367	8.06169	524.385	4.70415e-116	1.26168e-115	down
Mbp	Ventricle	inferred	-1.14728	7.95751	516.189	2.85613e-114	7.60015e-114	down
Pllp	Ventricle	inferred	-1.13225	7.8736	506.828	3.10699e-112	8.13984e-112	down
Elovl1	Ventricle	inferred	-1.0922	7.65802	505.577	5.81557e-112	1.51772e-111	down
Sepp1	Ventricle	inferred	-1.06586	8.75856	494.363	1.60121e-109	4.11539e-109	down
Ermn	Ventricle	inferred	-1.3893	7.90275	492.286	4.53287e-109	1.16208e-108	down
Jam3	Ventricle	inferred	-1.01199	7.84761	488.344	3.26645e-108	8.33211e-108	down
Mog	Ventricle	inferred	-1.25547	8.09158	482.492	6.13147e-107	1.55041e-106	down
Arrdc3	Ventricle	inferred	-1.05717	7.27566	481.824	8.56613e-107	2.16335e-106	down
Slc2a1	Ventricle	inferred	-1.09824	7.88427	465.556	2.97045e-103	7.36454e-103	down
Aspa	Ventricle	inferred	-1.46393	7.82867	438.163	2.71776e-97	6.52325e-97	down
Litaf	Ventricle	inferred	-1.19304	7.79368	431.213	8.84878e-96	2.10651e-95	down
Tmem88b	Ventricle	inferred	-1.17547	7.8344	427.945	4.55206e-95	1.07609e-94	down
Trf	Ventricle	inferred	-1.20088	8.2259	422.731	6.20822e-94	1.45072e-93	down
Mfge8	Ventricle	inferred	-2.31702	7.90239	404.946	4.6155e-90	1.0543e-89	down
Ttr	Ventricle	inferred	-2.88796	8.18295	383.444	2.21419e-85	4.88227e-85	down
S100a16	Ventricle	inferred	-1.06889	7.5656	381.559	5.69457e-85	1.25158e-84	down
Ugt8a	Ventricle	inferred	-1.07098	7.89832	372.526	5.27543e-83	1.13974e-82	down
Ttyh2	Ventricle	inferred	-1.11956	7.43816	329.911	1.00486e-73	2.04903e-73	down
Gng11	Ventricle	inferred	-1.1351	8.11817	328.482	2.05812e-73	4.19254e-73	down
Ctps	Ventricle	inferred	1.09609	8.47619	262.732	4.35429e-59	8.00387e-59	up
Apod	Ventricle	inferred	-1.12817	7.9968	262.399	5.14801e-59	9.4543e-59	down
Kcnip2	Ventricle	inferred	1.86157	8.7223	254.522	2.68345e-57	4.87094e-57	up
Gfap	Ventricle	inferred	-2.29984	7.22427	254.396	2.85778e-57	5.17813e-57	down
Ndrg1	Ventricle	inferred	-1.09649	7.71807	254.355	2.9172e-57	5.2811e-57	down
Tbr1	Ventricle	inferred	1.18924	8.68136	187.156	1.32808e-42	2.18093e-42	up
Lamp5	Ventricle	inferred	1.602	8.81697	109.086	1.55425e-25	2.22834e-25	up
Cpne5	Ventricle	inferred	2.11782	8.76807	89.453	3.14004e-21	4.33675e-21	up
Rorb	Ventricle	inferred	2.26705	9.17724	67.9448	1.68133e-16	2.19253e-16	up
Itpr2	Ventricle	inferred	-1.30888	7.52245	33.4863	7.17674e-09	8.62311e-09	down
Bmp4	Ventricle	inferred	-2.26526	6.96706	32.3737	1.27197e-08	1.52202e-08	down
Crh	Ventricle	inferred	-1.45098	7.68948	31.1761	2.35652e-08	2.81151e-08	down
Syt6	Ventricle	inferred	1.45786	8.82347	20.9351	4.75103e-06	5.46005e-06	up
Flt1	Ventricle	inferred	-1.71534	6.56517	8.22327	0.00413566	0.00450337	down
Mfge8	Astrocytes	raw	-2.6936	15.116	797.623	1.77386e-175	5.85375e-174	down
Gfap	Astrocytes	raw	-3.046	14.6356	652.737	5.67437e-144	9.3627e-143	down
Ctps	Astrocytes	raw	1.59381	15.5105	520.862	2.7474e-115	3.02214e-114	up
Kcnip2	Astrocytes	raw	1.86576	15.794	315.221	1.59219e-70	1.31356e-69	up
Aldoc	Astrocytes	raw	-1.22741	15.2263	223.805	1.33793e-50	8.83037e-50	down
Lamp5	Astrocytes	raw	1.97409	15.8402	176.158	3.34438e-40	1.83941e-39	up
Cnr1	Astrocytes	raw	1.44403	15.3408	120.343	5.32062e-28	2.19475e-27	up
Cpne5	Astrocytes	raw	2.28909	15.8578	119.617	7.67212e-28	2.81311e-27	up
Tmem2	Astrocytes	raw	1.37314	15.4397	98.203	3.77623e-23	1.24616e-22	up
Rorb	Astrocytes	raw	1.28239	16.1993	35.728	2.26884e-09	6.2393e-09	up
Syt6	Astrocytes	raw	1.58312	15.7886	32.1758	1.40836e-08	3.3197e-08	up
Itpr2	Astrocytes	raw	-1.07438	14.4911	30.7395	2.95092e-08	6.49203e-08	down
Flt1	Astrocytes	raw	-1.81415	13.4693	13.6569	0.000219436	0.000425963	down
Bmp4	Astrocytes	raw	-1.21889	13.7305	10.035	0.0015359	0.00281582	down
Mrc1	Brain immune	raw	-1.73782	15.3571	252.335	8.04214e-57	2.65391e-55	down
Hexb	Brain immune	raw	-1.65014	15.4124	233.206	1.19156e-52	1.96608e-51	down
Syt6	Brain immune	raw	2.11342	15.8189	31.1069	2.442e-08	1.3431e-07	up
Rorb	Brain immune	raw	1.51382	16.2282	27.0297	2.00355e-07	8.26464e-07	up
Lamp5	Oligodendrocytes	raw	2.36276	15.9512	1616.75	0	0	up
Kcnip2	Oligodendrocytes	raw	2.31436	15.8851	2503.87	0	0	up
Plp1	Oligodendrocytes	raw	-2.28816	15.8854	2577.52	0	0	down
Sox10	Oligodendrocytes	raw	-2.52855	15.9594	4961.76	0	0	down
Cpne5	Oligodendrocytes	raw	3.24776	15.8312	1265.97	2.81164e-277	1.85568e-276	up
Tbr1	Oligodendrocytes	raw	1.1946	15.9517	1017.97	2.22945e-223	1.2262e-222	up
Cnr1	Oligodendrocytes	raw	1.57084	15.6504	868.444	7.11128e-191	3.35246e-190	up
Rorb	Oligodendrocytes	raw	2.78169	16.1002	800.922	3.40068e-176	1.40278e-175	up
Gfap	Oligodendrocytes	raw	-1.25129	15.3607	582.204	1.24332e-128	4.55885e-128	down
Hexb	Oligodendrocytes	raw	1.11745	15.5942	578.176	9.34907e-128	3.08519e-127	up
Itpr2	Oligodendrocytes	raw	-1.41659	15.586	494.081	1.84424e-109	5.53273e-109	down
Bmp4	Oligodendrocytes	raw	-2.47905	15.4906	365.807	1.53142e-81	3.60977e-81	down
Syt6	Oligodendrocytes	raw	1.95298	15.8645	335.549	5.9458e-75	1.30808e-74	up
Pdgfra	Oligodendrocytes	raw	-1.16816	15.6947	284.975	6.18711e-64	1.27609e-63	down
Foxj1	Oligodendrocytes	raw	-1.02215	15.1718	229.879	6.33392e-52	1.22953e-51	down
Gad2	Inhibitory neurons	raw	-2.14174	15.2127	1763.54	0	0	down
Slc32a1	Inhibitory neurons	raw	-3.61259	15.0568	1395.04	2.51775e-305	4.15428e-304	down
Tbr1	Inhibitory neurons	raw	1.55058	15.5452	1016.79	4.03248e-223	4.43573e-222	up
Ctps	Inhibitory neurons	raw	1.08957	15.3775	912.989	1.4732e-200	1.21539e-199	up
Rorb	Inhibitory neurons	raw	2.90831	15.8992	445.286	7.65694e-99	5.05358e-98	up
Lamp5	Inhibitory neurons	raw	1.55741	15.6609	364.719	2.64264e-81	1.45345e-80	up
Crhbp	Inhibitory neurons	raw	-2.86734	14.5521	339.533	8.06478e-76	3.80197e-75	down
Cpne5	Inhibitory neurons	raw	1.42474	15.7005	166.744	3.8055e-38	1.56977e-37	up
Pthlh	Inhibitory neurons	raw	-1.97245	14.9766	164.472	1.19279e-37	4.37356e-37	down
Crh	Inhibitory neurons	raw	-1.512	14.9484	126.462	2.43627e-29	8.0397e-29	down
Syt6	Inhibitory neurons	raw	1.20574	15.6401	71.8097	2.36986e-17	6.01581e-17	up
Kcnip2	Vasculature	raw	1.12705	15.4462	591.531	1.16382e-130	3.8406e-129	up
Rorb	Vasculature	raw	2.06722	15.6077	487.782	4.32985e-108	7.14424e-107	up
Slc32a1	Vasculature	raw	-1.40217	14.0106	172.791	1.81841e-39	1.00013e-38	down
Flt1	Vasculature	raw	-2.61282	14.7262	121.146	3.55042e-28	1.17164e-27	down
Foxj1	Ventricle	raw	-3.87612	14.7796	750.51	3.10792e-165	1.02561e-163	down
Ctps	Ventricle	raw	1.66222	15.527	462.028	1.7398e-102	2.87067e-101	up
Tbr1	Ventricle	raw	1.71962	15.7506	322.902	3.37851e-72	3.71636e-71	up
Kcnip2	Ventricle	raw	2.16748	15.8126	301.339	1.68264e-67	1.38818e-66	up
Ttr	Ventricle	raw	-2.40423	15.0751	251.865	1.0182e-56	6.72009e-56	down
Mfge8	Ventricle	raw	-1.45867	14.7231	145.514	1.65786e-33	9.11825e-33	down
Lamp5	Ventricle	raw	1.79257	15.8661	116.085	4.55455e-27	2.14715e-26	up
Cpne5	Ventricle	raw	2.35715	15.881	96.8394	7.51837e-23	3.10133e-22	up
Rorb	Ventricle	raw	2.70772	16.1888	92.1267	8.13008e-22	2.98103e-21	up
Gfap	Ventricle	raw	-1.369	14.1074	77.2786	1.48464e-18	4.45392e-18	down
Tmem2	Ventricle	raw	1.38578	15.4563	77.4178	1.38361e-18	4.45392e-18	up
Syt6	Ventricle	raw	1.94469	15.8001	35.6444	2.36829e-09	5.58239e-09	up
Bmp4	Ventricle	raw	-1.45348	13.7276	11.9514	0.00054607	0.00120135	down

## Sheet: Inhibitory neurons vs others
#Gene	Cell type	Data type	log(Fold Change)	log(Counts Per Million)	LR(Likelihood Ratio)	p-value	FDR(False Discovery Rate）	sig
Mt1	Astrocytes	inferred	-1.32401	9.37782	1573.02	0	0	down
Fermt2	Astrocytes	inferred	-1.39561	8.94946	1532.8	0	0	down
Prdx6	Astrocytes	inferred	-1.57791	8.92727	1583.95	0	0	down
Apoe	Astrocytes	inferred	-1.65986	9.47483	1662.76	0	0	down
Atp1a2	Astrocytes	inferred	-1.7012	9.5279	1784.28	0	0	down
Ppap2b	Astrocytes	inferred	-1.77768	8.9478	1707.97	0	0	down
Slc1a3	Astrocytes	inferred	-1.83492	9.11265	1636.64	0	0	down
Ugp2	Astrocytes	inferred	-1.12976	8.73766	1441.14	0	0	down
Mmd2	Astrocytes	inferred	-1.48281	8.77276	1413.24	0	4.72146e-307	down
S100a1	Astrocytes	inferred	-1.61819	8.88292	1283.41	4.55525e-281	6.17388e-279	down
Cd63	Astrocytes	inferred	-1.35467	9.06514	1141.27	3.54885e-250	3.60741e-248	down
Sepp1	Astrocytes	inferred	-1.46048	9.28839	1114.13	2.80517e-244	2.71568e-242	down
Ptn	Astrocytes	inferred	-1.18279	8.90171	1106.64	1.1902e-242	1.00819e-240	down
S100b	Astrocytes	inferred	-1.55825	8.62194	1067.41	3.99381e-234	3.12285e-232	down
Gnai2	Astrocytes	inferred	-1.04374	9.24187	1046.97	1.1089e-229	7.7738e-228	down
Dbi	Astrocytes	inferred	-1.32574	9.11887	1035.94	2.76262e-227	1.87214e-225	down
Myo6	Astrocytes	inferred	-1.54179	8.58007	1008.41	2.66926e-221	1.55046e-219	down
Dhrs7	Astrocytes	inferred	-1.0816	8.34983	997.789	5.4315e-219	2.83134e-217	down
S100a13	Astrocytes	inferred	-1.63142	8.73567	979.241	5.84113e-215	2.89635e-213	down
Prex1	Astrocytes	inferred	-1.16764	8.67516	975.762	3.33264e-214	1.61315e-212	down
Atp6v0e	Astrocytes	inferred	-1.2445	8.57002	962.327	2.77444e-211	1.17509e-209	down
Hadhb	Astrocytes	inferred	-1.05107	8.54276	942.079	6.99185e-207	2.68197e-205	down
Tsc22d4	Astrocytes	inferred	-1.35665	8.65198	927.015	1.31548e-203	4.61099e-202	down
Hes1	Astrocytes	inferred	-1.25246	9.12695	899.317	1.38101e-197	4.31938e-196	down
Cat	Astrocytes	inferred	-1.22569	8.22418	897.482	3.46169e-197	1.06631e-195	down
Elovl5	Astrocytes	inferred	-1.00602	8.9279	870.005	3.25395e-191	8.93956e-190	down
Nap1l5	Astrocytes	inferred	1.12005	9.4277	844.874	9.46392e-186	2.34636e-184	up
Kcnj10	Astrocytes	inferred	-1.4371	8.61744	809.527	4.57846e-178	9.1255e-177	down
Ndn	Astrocytes	inferred	1.00281	9.24637	809.362	4.97279e-178	9.81523e-177	up
Phgdh	Astrocytes	inferred	-1.48133	8.74597	793.13	1.68123e-174	2.96609e-173	down
Anxa5	Astrocytes	inferred	-1.06295	8.85016	792.541	2.2582e-174	3.92387e-173	down
Gng5	Astrocytes	inferred	-1.3103	8.95922	781.213	6.55871e-172	1.10197e-170	down
Mfge8	Astrocytes	inferred	-3.21022	8.83426	771.087	1.04348e-169	1.63184e-168	down
Scg2	Astrocytes	inferred	1.14513	9.54676	754.206	4.88498e-166	6.99378e-165	up
Ctnna1	Astrocytes	inferred	-1.27161	8.30688	746.144	2.76573e-164	3.79914e-163	down
Csrp1	Astrocytes	inferred	-1.30543	8.82582	712.358	6.14431e-157	7.3049e-156	down
Cd9	Astrocytes	inferred	-1.36567	8.88992	707.508	6.96722e-156	8.18749e-155	down
Taf13	Astrocytes	inferred	-1.06899	8.25697	688.474	9.59545e-152	1.06599e-150	down
Gng12	Astrocytes	inferred	-1.11825	8.38603	677.119	2.82716e-149	2.99355e-148	down
Mid1ip1	Astrocytes	inferred	-1.01168	8.13395	638.306	7.80651e-141	7.05361e-140	down
Hist1h2bc	Astrocytes	inferred	-1.22104	8.35243	624.415	8.19417e-138	6.89746e-137	down
B2m	Astrocytes	inferred	-1.02574	9.26574	614.672	1.07795e-135	8.80107e-135	down
Npc2	Astrocytes	inferred	-1.07074	8.79625	586.901	1.18311e-129	8.77836e-129	down
Lap3	Astrocytes	inferred	-1.15826	8.21118	577.16	1.55543e-127	1.12533e-126	down
Car2	Astrocytes	inferred	-1.26259	8.64514	565.455	5.46936e-125	3.74384e-124	down
Gfap	Astrocytes	inferred	-3.48399	8.59918	554.325	1.44222e-122	9.42778e-122	down
Slc2a1	Astrocytes	inferred	-1.33556	8.15736	540.386	1.55407e-119	9.8119e-119	down
Psat1	Astrocytes	inferred	-1.17742	8.49602	531.143	1.59289e-117	9.58089e-117	down
Slc16a1	Astrocytes	inferred	-1.19403	8.28376	523.696	6.64498e-116	3.87085e-115	down
Hadh	Astrocytes	inferred	-1.11964	7.71081	496.386	5.81126e-110	3.10902e-109	down
Cmtm5	Astrocytes	inferred	-1.18905	8.53728	488.676	2.76648e-108	1.4533e-107	down
Plekhb1	Astrocytes	inferred	-1.36322	8.44742	478.381	4.80875e-106	2.41985e-105	down
Sparc	Astrocytes	inferred	-1.18838	9.00274	420.203	2.204e-93	9.27686e-93	down
S100a16	Astrocytes	inferred	-1.15269	7.84795	375.074	1.47027e-83	5.36637e-83	down
Slc32a1	Astrocytes	inferred	3.26277	9.65725	353.802	6.29782e-79	2.16275e-78	up
Gad2	Astrocytes	inferred	2.08235	9.41556	315.641	1.28971e-70	3.99692e-70	up
Aldoc	Astrocytes	inferred	-1.57283	8.76597	255.486	1.65406e-57	4.30012e-57	down
Pla2g16	Astrocytes	inferred	-1.05089	8.13655	240.238	3.49022e-54	8.68497e-54	down
Rorb	Astrocytes	inferred	-1.7308	7.28784	100.806	1.01431e-23	1.70845e-23	down
Kcnip2	Astrocytes	inferred	1.29005	8.49772	96.8885	7.33436e-23	1.22019e-22	up
Crhbp	Astrocytes	inferred	3.20795	9.18722	85.3046	2.55771e-20	4.09757e-20	up
Cnr1	Astrocytes	inferred	1.34474	8.65567	84.8844	3.16325e-20	5.05971e-20	up
Vtn	Astrocytes	inferred	-1.32561	8.30017	53.3166	2.83901e-13	4.07895e-13	down
Pthlh	Astrocytes	inferred	2.04679	9.34174	49.3355	2.1572e-12	3.04766e-12	up
Itpr2	Astrocytes	inferred	-1.20629	8.0343	40.5138	1.95232e-10	2.62678e-10	down
Crh	Astrocytes	inferred	1.6472	9.00612	39.7792	2.84363e-10	3.80335e-10	up
Flt1	Astrocytes	inferred	-1.79751	7.34253	16.5862	4.64888e-05	5.51411e-05	down
B2m	Brain immune	inferred	-1.03758	9.15366	433.088	3.45804e-96	7.03019e-94	down
Slc32a1	Brain immune	inferred	3.45931	9.78279	281.086	4.35403e-63	1.96705e-61	up
Mrc1	Brain immune	inferred	-2.04749	8.36616	268.985	1.88825e-60	7.10892e-59	down
Spock3	Brain immune	inferred	1.0048	9.27994	206.094	9.7765e-47	1.69877e-45	up
Hexb	Brain immune	inferred	-1.96692	8.57151	186.458	1.88585e-42	2.73852e-41	down
Gad2	Brain immune	inferred	2.0124	9.52463	181.355	2.45245e-41	3.28016e-40	up
Crhbp	Brain immune	inferred	3.26759	9.31837	55.7545	8.2109e-14	2.36441e-13	up
Pthlh	Brain immune	inferred	2.15986	9.43629	32.3386	1.29516e-08	2.73139e-08	up
Rorb	Brain immune	inferred	-1.223	7.03484	27.9227	1.26261e-07	2.48248e-07	down
Crh	Brain immune	inferred	1.40018	9.10028	19.0478	1.27483e-05	2.1816e-05	up
Slc32a1	Excitatory neurons	inferred	3.89894	8.51837	1549.1	0	0	up
Gad2	Excitatory neurons	inferred	2.45575	8.47306	2380.75	0	0	up
Endod1	Excitatory neurons	inferred	1.0923	8.10213	2496.75	0	0	up
Kcnma1	Excitatory neurons	inferred	-1.00563	9.1769	4017.05	0	0	down
Lmo4	Excitatory neurons	inferred	-1.0211	9.37085	3601.63	0	0	down
X3110035E14Rik	Excitatory neurons	inferred	-1.10125	9.23432	3124.31	0	0	down
Tbr1	Excitatory neurons	inferred	-1.23228	8.46753	741.564	2.73918e-163	1.55552e-162	down
Crhbp	Excitatory neurons	inferred	3.28428	8.18862	422.551	6.79408e-94	2.33317e-93	up
Rorb	Excitatory neurons	inferred	-2.58742	8.86084	359.43	3.74654e-80	1.13513e-79	down
Lamp5	Excitatory neurons	inferred	-1.23648	8.59802	266.53	6.47583e-60	1.59002e-59	down
Pthlh	Excitatory neurons	inferred	2.39967	8.4135	232.539	1.6655e-52	3.85205e-52	up
Crh	Excitatory neurons	inferred	1.89299	8.2387	192.076	1.11983e-43	2.37643e-43	up
Cpne5	Excitatory neurons	inferred	-1.02529	8.60228	98.0695	4.03944e-23	6.67658e-23	down
Slc32a1	Oligodendrofytes	inferred	3.49749	9.33989	2025.09	0	0	up
Gad2	Oligodendrofytes	inferred	2.12087	9.26226	1652.6	0	0	up
Scg2	Oligodendrofytes	inferred	1.6218	9.40359	3341.03	0	0	up
Atp1a3	Oligodendrofytes	inferred	1.42041	9.31235	2426.29	0	0	up
Syp	Oligodendrofytes	inferred	1.39857	9.18585	2104.61	0	0	up
Syn2	Oligodendrofytes	inferred	1.38467	9.30507	2300.33	0	0	up
Napb	Oligodendrofytes	inferred	1.34394	9.28035	2129.41	0	0	up
Ndrg4	Oligodendrofytes	inferred	1.32195	9.42555	2347.08	0	0	up
Rph3a	Oligodendrofytes	inferred	1.31918	9.2637	2026.72	0	0	up
Chgb	Oligodendrofytes	inferred	1.30547	9.12478	1751.65	0	0	up
Slc12a5	Oligodendrofytes	inferred	1.28245	9.07112	1611.98	0	0	up
Celf4	Oligodendrofytes	inferred	1.28091	9.40557	2174.99	0	0	up
Cadps	Oligodendrofytes	inferred	1.27976	9.23648	1869.01	0	0	up
Stmn3	Oligodendrofytes	inferred	1.27311	9.45765	2249.83	0	0	up
Bex2	Oligodendrofytes	inferred	1.27115	9.12394	1665.37	0	0	up
Sult4a1	Oligodendrofytes	inferred	1.25677	9.11625	1618.74	0	0	up
Gabrb2	Oligodendrofytes	inferred	1.24572	9.31309	1903.09	0	0	up
Thy1	Oligodendrofytes	inferred	1.233	9.2551	1772.51	0	0	up
Peg3	Oligodendrofytes	inferred	1.21684	9.17386	1606.39	0	0	up
Prkar1b	Oligodendrofytes	inferred	1.20763	9.29458	1765.8	0	0	up
Stmn2	Oligodendrofytes	inferred	1.1887	9.43957	1946.95	0	0	up
Nrxn3	Oligodendrofytes	inferred	1.18736	9.42884	1924.79	0	0	up
Vsnl1	Oligodendrofytes	inferred	1.17394	9.23527	1587.24	0	0	up
Nsf	Oligodendrofytes	inferred	1.16834	9.40626	1830.56	0	0	up
Kif5c	Oligodendrofytes	inferred	1.16166	9.24444	1568.85	0	0	up
Tubb2a	Oligodendrofytes	inferred	1.15657	9.57253	2071.96	0	0	up
Syngr1	Oligodendrofytes	inferred	1.14822	9.24322	1532.93	0	0	up
Ptprn	Oligodendrofytes	inferred	1.14352	9.21954	1488.87	0	0	up
Mllt11	Oligodendrofytes	inferred	1.1423	9.35788	1681.12	0	0	up
Eno2	Oligodendrofytes	inferred	1.12526	9.37168	1653.72	0	0	up
Uchl1	Oligodendrofytes	inferred	1.11294	9.29192	1509.06	0	0	up
Snhg11	Oligodendrofytes	inferred	1.04845	9.49815	1612.55	0	0	up
Dbi	Oligodendrofytes	inferred	-1.07247	9.66849	1779.61	0	0	down
Taldo1	Oligodendrofytes	inferred	-1.11969	9.52261	1701.86	0	0	down
Tsc22d4	Oligodendrofytes	inferred	-1.2057	9.40776	1761.83	0	0	down
Slc12a2	Oligodendrofytes	inferred	-1.21787	9.427	1824.17	0	0	down
Reep3	Oligodendrofytes	inferred	-1.22847	9.20172	1517.06	0	0	down
Shisa4	Oligodendrofytes	inferred	-1.2291	9.20987	1529.72	0	0	down
Enpp2	Oligodendrofytes	inferred	-1.2408	9.69969	2377.65	0	0	down
Npc2	Oligodendrofytes	inferred	-1.25238	9.6045	2232.09	0	0	down
Eml1	Oligodendrofytes	inferred	-1.2641	9.25126	1669.5	0	0	down
Idi1	Oligodendrofytes	inferred	-1.26971	9.17606	1572.02	0	0	down
Gng12	Oligodendrofytes	inferred	-1.28673	9.33271	1852.59	0	0	down
Myo6	Oligodendrofytes	inferred	-1.29059	9.35688	1902.56	0	0	down
Efcab14	Oligodendrofytes	inferred	-1.30247	9.06551	1485.03	0	0	down
Phgdh	Oligodendrofytes	inferred	-1.30573	9.48312	2167.56	0	0	down
Plat	Oligodendrofytes	inferred	-1.30665	9.07371	1504.96	0	0	down
Kcnj10	Oligodendrofytes	inferred	-1.31788	9.42236	2090.56	0	0	down
45904	Oligodendrofytes	inferred	-1.3199	9.54821	2335.77	0	0	down
Rab31	Oligodendrofytes	inferred	-1.32397	9.06862	1533.07	0	0	down
Hist1h2bc	Oligodendrofytes	inferred	-1.34105	9.31331	1958.97	0	0	down
Csrp1	Oligodendrofytes	inferred	-1.34302	9.60742	2532.09	0	0	down
Efnb3	Oligodendrofytes	inferred	-1.35133	9.24918	1875.01	0	0	down
Il1rap	Oligodendrofytes	inferred	-1.36601	9.05059	1592.52	0	0	down
Dbndd2	Oligodendrofytes	inferred	-1.3671	9.42721	2239.1	0	0	down
Clic4	Oligodendrofytes	inferred	-1.37359	9.21987	1879.18	0	0	down
Cyp51	Oligodendrofytes	inferred	-1.37728	9.34407	2109.23	0	0	down
Sypl	Oligodendrofytes	inferred	-1.38069	9.19203	1848.96	0	0	down
Pla2g16	Oligodendrofytes	inferred	-1.38489	9.21372	1895.66	0	0	down
Tppp3	Oligodendrofytes	inferred	-1.38932	9.01563	1587.14	0	0	down
Vamp3	Oligodendrofytes	inferred	-1.40391	9.02566	1631.71	0	0	down
Car2	Oligodendrofytes	inferred	-1.40906	9.53809	2521.71	0	0	down
Litaf	Oligodendrofytes	inferred	-1.41355	9.18954	1921.88	0	0	down
Zdhhc9	Oligodendrofytes	inferred	-1.4299	9.06126	1741.86	0	0	down
Lap3	Oligodendrofytes	inferred	-1.42992	9.2948	2155.31	0	0	down
Psat1	Oligodendrofytes	inferred	-1.43039	9.46978	2513.42	0	0	down
Magt1	Oligodendrofytes	inferred	-1.43051	9.17573	1937.55	0	0	down
Lgi3	Oligodendrofytes	inferred	-1.43051	9.06426	1748.05	0	0	down
Gatm	Oligodendrofytes	inferred	-1.43532	9.3648	2307.85	0	0	down
Evi2a.evi2b	Oligodendrofytes	inferred	-1.43562	9.08399	1791.54	0	0	down
Ndrg1	Oligodendrofytes	inferred	-1.44047	9.19776	1829.61	0	0	down
Cd82	Oligodendrofytes	inferred	-1.44065	9.17654	1962.8	0	0	down
Ephb1	Oligodendrofytes	inferred	-1.44827	9.17341	1975.16	0	0	down
Cd9	Oligodendrofytes	inferred	-1.45332	9.70066	3140.72	0	0	down
Ddr1	Oligodendrofytes	inferred	-1.46691	9.20579	2079.51	0	0	down
Cmtm5	Oligodendrofytes	inferred	-1.48433	9.52336	2804.9	0	0	down
Ttyh2	Oligodendrofytes	inferred	-1.50288	9.06802	1909.75	0	0	down
Car14	Oligodendrofytes	inferred	-1.5038	9.19308	2145.11	0	0	down
Ptgds	Oligodendrofytes	inferred	-1.50434	9.17097	2103.66	0	0	down
S100a16	Oligodendrofytes	inferred	-1.50662	9.09687	1970.09	0	0	down
Josd2	Oligodendrofytes	inferred	-1.52049	9.0905	1989.36	0	0	down
Elovl7	Oligodendrofytes	inferred	-1.56101	9.31468	2549.07	0	0	down
Aspa	Oligodendrofytes	inferred	-1.56988	9.28671	1971.82	0	0	down
Jam3	Oligodendrofytes	inferred	-1.57544	9.22391	2387.27	0	0	down
Pdlim2	Oligodendrofytes	inferred	-1.58319	9.31216	2587.86	0	0	down
Trf	Oligodendrofytes	inferred	-1.58706	9.61325	2533.1	0	0	down
Tmbim1	Oligodendrofytes	inferred	-1.58922	9.23971	2457.25	0	0	down
Serinc5	Oligodendrofytes	inferred	-1.59888	8.9559	1907.49	0	0	down
Tspan2	Oligodendrofytes	inferred	-1.59987	9.48832	3091.16	0	0	down
Plekhb1	Oligodendrofytes	inferred	-1.60545	9.47562	3075.49	0	0	down
Cers2	Oligodendrofytes	inferred	-1.61347	9.32919	2729.73	0	0	down
Elovl1	Oligodendrofytes	inferred	-1.6168	9.13588	2301.48	0	0	down
Apod	Oligodendrofytes	inferred	-1.61924	9.46857	2172.19	0	0	down
Opalin	Oligodendrofytes	inferred	-1.62006	9.21775	2488.1	0	0	down
Tmeff2	Oligodendrofytes	inferred	-1.62159	9.23182	2523.86	0	0	down
Wscd1	Oligodendrofytes	inferred	-1.62218	9.1689	2385.35	0	0	down
Gsn	Oligodendrofytes	inferred	-1.62773	9.48237	3040.64	0	0	down
Slc44a1	Oligodendrofytes	inferred	-1.62905	9.26535	2620.95	0	0	down
Phldb1	Oligodendrofytes	inferred	-1.62951	9.23072	2541.95	0	0	down
Grb14	Oligodendrofytes	inferred	-1.64241	9.19546	2494.82	0	0	down
Gltp	Oligodendrofytes	inferred	-1.64435	9.07099	2229.3	0	0	down
Gjc3	Oligodendrofytes	inferred	-1.64478	9.26231	2656.06	0	0	down
X2810468N07Rik	Oligodendrofytes	inferred	-1.64491	9.23561	2593.54	0	0	down
Pllp	Oligodendrofytes	inferred	-1.65915	9.32712	2854.56	0	0	down
Lpar1	Oligodendrofytes	inferred	-1.6623	9.13386	2406.03	0	0	down
Fah	Oligodendrofytes	inferred	-1.6869	9.0492	2278.92	0	0	down
Gamt	Oligodendrofytes	inferred	-1.69273	9.07459	2347.01	0	0	down
Olig1	Oligodendrofytes	inferred	-1.69446	9.26252	2790.85	0	0	down
Mobp	Oligodendrofytes	inferred	-1.7	9.46184	3144.35	0	0	down
Gpr37	Oligodendrofytes	inferred	-1.71053	9.35597	3079.33	0	0	down
Carhsp1	Oligodendrofytes	inferred	-1.71697	9.04453	2336	0	0	down
Ermn	Oligodendrofytes	inferred	-1.72888	9.40816	2710.15	0	0	down
Tmem88b	Oligodendrofytes	inferred	-1.74116	9.35332	2933.15	0	0	down
Mal	Oligodendrofytes	inferred	-1.74467	9.4938	2958.27	0	0	down
Mog	Oligodendrofytes	inferred	-1.74837	9.55294	2998.31	0	0	down
Cnp	Oligodendrofytes	inferred	-1.78783	9.56065	3841.76	0	0	down
Cldn11	Oligodendrofytes	inferred	-1.79671	9.43234	3565.95	0	0	down
Mag	Oligodendrofytes	inferred	-1.81058	9.45671	3628.03	0	0	down
Ugt8a	Oligodendrofytes	inferred	-1.84774	9.46269	3389.95	0	0	down
Mbp	Oligodendrofytes	inferred	-1.85189	9.50984	4001.59	0	0	down
Plp1	Oligodendrofytes	inferred	-2.28641	9.41701	1774.92	0	0	down
Sox10	Oligodendrofytes	inferred	-2.53767	9.51298	3340.15	0	0	down
Myt1l	Oligodendrofytes	inferred	1.12443	9.24598	1476.82	4.44659081257122e-323	7.31217155845045e-322	up
Cplx2	Oligodendrofytes	inferred	1.13927	9.21336	1470.11	1.22528280168629e-321	1.99256674967775e-320	up
Zwint	Oligodendrofytes	inferred	1.08248	9.30359	1446.22	1.90501895952002e-316	3.02570589503353e-315	up
Chn2	Oligodendrofytes	inferred	-1.38394	8.92406	1443.98	5.83797314848036e-316	9.20046466168832e-315	down
Sirt2	Oligodendrofytes	inferred	-1.05415	9.45211	1434.64	6.2530212723392e-314	9.77876326665634e-313	down
Leprot	Oligodendrofytes	inferred	-1.41139	8.87989	1431.23	3.43666558308457e-313	5.33339017588402e-312	down
Ppp3cb	Oligodendrofytes	inferred	1.10481	9.24818	1430.93	3.98665220097555e-313	6.1400484277124e-312	up
Pim3	Oligodendrofytes	inferred	-1.35899	8.94536	1427.83	1.88055791520307e-312	2.87456709895327e-311	down
Gabra1	Oligodendrofytes	inferred	1.0684	9.31614	1426.24	4.16692529640695e-312	6.32190979671313e-311	up
Rbfox1	Oligodendrofytes	inferred	1.24037	9.00526	1423.08	2.0272040818761e-311	3.05281918404009e-310	up
Ndn	Oligodendrofytes	inferred	1.07395	9.29393	1412.31	0	6.65345e-308	up
Scn2a1	Oligodendrofytes	inferred	1.03465	9.37208	1409.03	2.29463e-308	3.40509e-307	up
Gprasp1	Oligodendrofytes	inferred	1.04394	9.33519	1387.57	1.05687e-303	1.54577e-302	up
Stxbp1	Oligodendrofytes	inferred	1.05738	9.30709	1387.02	1.3891e-303	2.01717e-302	up
Pcdha5	Oligodendrofytes	inferred	1.14411	9.13694	1382.02	1.69314e-302	2.44124e-301	up
Syt4	Oligodendrofytes	inferred	1.19598	9.0383	1370.97	4.2834e-300	6.08962e-299	up
Arpc1b	Oligodendrofytes	inferred	-1.11391	9.28367	1368.58	1.41638e-299	1.99966e-298	down
Hadh	Oligodendrofytes	inferred	-1.32614	8.94034	1361.08	6.02044e-298	8.44107e-297	down
Sc5d	Oligodendrofytes	inferred	-1.32353	8.93952	1355.27	1.10052e-296	1.53243e-295	down
Gabrg2	Oligodendrofytes	inferred	1.11559	9.16248	1348.54	3.20639e-295	4.43441e-294	up
Plod1	Oligodendrofytes	inferred	-1.24137	9.04668	1339.53	2.90338e-293	3.98823e-292	down
Adcy1	Oligodendrofytes	inferred	1.12767	9.12718	1332.47	9.95734e-292	1.35861e-290	up
Rbfox3	Oligodendrofytes	inferred	1.0504	9.26621	1320.41	4.13859e-289	5.57203e-288	up
Pgm2l1	Oligodendrofytes	inferred	1.10624	9.15089	1313.02	1.67016e-287	2.23384e-286	up
Mapk10	Oligodendrofytes	inferred	1.10302	9.15687	1312.94	1.74529e-287	2.31906e-286	up
Dpy19l1	Oligodendrofytes	inferred	-1.06816	9.31772	1306.6	4.15252e-286	5.48186e-285	down
45902	Oligodendrofytes	inferred	-1.13407	9.195	1305.43	7.48104e-286	9.81223e-285	down
Rap1a	Oligodendrofytes	inferred	-1.11503	9.22814	1304.43	1.23185e-285	1.60535e-284	down
Idh1	Oligodendrofytes	inferred	-1.07752	9.29213	1297.81	3.37605e-284	4.37166e-283	down
Snap91	Oligodendrofytes	inferred	1.03142	9.28572	1297.47	4.00046e-284	5.14742e-283	up
Trim37	Oligodendrofytes	inferred	1.12026	9.10002	1283.15	5.18106e-281	6.62459e-280	up
Chd5	Oligodendrofytes	inferred	1.12733	9.08027	1274.93	3.17512e-279	4.03439e-278	up
Dhcr24	Oligodendrofytes	inferred	-1.07669	9.27033	1270.98	2.28663e-278	2.8874e-277	down
Mmd2	Oligodendrofytes	inferred	-1.02267	9.37249	1265.86	2.96955e-277	3.7266e-276	down
Myo5a	Oligodendrofytes	inferred	1.02785	9.25432	1253.1	1.75674e-274	2.19108e-273	up
Tyro3	Oligodendrofytes	inferred	-1.11969	9.1697	1246.4	5.02526e-273	6.19173e-272	down
Map7	Oligodendrofytes	inferred	-1.22555	8.99036	1241.15	6.96141e-272	8.52563e-271	down
Tuba4a	Oligodendrofytes	inferred	1.01045	9.25957	1218.35	6.27536e-267	7.6394e-266	up
X1500004A13Rik	Oligodendrofytes	inferred	-1.1899	9.02207	1213.05	8.89388e-266	1.0699e-264	down
Aak1	Oligodendrofytes	inferred	1.01562	9.22904	1197	2.73811e-262	3.23639e-261	up
Asrgl1	Oligodendrofytes	inferred	-1.02137	9.30656	1191.5	4.29922e-261	4.99447e-260	down
S100a13	Oligodendrofytes	inferred	-1.0174	9.29161	1167.31	7.74321e-256	8.89376e-255	down
Grm5	Oligodendrofytes	inferred	1.05481	9.11155	1156.06	2.16527e-253	2.47303e-252	up
Ypel2	Oligodendrofytes	inferred	-1.222	8.90842	1140.92	4.21046e-250	4.7292e-249	down
Diablo	Oligodendrofytes	inferred	-1.19063	8.95469	1138.74	1.25424e-249	1.40103e-248	down
Hpca	Oligodendrofytes	inferred	1.10729	8.98588	1126.92	4.64988e-247	5.05519e-246	up
Gng11	Oligodendrofytes	inferred	-1.06031	9.30625	1122.86	3.54679e-246	3.83544e-245	down
Taf13	Oligodendrofytes	inferred	-1.05921	9.13267	1088.5	1.04336e-238	1.11055e-237	down
Scn1a	Oligodendrofytes	inferred	1.04196	9.07012	1086.41	2.96843e-238	3.14314e-237	up
Pacsin1	Oligodendrofytes	inferred	1.03885	9.05826	1068.25	2.63123e-234	2.72923e-233	up
Fnbp1	Oligodendrofytes	inferred	-1.04263	9.14063	1065.19	1.21752e-233	1.25645e-232	down
Bet1	Oligodendrofytes	inferred	-1.21295	8.84979	1062.75	4.12499e-233	4.21412e-232	down
Desi1	Oligodendrofytes	inferred	-1.01216	9.19192	1057	7.32226e-232	7.40604e-231	down
Ralgds	Oligodendrofytes	inferred	-1.1201	8.98469	1049.31	3.43412e-230	3.42233e-229	down
Vkorc1	Oligodendrofytes	inferred	-1.09711	9.01395	1038.91	6.25124e-228	6.10999e-227	down
Cat	Oligodendrofytes	inferred	-1.04418	9.08496	1014.45	1.30038e-222	1.25293e-221	down
Celf5	Oligodendrofytes	inferred	1.03403	9.00721	1008.86	2.12878e-221	2.03183e-220	up
Sptssa	Oligodendrofytes	inferred	-1.00722	9.14911	1007.29	4.67994e-221	4.44595e-220	down
Ctnna1	Oligodendrofytes	inferred	-1.01684	9.11396	992.435	7.91831e-218	7.45274e-217	down
Gda	Oligodendrofytes	inferred	1.0716	8.90648	980.314	3.41538e-215	3.12769e-214	up
Mon2	Oligodendrofytes	inferred	-1.02543	9.07532	972.388	1.80367e-213	1.64434e-212	down
Papss1	Oligodendrofytes	inferred	-1.00225	9.10852	961.436	4.33312e-211	3.88072e-210	down
Npc1	Oligodendrofytes	inferred	-1.082	8.95348	956.031	6.48313e-210	5.75554e-209	down
Arrdc3	Oligodendrofytes	inferred	-1.11625	8.88529	947.056	5.79038e-208	5.09604e-207	down
Mid1ip1	Oligodendrofytes	inferred	-1.00243	9.06402	922.666	1.16003e-202	9.86755e-202	down
Grhpr	Oligodendrofytes	inferred	-1.06367	8.85963	845.436	7.14244e-186	5.50022e-185	down
Kcnip2	Oligodendrofytes	inferred	1.90643	8.5997	821.39	1.20677e-180	9.12033e-180	up
Cnr1	Oligodendrofytes	inferred	1.74872	8.75145	617.576	2.51694e-136	1.50057e-135	up
Crhbp	Oligodendrofytes	inferred	2.78167	9.0976	412.38	1.11206e-91	5.00181e-91	up
Anln	Oligodendrofytes	inferred	-1.07626	9.04305	373.941	2.59531e-83	1.07459e-82	down
Gfap	Oligodendrofytes	inferred	-1.36098	8.69031	343.64	1.0285e-76	4.02879e-76	down
Pthlh	Oligodendrofytes	inferred	2.34581	9.10889	323.708	2.25507e-72	8.41203e-72	up
Itpr2	Oligodendrofytes	inferred	-1.34783	9.06809	219.847	9.76654e-50	2.91135e-49	down
Cpne5	Oligodendrofytes	inferred	1.91553	8.09073	219.165	1.37576e-49	4.08906e-49	up
Crh	Oligodendrofytes	inferred	1.43619	8.98339	176.47	2.85828e-40	7.5368e-40	up
Pdgfra	Oligodendrofytes	inferred	-1.438	9.04803	173.368	1.36008e-39	3.53585e-39	down
Bmp4	Oligodendrofytes	inferred	-2.04663	9.2006	135.667	2.35939e-31	5.54525e-31	down
Gad2	Vasculature	inferred	1.69425	8.70082	716.604	7.32881e-158	7.84182e-156	up
Slc32a1	Vasculature	inferred	2.27775	8.79771	419.718	2.8105e-93	3.91353e-92	up
Slc2a1	Vasculature	inferred	-1.04415	8.60795	374.993	1.53165e-83	1.54917e-82	down
Crhbp	Vasculature	inferred	1.97616	8.4465	136.941	1.24251e-31	2.94408e-31	up
Pthlh	Vasculature	inferred	1.7629	8.61584	135.443	2.64131e-31	6.17928e-31	up
Crh	Vasculature	inferred	1.16371	8.55903	82.0753	1.30998e-19	2.34023e-19	up
Flt1	Vasculature	inferred	-2.24606	8.46159	50.4239	1.23879e-12	1.88508e-12	down
Snurf	Ventricle	inferred	1.02996	9.44276	1251.4	4.12337e-274	1.04785e-271	up
Pja1	Ventricle	inferred	1.13072	9.04489	1246.87	3.98076e-273	8.09288e-271	up
Rnf14	Ventricle	inferred	1.02273	9.15297	1235.9	9.64615e-271	1.78278e-268	up
Gnl3l	Ventricle	inferred	1.22763	9.1436	1193.19	1.84648e-261	2.20817e-259	up
Mcee	Ventricle	inferred	-1.31236	8.26604	1189.15	1.39075e-260	1.57078e-258	down
Nsf	Ventricle	inferred	1.04561	9.47486	1162.71	7.75758e-255	6.57131e-253	up
Smim13	Ventricle	inferred	1.01168	8.88362	1124.43	1.61757e-246	9.39574e-245	up
Snap91	Ventricle	inferred	1.01342	9.26889	1114.92	1.89067e-244	9.85572e-243	up
Pacsin1	Ventricle	inferred	1.03494	8.95093	1111.14	1.25146e-243	6.36055e-242	up
Atp6v0e2	Ventricle	inferred	1.08251	9.1786	1098	9.00487e-241	4.0682e-239	up
Rps27l	Ventricle	inferred	-1.15321	8.77609	1095.08	3.86739e-240	1.67285e-238	down
Cadps	Ventricle	inferred	1.17439	9.26503	1090.56	3.71644e-239	1.57407e-237	up
Tubb3	Ventricle	inferred	1.10282	9.21349	1082.62	1.97429e-237	7.43284e-236	up
Rab3a	Ventricle	inferred	1.13761	9.34678	1079.06	1.1728e-236	4.33511e-235	up
Vamp2	Ventricle	inferred	1.03952	9.34001	1077.42	2.66571e-236	9.50768e-235	up
Mllt11	Ventricle	inferred	1.25688	9.38115	1076.24	4.82936e-236	1.69277e-234	up
Bex2	Ventricle	inferred	1.15122	9.11834	1065.58	1.0012e-233	3.23085e-232	up
Ndn	Ventricle	inferred	1.31603	9.25377	1061.68	7.04867e-233	2.23905e-231	up
Stmn2	Ventricle	inferred	1.02403	9.52618	1054.38	2.71227e-231	8.48314e-230	up
Ndrg4	Ventricle	inferred	1.15307	9.54313	1052.55	6.80216e-231	2.09527e-229	up
Atp1a3	Ventricle	inferred	1.29457	9.41233	1048.56	4.99704e-230	1.49397e-228	up
Syn2	Ventricle	inferred	1.24393	9.39155	1038.4	8.08617e-228	2.25194e-226	up
Celf4	Ventricle	inferred	1.2458	9.49073	1021.63	3.56926e-224	8.9584e-223	up
Stmn3	Ventricle	inferred	1.2127	9.56223	1019.1	1.26416e-223	3.13418e-222	up
Napb	Ventricle	inferred	1.24393	9.34354	1016.86	3.8914e-223	9.53158e-222	up
Gabrb2	Ventricle	inferred	1.0931	9.37622	1011.95	4.52998e-222	1.09636e-220	up
Nap1l5	Ventricle	inferred	1.45099	9.4392	1009.11	1.88298e-221	4.45127e-220	up
Rph3a	Ventricle	inferred	1.06603	9.32798	1004.88	1.56204e-220	3.60866e-219	up
Prkar1b	Ventricle	inferred	1.09701	9.34053	982.227	1.31046e-215	2.77516e-214	up
Copg1	Ventricle	inferred	1.11345	8.92146	980.698	2.81732e-215	5.90476e-214	up
Scg2	Ventricle	inferred	1.5552	9.55454	973.58	9.93217e-214	2.03961e-212	up
Syp	Ventricle	inferred	1.27721	9.23259	967.772	1.81771e-212	3.58778e-211	up
Cd63	Ventricle	inferred	-1.28936	8.97724	961.232	4.8005e-211	9.12095e-210	down
Uchl1	Ventricle	inferred	1.08001	9.29974	957.745	2.74889e-210	5.03467e-209	up
Dnm1	Ventricle	inferred	1.01684	9.29724	956.35	5.52588e-210	1.00305e-208	up
Atp6v0e	Ventricle	inferred	-1.27221	8.51707	950.23	1.18221e-208	2.10827e-207	down
Etfb	Ventricle	inferred	-1.0356	8.80539	904.799	8.88513e-199	1.34802e-197	down
Thy1	Ventricle	inferred	1.02749	9.30319	898.562	2.01542e-197	3.01275e-196	up
Sult4a1	Ventricle	inferred	1.07889	9.10781	882.75	5.51709e-194	8.0116e-193	up
Spock1	Ventricle	inferred	1.05685	9.10365	863.418	8.80016e-190	1.22539e-188	up
Peg3	Ventricle	inferred	1.21875	9.14561	843.36	2.01915e-185	2.54964e-184	up
S100a1	Ventricle	inferred	-1.4017	8.73219	819.262	3.50056e-180	4.09003e-179	down
Foxj1	Ventricle	inferred	-4.31851	9.16556	778.652	2.36376e-171	2.41483e-170	down
Dbi	Ventricle	inferred	-1.20686	9.01548	774.392	1.994e-170	2.01682e-169	down
Tsc22d4	Ventricle	inferred	-1.29305	8.56748	772.935	4.13557e-170	4.14168e-169	down
Chgb	Ventricle	inferred	1.18308	9.12189	751.309	2.08378e-165	1.92561e-164	up
Gng5	Ventricle	inferred	-1.34934	8.9063	746.789	2.00308e-164	1.80989e-163	down
Slc12a5	Ventricle	inferred	1.01451	9.06061	743.323	1.13542e-163	1.01242e-162	up
Prex1	Ventricle	inferred	-1.09221	8.60301	737.554	2.04014e-162	1.7955e-161	down
Ptgds	Ventricle	inferred	-2.10212	8.25872	731.107	5.14611e-161	4.39582e-160	down
Mt1	Ventricle	inferred	-1.00554	9.22688	715.117	1.54352e-157	1.24523e-156	down
Npc2	Ventricle	inferred	-1.20777	8.7845	693.806	6.64559e-153	5.1176e-152	down
Apoe	Ventricle	inferred	-1.24909	9.26437	687.725	1.39658e-151	1.04769e-150	down
Cat	Ventricle	inferred	-1.10523	8.13424	672.786	2.47639e-148	1.81751e-147	down
Taf13	Ventricle	inferred	-1.05647	8.19872	658.372	3.37545e-145	2.38274e-144	down
Cd9	Ventricle	inferred	-1.38364	8.8257	648.93	3.81757e-143	2.63089e-142	down
Enpp2	Ventricle	inferred	-1.24392	8.95195	634.146	6.26906e-140	4.16503e-139	down
Hist1h2bc	Ventricle	inferred	-1.25416	8.30599	624.372	8.37114e-138	5.45466e-137	down
Ddr1	Ventricle	inferred	-1.24891	8.02569	623.602	1.23112e-137	7.97089e-137	down
Fermt2	Ventricle	inferred	-1.02463	8.78374	618.507	1.5794e-136	1.01611e-135	down
Lgi3	Ventricle	inferred	-1.25313	7.80977	596.185	1.13151e-131	6.80583e-131	down
Car2	Ventricle	inferred	-1.36446	8.62351	591.892	9.71427e-131	5.80856e-130	down
Gng12	Ventricle	inferred	-1.09833	8.33108	585.892	1.96101e-129	1.15223e-128	down
Phldb1	Ventricle	inferred	-1.51363	7.99523	583.054	8.12574e-129	4.73342e-128	down
Ppap2b	Ventricle	inferred	-1.20622	8.69177	581.003	2.26989e-128	1.31472e-127	down
Hadh	Ventricle	inferred	-1.27798	7.72441	570.948	3.49181e-126	1.98847e-125	down
Csrp1	Ventricle	inferred	-1.23442	8.7479	536.527	1.07371e-118	5.49835e-118	down
Ctnna1	Ventricle	inferred	-1.16173	8.21936	536.213	1.25693e-118	6.42046e-118	down
Opalin	Ventricle	inferred	-1.34972	7.94211	536.203	1.26337e-118	6.43719e-118	down
Lap3	Ventricle	inferred	-1.14756	8.15632	525.381	2.85602e-116	1.40588e-115	down
Car14	Ventricle	inferred	-1.57524	8.09189	520.315	3.61457e-115	1.7538e-114	down
Atp1a2	Ventricle	inferred	-1.07372	9.24444	515.31	4.43482e-114	2.13144e-113	down
Rbfox1	Ventricle	inferred	1.13573	8.93336	513.319	1.20283e-113	5.76736e-113	up
Prdx6	Ventricle	inferred	-1.03203	8.68909	509.682	7.43794e-113	3.54961e-112	down
Myo6	Ventricle	inferred	-1.20607	8.40298	502.974	2.14245e-111	1.00129e-110	down
Map7	Ventricle	inferred	-1.12078	7.83722	488.969	2.38911e-108	1.07696e-107	down
Grb14	Ventricle	inferred	-1.35594	7.89012	480.483	1.67772e-106	7.44719e-106	down
S100a13	Ventricle	inferred	-1.23246	8.52245	477.767	6.54168e-106	2.88487e-105	down
Gjc3	Ventricle	inferred	-1.44872	8.02329	469.979	3.23909e-104	1.38633e-103	down
Cmtm5	Ventricle	inferred	-1.19461	8.48204	462.543	1.34456e-102	5.67116e-102	down
Slc12a2	Ventricle	inferred	-1.00052	8.50033	460.251	4.23841e-102	1.77664e-101	down
Cd82	Ventricle	inferred	-1.34123	8.04868	451.519	3.36878e-100	1.37525e-99	down
Pla2g16	Ventricle	inferred	-1.41758	8.18938	439.734	1.23687e-97	4.94019e-97	down
Kcnj10	Ventricle	inferred	-1.13038	8.45595	433.341	3.04524e-96	1.19286e-95	down
Tmbim1	Ventricle	inferred	-1.26549	7.98675	429.979	1.64212e-95	6.35891e-95	down
Sypl	Ventricle	inferred	-1.05788	8.01471	421.813	9.83709e-94	3.71725e-93	down
Pdlim2	Ventricle	inferred	-1.38721	8.15483	421.238	1.31233e-93	4.94986e-93	down
Phgdh	Ventricle	inferred	-1.15285	8.56873	421.173	1.35592e-93	5.10479e-93	down
Slc1a3	Ventricle	inferred	-1.10791	8.80058	419.15	3.73569e-93	1.40382e-92	down
Slc44a1	Ventricle	inferred	-1.26255	7.98008	418.569	4.9987e-93	1.87497e-92	down
Zdhhc9	Ventricle	inferred	-1.02979	7.75715	409.647	4.37547e-91	1.59129e-90	down
Cldn11	Ventricle	inferred	-1.31884	8.10413	396.349	3.43278e-88	1.2095e-87	down
Spock3	Ventricle	inferred	1.32982	9.22123	396.258	3.59344e-88	1.26392e-87	up
Slc16a1	Ventricle	inferred	-1.08518	8.19741	393.005	1.835e-87	6.40988e-87	down
Tspan2	Ventricle	inferred	-1.12968	8.29899	388.51	1.74673e-86	5.96823e-86	down
Cers2	Ventricle	inferred	-1.16282	8.06337	388.091	2.15496e-86	7.35072e-86	down
Elovl7	Ventricle	inferred	-1.16397	8.08423	385.879	6.5327e-86	2.21719e-85	down
Grhpr	Ventricle	inferred	-1.01961	7.75419	382.97	2.8077e-85	9.46609e-85	down
Cnp	Ventricle	inferred	-1.22487	8.26657	378.175	3.10705e-84	1.03721e-83	down
Gpr37	Ventricle	inferred	-1.23784	8.03994	376.178	8.45411e-84	2.80837e-83	down
Gad2	Ventricle	inferred	2.70808	9.44672	371.367	9.43079e-83	3.08244e-82	up
Evi2a.evi2b	Ventricle	inferred	-1.23618	7.86457	361.03	1.67977e-80	5.35261e-80	down
Mal	Ventricle	inferred	-1.37312	8.24817	360.206	2.53999e-80	8.04331e-80	down
Plekhb1	Ventricle	inferred	-1.19401	8.31459	358.271	6.69907e-80	2.11478e-79	down
X2810468N07Rik	Ventricle	inferred	-1.20919	7.90273	357.664	9.08338e-80	2.85418e-79	down
Gsn	Ventricle	inferred	-1.19332	8.30036	345.146	4.83356e-77	1.45364e-76	down
Slc32a1	Ventricle	inferred	3.43991	9.71897	333.776	1.44697e-74	4.25099e-74	up
Jam3	Ventricle	inferred	-1.05276	7.89763	321.32	7.47129e-72	2.12435e-71	down
Mobp	Ventricle	inferred	-1.15955	8.18443	320.456	1.15212e-71	3.25768e-71	down
Mag	Ventricle	inferred	-1.18045	8.08514	319.403	1.9536e-71	5.50854e-71	down
Elovl1	Ventricle	inferred	-1.0944	7.7368	314.698	2.06966e-70	5.78764e-70	down
Ttr	Ventricle	inferred	-2.53592	8.75244	313.812	3.22743e-70	9.00051e-70	down
Olig1	Ventricle	inferred	-1.04879	7.85845	311.675	9.42456e-70	2.6175e-69	down
Pllp	Ventricle	inferred	-1.09589	7.99208	302.582	9.01981e-68	2.46469e-67	down
Wscd1	Ventricle	inferred	-1.06402	7.7855	288.609	9.99416e-65	2.62848e-64	down
Ermn	Ventricle	inferred	-1.25847	8.12226	288.352	1.1368e-64	2.98592e-64	down
Mbp	Ventricle	inferred	-1.09219	8.09177	287.976	1.37285e-64	3.60129e-64	down
Sparc	Ventricle	inferred	-1.0717	8.91383	285.677	4.34952e-64	1.13221e-63	down
Mog	Ventricle	inferred	-1.17799	8.26414	283.2	1.5073e-63	3.88383e-63	down
Aspa	Ventricle	inferred	-1.28963	8.08502	267.343	4.30452e-60	1.06851e-59	down
Mfge8	Ventricle	inferred	-2.20636	8.25495	267.095	4.87503e-60	1.20865e-59	down
Trf	Ventricle	inferred	-1.03929	8.46091	264.737	1.5919e-59	3.91335e-59	down
Litaf	Ventricle	inferred	-1.03528	8.0095	262.502	4.88783e-59	1.19722e-58	down
Tmem88b	Ventricle	inferred	-1.10884	7.97934	254.702	2.45141e-57	5.89788e-57	down
Slc2a1	Ventricle	inferred	-1.03051	8.03299	251.066	1.52072e-56	3.62867e-56	down
Ugt8a	Ventricle	inferred	-1.02859	8.01476	221.807	3.64878e-50	7.97631e-50	down
Gfap	Ventricle	inferred	-2.06098	7.62503	143.157	5.43262e-33	9.9054e-33	down
Kcnip2	Ventricle	inferred	1.67675	8.49972	119.051	1.02083e-27	1.7484e-27	up
Crhbp	Ventricle	inferred	2.70142	9.26568	53.1988	3.01437e-13	4.21763e-13	up
Pthlh	Ventricle	inferred	1.73043	9.40926	28.2532	1.06438e-07	1.34486e-07	up
Cpne5	Ventricle	inferred	1.08653	7.65671	12.7906	0.00034837	0.000407267	up
Bmp4	Ventricle	inferred	-1.29575	7.73522	12.7015	0.000365355	0.000425898	down
Mfge8	Astrocytes	raw	-2.91559	15.5208	643.643	5.39107e-142	1.77905e-140	down
Gfap	Astrocytes	raw	-3.17684	15.1307	465.845	2.56963e-103	4.23989e-102	down
Slc32a1	Astrocytes	raw	3.50325	16.2596	395.132	6.31903e-88	6.95093e-87	up
Gad2	Astrocytes	raw	2.33985	16.068	360.553	2.13348e-80	1.76012e-79	up
Aldoc	Astrocytes	raw	-1.28371	15.349	180.398	3.96678e-41	2.61808e-40	down
Cnr1	Astrocytes	raw	1.68684	15.3977	114.217	1.16821e-26	6.42517e-26	up
Kcnip2	Astrocytes	raw	1.34686	15.1716	97.9756	4.2358e-23	1.99688e-22	up
Crhbp	Astrocytes	raw	3.33347	15.5649	95.6924	1.34195e-22	5.53555e-22	up
Rorb	Astrocytes	raw	-1.6285	14.0153	87.8379	7.10453e-21	2.60499e-20	down
Pthlh	Astrocytes	raw	2.12416	15.7749	56.2223	6.47217e-14	2.13582e-13	up
Crh	Astrocytes	raw	1.8184	15.5679	49.8227	1.6829e-12	5.04869e-12	up
Vtn	Astrocytes	raw	-1.00381	14.8224	30.8461	2.79319e-08	6.58395e-08	down
Flt1	Astrocytes	raw	-1.55431	13.7423	12.3896	0.000431735	0.000791514	down
Mrc1	Brain immune	raw	-2.12367	15.3155	294.544	5.087e-66	1.67871e-64	down
Slc32a1	Brain immune	raw	3.34379	16.385	265.55	1.05896e-59	1.74728e-58	up
Hexb	Brain immune	raw	-2.0905	15.3168	213.739	2.09952e-48	2.30947e-47	down
Gad2	Brain immune	raw	1.95109	16.1868	161.076	6.5846e-37	5.43229e-36	up
Crhbp	Brain immune	raw	3.0458	15.6898	53.2484	2.93932e-13	1.61663e-12	up
Lamp5	Brain immune	raw	-1.13962	14.648	39.6122	3.0974e-10	1.46021e-09	down
Rorb	Brain immune	raw	-1.39727	13.7999	37.5663	8.83599e-10	3.64484e-09	down
Pthlh	Brain immune	raw	1.90892	15.8831	28.3489	1.01306e-07	3.71457e-07	up
Crh	Brain immune	raw	1.25868	15.6888	16.7369	4.29382e-05	0.000121094	up
Gad2	Excitatory neurons	raw	2.14174	15.2127	1763.54	0	0	up
Slc32a1	Excitatory neurons	raw	3.61259	15.0568	1395.04	2.51775e-305	4.15428e-304	up
Tbr1	Excitatory neurons	raw	-1.55058	15.5452	1016.79	4.03248e-223	4.43573e-222	down
Ctps	Excitatory neurons	raw	-1.08957	15.3775	912.989	1.4732e-200	1.21539e-199	down
Rorb	Excitatory neurons	raw	-2.90831	15.8992	445.286	7.65694e-99	5.05358e-98	down
Lamp5	Excitatory neurons	raw	-1.55741	15.6609	364.719	2.64264e-81	1.45345e-80	down
Crhbp	Excitatory neurons	raw	2.86734	14.5521	339.533	8.06478e-76	3.80197e-75	up
Cpne5	Excitatory neurons	raw	-1.42474	15.7005	166.744	3.8055e-38	1.56977e-37	down
Pthlh	Excitatory neurons	raw	1.97245	14.9766	164.472	1.19279e-37	4.37356e-37	up
Crh	Excitatory neurons	raw	1.512	14.9484	126.462	2.43627e-29	8.0397e-29	up
Syt6	Excitatory neurons	raw	-1.20574	15.6401	71.8097	2.36986e-17	6.01581e-17	down
Slc32a1	Oligodendrofytes	raw	3.47417	15.884	2043.57	0	0	up
Sox10	Oligodendrofytes	raw	-2.6579	16.2397	2953.27	0	0	down
Plp1	Oligodendrofytes	raw	-2.47183	16.1198	1478.36	0	0	down
Gad2	Oligodendrofytes	raw	2.07544	15.8777	1452.93	0	0	up
Kcnip2	Oligodendrofytes	raw	1.87589	15.2665	786.355	4.99716e-173	3.29813e-172	up
Cnr1	Oligodendrofytes	raw	1.79164	15.4068	588.51	5.28469e-130	2.90658e-129	up
Crhbp	Oligodendrofytes	raw	2.67124	15.5114	425.412	1.62018e-94	7.63798e-94	up
Anln	Oligodendrofytes	raw	-1.19806	15.8024	409.595	4.4904e-91	1.85229e-90	down
Gfap	Oligodendrofytes	raw	-1.43827	15.3266	388.055	2.19397e-86	8.04456e-86	down
Pthlh	Oligodendrofytes	raw	2.19153	15.6268	322.423	4.29717e-72	1.41807e-71	up
Itpr2	Oligodendrofytes	raw	-1.37321	15.6654	262.877	4.0486e-59	1.21458e-58	down
Cpne5	Oligodendrofytes	raw	1.94392	14.7512	216.27	5.88786e-49	1.61916e-48	up
Pdgfra	Oligodendrofytes	raw	-1.32767	15.7195	176.194	3.28524e-40	7.22752e-40	down
Crh	Oligodendrofytes	raw	1.3033	15.592	157.677	3.64133e-36	7.06847e-36	up
Bmp4	Oligodendrofytes	raw	-1.91764	15.7217	138.094	6.95249e-32	1.20754e-31	down
Gad2	Vasculature	raw	1.61784	15.4007	652.449	6.5539e-144	2.16279e-142	up
Slc32a1	Vasculature	raw	2.21642	15.3906	407.952	1.02297e-90	1.6879e-89	up
Tbr1	Vasculature	raw	-1.15219	15.2142	383.467	2.18848e-85	2.40733e-84	down
Crhbp	Vasculature	raw	1.91308	14.8255	136.744	1.37175e-31	9.05353e-31	up
Pthlh	Vasculature	raw	1.55024	15.1327	109.672	1.15631e-25	5.45119e-25	up
Crh	Vasculature	raw	1.00031	15.1842	63.1567	1.90897e-15	4.19974e-15	up
Flt1	Vasculature	raw	-2.34988	15.1038	55.9083	7.59322e-14	1.47398e-13	down
Foxj1	Ventricle	raw	3.78589	15.4779	644.693	3.18637e-142	1.0515e-140	up
Slc32a1	Ventricle	raw	-3.81449	16.3212	390.795	5.55638e-87	9.16803e-86	down
Gad2	Ventricle	raw	-2.93912	16.1081	380.963	7.67878e-85	8.44665e-84	down
Ttr	Ventricle	raw	2.36178	15.454	263.914	2.40704e-59	1.98581e-58	up
Mfge8	Ventricle	raw	1.67934	14.7467	152.82	4.19488e-35	2.76862e-34	up
Kcnip2	Ventricle	raw	-1.59823	15.1991	98.4789	3.28506e-23	1.80679e-22	down
Gfap	Ventricle	raw	1.49736	14.1332	73.7573	8.8338e-18	4.1645e-17	up
Crhbp	Ventricle	raw	-2.92928	15.6382	64.3097	1.06323e-15	4.38583e-15	down
Pthlh	Ventricle	raw	-2.0753	15.8304	41.9301	9.45957e-11	3.46851e-10	down
Cnr1	Ventricle	raw	-1.13117	15.4856	40.3268	2.1484e-10	7.08971e-10	down

## Sheet: Oligodendrocytes vs others
#Gene	Cell type	Data type	log(Fold Change)	log(Counts Per Million)	LR(Likelihood Ratio)	p-value	FDR(False Discovery Rate）	sig
Clu	Astrocytes	inferred	-1.20922	9.62657	1131.35	5.0835e-248	1.03348e-244	down
Apoe	Astrocytes	inferred	-1.28966	9.70409	1093.65	7.91547e-240	8.04608e-237	down
Sparcl1	Astrocytes	inferred	-1.08416	10.0309	988.617	5.35148e-217	2.71989e-214	down
Id2	Astrocytes	inferred	-1.13849	9.60541	968.514	1.25374e-212	5.09772e-210	down
Atp1a2	Astrocytes	inferred	-1.09725	9.89784	961.132	5.04653e-211	1.70993e-208	down
Mfge8	Astrocytes	inferred	-2.85037	9.00404	934.197	3.6144e-205	1.04973e-202	down
Slc1a3	Astrocytes	inferred	-1.16132	9.54729	859.491	6.2848e-189	1.59712e-186	down
Aldoc	Astrocytes	inferred	-2.24203	8.70594	822.22	7.96517e-181	1.79924e-178	down
Sox10	Astrocytes	inferred	2.00393	9.9402	771.804	7.28484e-170	1.34637e-167	up
Mbp	Astrocytes	inferred	1.33504	9.87661	765.787	1.48145e-168	2.31676e-166	up
Scg3	Astrocytes	inferred	-1.15035	9.30514	761.385	1.34257e-167	1.9496e-165	down
Tagln3	Astrocytes	inferred	-1.14861	9.29792	753.819	5.92916e-166	8.03599e-164	down
Mag	Astrocytes	inferred	1.3211	9.81533	696.572	1.66369e-153	2.11393e-151	up
Cspg5	Astrocytes	inferred	-1.19774	9.07876	676.283	4.2968e-149	5.13847e-147	down
Cldn11	Astrocytes	inferred	1.28379	9.78955	671.254	5.33343e-148	6.02381e-146	up
Tspan2	Astrocytes	inferred	1.2315	9.8182	644.301	3.87784e-142	4.14929e-140	up
Ugt8a	Astrocytes	inferred	1.33518	9.82737	642.356	1.02693e-141	1.04387e-139	up
Ntm	Astrocytes	inferred	-1.0395	9.36283	637.363	1.25146e-140	1.21154e-138	down
Mobp	Astrocytes	inferred	1.22679	9.80842	587.425	9.10139e-130	8.04484e-128	up
Mog	Astrocytes	inferred	1.26089	9.91119	571.366	2.83186e-126	2.30287e-124	up
Dclk1	Astrocytes	inferred	-1.00441	9.30351	559.168	1.27515e-123	9.97072e-122	down
Gsn	Astrocytes	inferred	1.13369	9.82304	545.792	1.03588e-120	7.5212e-119	up
Tmeff2	Astrocytes	inferred	1.27081	9.55105	540.527	1.44799e-119	9.81254e-118	up
Tmem88b	Astrocytes	inferred	1.2388	9.70064	538.364	4.27925e-119	2.80636e-117	up
Trim9	Astrocytes	inferred	-1.13211	8.97479	537.825	5.60438e-119	3.56053e-117	down
Sirpa	Astrocytes	inferred	-1.01265	9.22145	528.411	6.2622e-117	3.8579e-115	down
Crip2	Astrocytes	inferred	-1.03063	9.30789	527.036	1.24674e-116	7.45475e-115	down
Pllp	Astrocytes	inferred	1.17592	9.66288	526.336	1.77044e-116	1.02837e-114	up
Mal	Astrocytes	inferred	1.12724	9.85696	490.354	1.19325e-108	6.38389e-107	up
Phldb1	Astrocytes	inferred	1.18433	9.55604	486.085	1.01336e-107	5.28245e-106	up
Hes1	Astrocytes	inferred	-1.06326	9.43319	483.805	3.17532e-107	1.61386e-105	down
Gjc3	Astrocytes	inferred	1.15688	9.59344	483.535	3.63445e-107	1.80216e-105	up
Opalin	Astrocytes	inferred	1.1868	9.54065	481.293	1.11777e-106	5.28472e-105	up
X2810468N07Rik	Astrocytes	inferred	1.17024	9.56455	480.443	1.71133e-106	7.90713e-105	up
Ermn	Astrocytes	inferred	1.18538	9.76033	475.525	2.01112e-105	9.08578e-104	up
Slc44a1	Astrocytes	inferred	1.13491	9.59531	469.714	3.69908e-104	1.63483e-102	up
Grb14	Astrocytes	inferred	1.17879	9.52131	468.292	7.541e-104	3.26189e-102	up
Lpar1	Astrocytes	inferred	1.21776	9.45726	466.31	2.03584e-103	8.62263e-102	up
Efnb3	Astrocytes	inferred	1.17232	9.52625	466.203	2.14828e-103	8.91318e-102	up
Gamt	Astrocytes	inferred	1.25676	9.39716	464.737	4.4786e-103	1.821e-101	up
Trf	Astrocytes	inferred	1.12553	9.95458	458.884	8.41069e-102	3.35273e-100	up
Jam3	Astrocytes	inferred	1.13983	9.54233	452.002	2.64437e-100	1.03385e-98	up
Pfkm	Astrocytes	inferred	-1.02433	9.02442	450.118	6.80002e-100	2.60838e-98	down
Pdlim2	Astrocytes	inferred	1.08866	9.63955	447.66	2.32972e-99	8.77098e-98	up
Elovl7	Astrocytes	inferred	1.07274	9.63928	445.26	7.75623e-99	2.86699e-97	up
Elovl1	Astrocytes	inferred	1.15833	9.45534	430.113	1.53594e-95	5.47818e-94	up
Sirt2	Astrocytes	inferred	1.02449	9.6828	428.509	3.43134e-95	1.20274e-93	up
Carhsp1	Astrocytes	inferred	1.19962	9.37203	422.553	6.78809e-94	2.30003e-92	up
Fah	Astrocytes	inferred	1.1972	9.3725	421.384	1.21945e-93	4.06418e-92	up
Josd2	Astrocytes	inferred	1.17953	9.39007	418.034	6.53707e-93	2.14353e-91	up
Plp1	Astrocytes	inferred	1.78249	9.82408	417.028	1.08229e-92	3.49255e-91	up
Serinc5	Astrocytes	inferred	1.23564	9.2574	399.455	7.23747e-89	2.26366e-87	up
Gltp	Astrocytes	inferred	1.14092	9.39208	397.166	2.27937e-88	7.02114e-87	up
Chn2	Astrocytes	inferred	1.23853	9.18763	376.164	8.51392e-84	2.43786e-82	up
Desi1	Astrocytes	inferred	1.09087	9.40131	372.539	5.23997e-83	1.47956e-81	up
Agpat4	Astrocytes	inferred	1.06008	9.44734	370.294	1.61497e-82	4.43681e-81	up
Il1rap	Astrocytes	inferred	1.12754	9.32365	366.735	9.61732e-82	2.57263e-80	up
Ptgds	Astrocytes	inferred	1.03413	9.48066	366.087	1.33105e-81	3.51431e-80	up
Bpgm	Astrocytes	inferred	1.01007	9.52202	365.049	2.24031e-81	5.83916e-80	up
Lgi3	Astrocytes	inferred	1.10597	9.35089	364.265	3.31792e-81	8.43166e-80	up
Car14	Astrocytes	inferred	1.0179	9.50487	364.275	3.30208e-81	8.43166e-80	up
Gfap	Astrocytes	inferred	-1.84944	9.40531	363.335	5.28819e-81	1.32727e-79	down
Rap1a	Astrocytes	inferred	1.03229	9.46476	360	2.815e-80	6.97913e-79	up
Zdhhc9	Astrocytes	inferred	1.07714	9.34931	348.54	8.81173e-78	2.08305e-76	up
Apod	Astrocytes	inferred	1.02684	9.81662	346.983	1.9235e-77	4.49479e-76	up
Ado	Astrocytes	inferred	1.07531	9.33365	342.76	1.59884e-76	3.65218e-75	up
Mon2	Astrocytes	inferred	1.07446	9.28476	327.62	3.17068e-73	6.78526e-72	up
Tppp3	Astrocytes	inferred	1.05865	9.29505	322.794	3.56686e-72	7.55356e-71	up
X1500004A13Rik	Astrocytes	inferred	1.07455	9.26333	321.374	7.27155e-72	1.52403e-70	up
Aspa	Astrocytes	inferred	1.03048	9.6157	319.631	1.74285e-71	3.61553e-70	up
Ypel2	Astrocytes	inferred	1.00147	9.15471	259.201	2.56286e-58	4.00792e-57	up
Arrdc3	Astrocytes	inferred	1.00884	9.10963	251.54	1.19894e-56	1.77915e-55	up
Rorb	Astrocytes	inferred	-1.72747	8.17338	145.654	1.54493e-33	1.27677e-32	down
Vtn	Astrocytes	inferred	-1.04374	8.95856	82.374	1.12624e-19	5.57092e-19	down
Flt1	Astrocytes	inferred	-1.58623	8.24479	23.087	1.54836e-06	3.34163e-06	down
Bmp4	Astrocytes	inferred	1.20868	9.59359	18.6134	1.60093e-05	3.15377e-05	up
Cpne5	Astrocytes	inferred	-1.11353	7.80079	15.5481	8.04312e-05	0.00014652	down
Mbp	Brain immune	inferred	1.59621	9.91697	561.114	4.81055e-124	9.77984e-121	up
Cnp	Brain immune	inferred	1.52776	9.96238	547.39	4.65304e-121	4.72982e-118	up
Mag	Brain immune	inferred	1.56685	9.85527	519.934	4.37475e-115	2.96462e-112	up
Cldn11	Brain immune	inferred	1.53757	9.82793	495.092	1.1112e-109	5.64766e-107	up
Sox10	Brain immune	inferred	2.08407	9.99937	485.279	1.51702e-107	6.16822e-105	up
Ugt8a	Brain immune	inferred	1.56504	9.86832	481.636	9.41567e-107	3.19034e-104	up
Tspan2	Brain immune	inferred	1.47445	9.85549	477.05	9.37061e-106	2.72149e-103	up
Hexb	Brain immune	inferred	-2.5442	8.61552	476.351	1.32958e-105	3.37878e-103	down
Mal	Brain immune	inferred	1.52264	9.8868	451.536	3.34151e-100	7.54809e-98	up
Mobp	Brain immune	inferred	1.45226	9.8461	448.54	1.49903e-99	3.04752e-97	up
Mog	Brain immune	inferred	1.49795	9.95039	446.011	5.32324e-99	9.83831e-97	up
Gpr37	Brain immune	inferred	1.4362	9.73591	416.14	1.68936e-92	2.86206e-90	up
Cd9	Brain immune	inferred	1.18856	10.0589	407.817	1.0949e-90	1.71226e-88	up
Gsn	Brain immune	inferred	1.32824	9.85876	407.125	1.54828e-90	2.24832e-88	up
Sirpa	Brain immune	inferred	-1.12642	9.171	405.647	3.24795e-90	4.12692e-88	down
Qdpr	Brain immune	inferred	1.35929	9.80244	405.652	3.23976e-90	4.12692e-88	up
Tmem88b	Brain immune	inferred	1.45254	9.73813	403.735	8.47079e-90	1.01301e-87	up
Plekhb1	Brain immune	inferred	1.31884	9.84768	402.531	1.54836e-89	1.74879e-87	up
Cmtm5	Brain immune	inferred	1.2982	9.87619	402.411	1.64501e-89	1.76016e-87	up
Ermn	Brain immune	inferred	1.47588	9.79457	397.73	1.71851e-88	1.74687e-86	up
Car2	Brain immune	inferred	1.28774	9.8776	394.951	6.9209e-88	6.7001e-86	up
Plp1	Brain immune	inferred	2.40384	9.87109	386.433	4.9476e-86	4.57203e-84	up
Pllp	Brain immune	inferred	1.38344	9.69829	381.838	4.95242e-85	4.37751e-83	up
Olig1	Brain immune	inferred	1.42244	9.6345	376.942	5.76379e-84	4.88241e-82	up
Sirt2	Brain immune	inferred	1.35059	9.70989	372.114	6.48378e-83	5.27261e-81	up
Gjc3	Brain immune	inferred	1.40686	9.6265	368.434	4.10258e-82	3.2079e-80	up
Cers2	Brain immune	inferred	1.35338	9.69358	368.198	4.61943e-82	3.47826e-80	up
Slc44a1	Brain immune	inferred	1.37267	9.62805	355.825	2.28423e-79	1.63161e-77	up
Phldb1	Brain immune	inferred	1.40261	9.59051	355.787	2.32743e-79	1.63161e-77	up
Elovl7	Brain immune	inferred	1.32769	9.66984	350.804	2.83155e-78	1.91884e-76	up
X2810468N07Rik	Brain immune	inferred	1.38154	9.59887	350.454	3.37471e-78	2.21315e-76	up
4-Sep	Brain immune	inferred	1.18048	9.87332	347.336	1.61142e-77	1.02376e-75	up
Psat1	Brain immune	inferred	1.21803	9.81228	346.671	2.24934e-77	1.38573e-75	up
Grb14	Brain immune	inferred	1.40023	9.55523	344.398	7.03241e-77	4.20497e-75	up
Pdlim2	Brain immune	inferred	1.30641	9.67176	342.983	1.42989e-76	8.30562e-75	up
Cryab	Brain immune	inferred	1.15833	9.89315	342.794	1.57142e-76	8.87418e-75	up
Opalin	Brain immune	inferred	1.37293	9.57597	340.544	4.85642e-76	2.66841e-74	up
Csrp1	Brain immune	inferred	1.12239	9.9418	339.508	8.16643e-76	4.36904e-74	up
Tmeff2	Brain immune	inferred	1.34141	9.59209	333.576	1.59929e-74	8.33679e-73	up
Tmbim1	Brain immune	inferred	1.33507	9.59513	332.088	3.37344e-74	1.71455e-72	up
Apod	Brain immune	inferred	1.36954	9.8443	326.884	4.58588e-73	2.27393e-71	up
Efnb3	Brain immune	inferred	1.33818	9.5616	323.856	2.09413e-72	1.01366e-70	up
Ptgds	Brain immune	inferred	1.36959	9.5064	319.689	1.69333e-71	8.0059e-70	up
Wscd1	Brain immune	inferred	1.35478	9.52485	319.62	1.75216e-71	8.09575e-70	up
Lpar1	Brain immune	inferred	1.35879	9.49395	312.592	5.95045e-70	2.68828e-68	up
Gda	Brain immune	inferred	-1.27219	8.66	311.9	8.41933e-70	3.72098e-68	down
Jam3	Brain immune	inferred	1.28652	9.57744	309.466	2.85437e-69	1.20894e-67	up
Gas6	Brain immune	inferred	-1.04319	9.06133	304.985	2.70181e-68	1.12097e-66	down
Cyp51	Brain immune	inferred	1.20438	9.67051	302.824	7.98953e-68	3.24854e-66	up
Gamt	Brain immune	inferred	1.37406	9.43494	301.934	1.24842e-67	4.97654e-66	up
Carhsp1	Brain immune	inferred	1.39674	9.40582	301.522	1.53553e-67	6.00332e-66	up
Phgdh	Brain immune	inferred	1.10916	9.80497	297.966	9.13818e-67	3.50527e-65	up
X3110035E14Rik	Brain immune	inferred	-1.23536	8.7125	297.918	9.36425e-67	3.52547e-65	down
Ly6e	Brain immune	inferred	-1.14297	9.18388	296.03	2.41376e-66	8.92213e-65	down
Kcnj10	Brain immune	inferred	1.13795	9.74296	294.647	4.83087e-66	1.75378e-64	up
Elovl1	Brain immune	inferred	1.30875	9.49008	294.608	4.92714e-66	1.75735e-64	up
Car14	Brain immune	inferred	1.27372	9.53255	293.352	9.25002e-66	3.24229e-64	up
Fah	Brain immune	inferred	1.36705	9.40697	292.421	1.47622e-65	5.08669e-64	up
Syt4	Brain immune	inferred	-1.185	8.71594	291.246	2.66161e-65	9.01843e-64	down
Aspa	Brain immune	inferred	1.34351	9.64306	290.879	3.19925e-65	1.04904e-63	up
Lap3	Brain immune	inferred	1.19553	9.62902	289.118	7.74161e-65	2.49821e-63	up
Cacna1a	Brain immune	inferred	-1.10814	8.85917	288.205	1.22358e-64	3.88678e-63	down
Clic4	Brain immune	inferred	1.24946	9.53763	286.165	3.4054e-64	1.0651e-62	up
Myo5a	Brain immune	inferred	-1.05618	8.96513	286.022	3.65904e-64	1.12709e-62	down
Gltp	Brain immune	inferred	1.33015	9.4246	285.143	5.6865e-64	1.72547e-62	up
Ndrg4	Brain immune	inferred	-1.03233	8.98419	276.168	5.13779e-62	1.53605e-60	down
Hist1h2bc	Brain immune	inferred	1.15113	9.63283	273.529	1.93112e-61	5.68981e-60	up
Ttyh2	Brain immune	inferred	1.31254	9.39826	273.139	2.34837e-61	6.82033e-60	up
Ddr1	Brain immune	inferred	1.20911	9.54137	273.034	2.4759e-61	7.08943e-60	up
Camk2a	Brain immune	inferred	-1.0098	9.02262	272.221	3.72202e-61	1.05095e-59	down
Hpca	Brain immune	inferred	-1.15347	8.70209	269.068	1.81156e-60	5.04507e-59	down
Pcsk2	Brain immune	inferred	-1.03899	8.97668	269.012	1.86267e-60	5.1173e-59	down
Kcnb1	Brain immune	inferred	-1.0809	8.84857	268.798	2.07487e-60	5.62428e-59	down
Rap1a	Brain immune	inferred	1.22338	9.49456	267.014	5.07923e-60	1.34105e-58	up
Cx3cl1	Brain immune	inferred	-1.00701	8.99209	262.547	4.77926e-59	1.24567e-57	down
Cd82	Brain immune	inferred	1.19736	9.50597	260.896	1.09466e-58	2.81701e-57	up
Syngr1	Brain immune	inferred	-1.04197	8.90151	260.077	1.65134e-58	4.19648e-57	down
Pgm2l1	Brain immune	inferred	-1.06338	8.83935	256.204	1.15326e-57	2.85925e-56	down
Myo6	Brain immune	inferred	1.08145	9.67079	256.039	1.25325e-57	3.0697e-56	up
Josd2	Brain immune	inferred	1.23077	9.42767	254.269	3.04604e-57	7.28541e-56	up
S100a16	Brain immune	inferred	1.22579	9.43221	253.699	4.05462e-57	9.58493e-56	up
Ndrg1	Brain immune	inferred	1.20106	9.52864	252.066	9.20538e-57	2.12665e-55	up
Dbndd2	Brain immune	inferred	1.01804	9.7622	250.952	1.61016e-56	3.67804e-55	up
Celf5	Brain immune	inferred	-1.09868	8.74429	250.718	1.81134e-56	4.09161e-55	down
Vsnl1	Brain immune	inferred	-1.04488	8.88417	249.784	2.89437e-56	6.39593e-55	down
Slc12a5	Brain immune	inferred	-1.11612	8.70129	248.595	5.25749e-56	1.13707e-54	down
Pla2g16	Brain immune	inferred	1.1398	9.53677	248.182	6.46699e-56	1.36952e-54	up
Chn2	Brain immune	inferred	1.36134	9.22242	246.479	1.52089e-55	3.15508e-54	up
Kif5c	Brain immune	inferred	-1.01924	8.89427	245.154	2.95721e-55	6.07273e-54	down
Kcnma1	Brain immune	inferred	-1.10144	8.71355	244.102	5.01617e-55	1.01979e-53	down
Chgb	Brain immune	inferred	-1.08968	8.73517	243.434	7.01459e-55	1.41195e-53	down
Lamp5	Brain immune	inferred	-1.85984	8.17946	242.678	1.02515e-54	2.02343e-53	down
Zdhhc9	Brain immune	inferred	1.22394	9.38078	241.944	1.48208e-54	2.84251e-53	up
Serinc5	Brain immune	inferred	1.28371	9.29501	241.042	2.33036e-54	4.42769e-53	up
Desi1	Brain immune	inferred	1.18119	9.43543	240.308	3.3701e-54	6.3439e-53	up
Rbfox1	Brain immune	inferred	-1.13855	8.66495	239.777	4.39901e-54	8.20477e-53	down
Ephb1	Brain immune	inferred	1.13287	9.50612	239.433	5.22893e-54	9.66401e-53	up
Eml1	Brain immune	inferred	1.1017	9.5539	238.772	7.28517e-54	1.3343e-52	up
Il1rap	Brain immune	inferred	1.22751	9.3577	238.117	1.01219e-53	1.83731e-52	up
Bpgm	Brain immune	inferred	1.08544	9.55538	233.526	1.015e-52	1.77887e-51	up
Thy1	Brain immune	inferred	-1.00744	8.87137	232.278	1.89875e-52	3.24383e-51	down
Napb	Brain immune	inferred	-1.01291	8.84494	229.824	6.51156e-52	1.10317e-50	down
Gria3	Brain immune	inferred	-1.03666	8.79109	229.586	7.3376e-52	1.23284e-50	down
Sypl	Brain immune	inferred	1.0915	9.51465	227.491	2.10098e-51	3.50105e-50	up
Tppp3	Brain immune	inferred	1.20124	9.32558	223.858	1.30264e-50	2.1357e-49	up
Elovl5	Brain immune	inferred	1.03253	9.595	223.065	1.94022e-50	3.13053e-49	up
Idi1	Brain immune	inferred	1.0976	9.47606	221.97	3.36251e-50	5.34062e-49	up
Asrgl1	Brain immune	inferred	1.04418	9.5613	220.677	6.43647e-50	1.00656e-48	up
Adcy1	Brain immune	inferred	-1.01307	8.80388	220.407	7.37273e-50	1.14418e-48	down
Syp	Brain immune	inferred	-1.03528	8.74196	217.373	3.38363e-49	5.09549e-48	down
Syt7	Brain immune	inferred	-1.03291	8.74637	217.22	3.65327e-49	5.42124e-48	down
Lgi3	Brain immune	inferred	1.13683	9.38678	216.956	4.1719e-49	6.14599e-48	up
Ado	Brain immune	inferred	1.1486	9.36718	216.694	4.75876e-49	6.96012e-48	up
Cdk5r1	Brain immune	inferred	-1.00057	8.8153	216.633	4.90791e-49	7.12698e-48	down
Kalrn	Brain immune	inferred	-1.0104	8.78984	215.885	7.14576e-49	1.0159e-47	down
Mrc1	Brain immune	inferred	-1.38628	9.04983	215.51	8.62527e-49	1.20932e-47	down
B3galt5	Brain immune	inferred	1.10866	9.38982	209.133	2.12366e-47	2.82184e-46	up
Bex2	Brain immune	inferred	-1.01567	8.74117	207.659	4.45179e-47	5.83902e-46	down
Sccpdh	Brain immune	inferred	1.0437	9.48589	206.658	7.36157e-47	9.59364e-46	up
Ppp1r16b	Brain immune	inferred	1.08521	9.41106	206.007	1.0212e-46	1.31399e-45	up
Fnbp1	Brain immune	inferred	1.07995	9.39196	201.02	1.25067e-45	1.56951e-44	up
Map9	Brain immune	inferred	-1.01877	8.68891	197.793	6.32931e-45	7.70508e-44	down
Agpat4	Brain immune	inferred	1.00661	9.48588	194.993	2.58508e-44	3.07337e-43	up
Golga7	Brain immune	inferred	1.03967	9.41483	193.051	6.86043e-44	7.96986e-43	up
Plat	Brain immune	inferred	1.05869	9.37642	192.115	1.09811e-43	1.24026e-42	up
Ppp2r3a	Brain immune	inferred	1.1007	9.29963	190.85	2.07384e-43	2.32934e-42	up
Npc1	Brain immune	inferred	1.13416	9.20232	183.176	9.81799e-42	1.05052e-40	up
Efcab14	Brain immune	inferred	1.02151	9.3682	180.115	4.57512e-41	4.81928e-40	up
Nrbp2	Brain immune	inferred	1.01775	9.37292	179.798	5.36417e-41	5.62132e-40	up
Dip2a	Brain immune	inferred	1.12327	9.19015	178.426	1.06944e-40	1.11496e-39	up
Pim3	Brain immune	inferred	1.07666	9.24904	176.078	3.48216e-40	3.5574e-39	up
Hadh	Brain immune	inferred	1.07849	9.23764	174.736	6.83557e-40	6.81211e-39	up
Sc5d	Brain immune	inferred	1.03696	9.23764	164.128	1.41833e-37	1.31066e-36	up
Ccp110	Brain immune	inferred	1.00924	9.26272	160.743	7.78465e-37	6.911e-36	up
Arrdc3	Brain immune	inferred	1.07592	9.13908	159.014	1.85796e-36	1.62812e-35	up
Kcnip2	Brain immune	inferred	-1.36783	8.10773	117.086	2.74907e-27	1.7575e-26	down
Cpne5	Brain immune	inferred	-2.46033	7.88908	79.7603	4.22701e-19	1.98924e-18	down
Cnr1	Brain immune	inferred	-1.05222	8.23489	57.87	2.80029e-14	1.10329e-13	down
Rorb	Brain immune	inferred	-1.28368	8.06839	43.1463	5.07956e-11	1.70127e-10	down
Bmp4	Brain immune	inferred	2.68333	9.58388	41.0264	1.50189e-10	4.90104e-10	up
Foxj1	Brain immune	inferred	1.31953	8.58181	34.3793	4.53518e-09	1.35389e-08	up
Pdgfra	Brain immune	inferred	1.43026	9.31301	29.5883	5.34263e-08	1.47777e-07	up
Kcnip2	Excitatory neurons	inferred	-2.04808	8.93758	2004.52	0	0	down
Gda	Excitatory neurons	inferred	-1.57323	9.39721	3387.5	0	0	down
Rbfox1	Excitatory neurons	inferred	-1.5726	9.42093	3458.47	0	0	down
X3110035E14Rik	Excitatory neurons	inferred	-1.55201	9.45171	3481.02	0	0	down
Hpca	Excitatory neurons	inferred	-1.50969	9.42535	3251.82	0	0	down
Chgb	Excitatory neurons	inferred	-1.48275	9.45616	3246.6	0	0	down
Slc12a5	Excitatory neurons	inferred	-1.4594	9.39779	3002.14	0	0	down
Kcnma1	Excitatory neurons	inferred	-1.45615	9.41224	3030.46	0	0	down
Syt4	Excitatory neurons	inferred	-1.43457	9.39083	2900.63	0	0	down
Kalrn	Excitatory neurons	inferred	-1.42045	9.49145	3122.99	0	0	down
Pcsk2	Excitatory neurons	inferred	-1.40153	9.69182	3636.99	0	0	down
Syp	Excitatory neurons	inferred	-1.39948	9.4189	2856.08	0	0	down
Gabrg2	Excitatory neurons	inferred	-1.37402	9.52077	3033.64	0	0	down
Pgm2l1	Excitatory neurons	inferred	-1.3739	9.51326	3013.17	0	0	down
Thy1	Excitatory neurons	inferred	-1.37108	9.55552	3116.62	0	0	down
Vsnl1	Excitatory neurons	inferred	-1.34916	9.55107	3022.28	0	0	down
Celf5	Excitatory neurons	inferred	-1.3432	9.37916	2573.6	0	0	down
Kcnb1	Excitatory neurons	inferred	-1.33909	9.49979	2852.8	0	0	down
Sult4a1	Excitatory neurons	inferred	-1.33886	9.38235	2567.13	0	0	down
Ndrg4	Excitatory neurons	inferred	-1.33108	9.65622	3237.61	0	0	down
Adcy1	Excitatory neurons	inferred	-1.33064	9.45133	2703.62	0	0	down
Syt7	Excitatory neurons	inferred	-1.3276	9.3802	2526.14	0	0	down
Arpp21	Excitatory neurons	inferred	-1.32552	9.68546	3296.74	0	0	down
Grin2b	Excitatory neurons	inferred	-1.32192	9.55988	2943.51	0	0	down
Atp1a3	Excitatory neurons	inferred	-1.31872	9.48372	2741.1	0	0	down
Mapk10	Excitatory neurons	inferred	-1.3078	9.47959	2693.19	0	0	down
Atp2b2	Excitatory neurons	inferred	-1.29907	9.69093	3201.92	0	0	down
Grm5	Excitatory neurons	inferred	-1.29548	9.44841	2577.87	0	0	down
Kif5c	Excitatory neurons	inferred	-1.2927	9.53094	2763.74	0	0	down
Map9	Excitatory neurons	inferred	-1.29031	9.29245	2221.84	0	0	down
Napb	Excitatory neurons	inferred	-1.28649	9.47137	2600.49	0	0	down
Negr1	Excitatory neurons	inferred	-1.28637	9.35739	2346.3	0	0	down
Gabrb2	Excitatory neurons	inferred	-1.28437	9.55292	2787.03	0	0	down
Gp1bb	Excitatory neurons	inferred	-1.28131	9.47082	2581.57	0	0	down
Bex2	Excitatory neurons	inferred	-1.28078	9.34791	2308.98	0	0	down
Prkar1b	Excitatory neurons	inferred	-1.2762	9.54841	2746.26	0	0	down
Gria3	Excitatory neurons	inferred	-1.2722	9.39785	2388.88	0	0	down
Syn2	Excitatory neurons	inferred	-1.26859	9.46397	2522.87	0	0	down
Stmn2	Excitatory neurons	inferred	-1.26369	9.69642	3070.3	0	0	down
Lmo4	Excitatory neurons	inferred	-1.26315	9.57417	2760.41	0	0	down
Stmn3	Excitatory neurons	inferred	-1.26281	9.67012	2998.29	0	0	down
Ptprn	Excitatory neurons	inferred	-1.26051	9.49451	2564.38	0	0	down
Cyfip2	Excitatory neurons	inferred	-1.26042	9.5562	2707.38	0	0	down
Rbfox3	Excitatory neurons	inferred	-1.25803	9.58611	2770.16	0	0	down
Tuba4a	Excitatory neurons	inferred	-1.25435	9.5964	2781.2	0	0	down
Scn1a	Excitatory neurons	inferred	-1.24716	9.38235	2277.38	0	0	down
Hivep2	Excitatory neurons	inferred	-1.24478	9.37087	2246.46	0	0	down
Cdk5r1	Excitatory neurons	inferred	-1.24106	9.41109	2317.93	0	0	down
Cacna1a	Excitatory neurons	inferred	-1.23682	9.44512	2376.02	0	0	down
Trim37	Excitatory neurons	inferred	-1.22705	9.36405	2178.57	0	0	down
Cx3cl1	Excitatory neurons	inferred	-1.22622	9.60142	2687.54	0	0	down
Camk2a	Excitatory neurons	inferred	-1.21556	9.62855	2710.79	0	0	down
Gabra1	Excitatory neurons	inferred	-1.21555	9.60142	2647.68	0	0	down
Myt1l	Excitatory neurons	inferred	-1.21314	9.50134	2416.84	0	0	down
Celf4	Excitatory neurons	inferred	-1.20872	9.57984	2573.4	0	0	down
Ryr2	Excitatory neurons	inferred	-1.1981	9.36661	2096.14	0	0	down
Unc80	Excitatory neurons	inferred	-1.1973	9.39038	2139.41	0	0	down
Snhg11	Excitatory neurons	inferred	-1.19646	9.78387	3012.56	0	0	down
Homer1	Excitatory neurons	inferred	-1.19608	9.30792	1980.6	0	0	down
Ppp3cb	Excitatory neurons	inferred	-1.19274	9.50056	2345.91	0	0	down
Fbxw7	Excitatory neurons	inferred	-1.19109	9.63096	2623.33	0	0	down
Uchl1	Excitatory neurons	inferred	-1.18863	9.53818	2410.78	0	0	down
Nsf	Excitatory neurons	inferred	-1.18318	9.62203	2573.43	0	0	down
Scn2a1	Excitatory neurons	inferred	-1.18138	9.65325	2636.92	0	0	down
Dlg4	Excitatory neurons	inferred	-1.17979	9.46021	2221.08	0	0	down
Atl1	Excitatory neurons	inferred	-1.17956	9.33098	1975.24	0	0	down
Slc39a10	Excitatory neurons	inferred	-1.16478	9.3706	2003.99	0	0	down
Pcdha5	Excitatory neurons	inferred	-1.16209	9.3513	1961.15	0	0	down
Camk2b	Excitatory neurons	inferred	-1.1586	9.57762	2387.86	0	0	down
Syngr1	Excitatory neurons	inferred	-1.15828	9.45343	2138.63	0	0	down
Eno2	Excitatory neurons	inferred	-1.14983	9.58814	2378.35	0	0	down
Scn8a	Excitatory neurons	inferred	-1.14825	9.46751	2133.35	0	0	down
Frrs1l	Excitatory neurons	inferred	-1.14241	9.47807	2134.56	0	0	down
Dlgap1	Excitatory neurons	inferred	-1.1417	9.6392	2455.74	0	0	down
Nrcam	Excitatory neurons	inferred	-1.13815	9.54068	2241.53	0	0	down
Chd5	Excitatory neurons	inferred	-1.13733	9.28795	1782.29	0	0	down
Epha4	Excitatory neurons	inferred	-1.13595	9.42047	2007.43	0	0	down
Plcb1	Excitatory neurons	inferred	-1.134	9.47508	2101.75	0	0	down
Pld3	Excitatory neurons	inferred	-1.12417	9.50629	2128.34	0	0	down
Cadps	Excitatory neurons	inferred	-1.1241	9.36201	1869.43	0	0	down
Scg2	Excitatory neurons	inferred	-1.11827	9.34512	1824.21	0	0	down
Stxbp1	Excitatory neurons	inferred	-1.11754	9.53672	2163.88	0	0	down
Chn1	Excitatory neurons	inferred	-1.1141	9.78746	2670.99	0	0	down
Cplx2	Excitatory neurons	inferred	-1.11326	9.40093	1904.27	0	0	down
Trim9	Excitatory neurons	inferred	-1.11049	9.41783	1925.15	0	0	down
Pacsin1	Excitatory neurons	inferred	-1.10995	9.29066	1712.54	0	0	down
Tspan13	Excitatory neurons	inferred	-1.10579	9.35123	1798.9	0	0	down
Tubb2a	Excitatory neurons	inferred	-1.09796	9.73989	2501.04	0	0	down
Dnm1	Excitatory neurons	inferred	-1.09551	9.58023	2171.21	0	0	down
Lphn1	Excitatory neurons	inferred	-1.09146	9.55964	2118.69	0	0	down
Bai2	Excitatory neurons	inferred	-1.09013	9.35501	1760.65	0	0	down
Rnf112	Excitatory neurons	inferred	-1.08005	9.35553	1733.06	0	0	down
Fut9	Excitatory neurons	inferred	-1.07958	9.42869	1850.4	0	0	down
Bai1	Excitatory neurons	inferred	-1.07456	9.4266	1831.89	0	0	down
Tagln3	Excitatory neurons	inferred	-1.07452	9.74005	2408.59	0	0	down
Sh3gl2	Excitatory neurons	inferred	-1.06801	9.37857	1735.32	0	0	down
Bsn	Excitatory neurons	inferred	-1.06642	9.35077	1687.46	0	0	down
Rph3a	Excitatory neurons	inferred	-1.06398	9.33395	1654.97	0	0	down
Pfkm	Excitatory neurons	inferred	-1.06274	9.46532	1860.03	0	0	down
Src	Excitatory neurons	inferred	-1.06242	9.31943	1628.82	0	0	down
Basp1	Excitatory neurons	inferred	-1.06194	9.74934	2378.01	0	0	down
Strbp	Excitatory neurons	inferred	-1.06022	9.53608	1972.19	0	0	down
Nrxn3	Excitatory neurons	inferred	-1.06001	9.55844	2010.62	0	0	down
Nrgn	Excitatory neurons	inferred	-1.05874	9.78637	2440.72	0	0	down
Dclk1	Excitatory neurons	inferred	-1.05373	9.76427	2375.62	0	0	down
Cadm3	Excitatory neurons	inferred	-1.05149	9.39276	1710.23	0	0	down
Npcd	Excitatory neurons	inferred	-1.04285	9.46131	1792.73	0	0	down
Snap91	Excitatory neurons	inferred	-1.03062	9.47515	1777.55	0	0	down
Ywhah	Excitatory neurons	inferred	-1.03049	9.71618	2192.47	0	0	down
Plk2	Excitatory neurons	inferred	-1.02949	9.2894	1498.66	0	0	down
Myo5a	Excitatory neurons	inferred	-1.02296	9.44101	1701.51	0	0	down
Mllt11	Excitatory neurons	inferred	-1.02197	9.48794	1771.3	0	0	down
Mat2b	Excitatory neurons	inferred	-1.0183	9.35235	1557.63	0	0	down
Aak1	Excitatory neurons	inferred	-1.01122	9.41465	1627.99	0	0	down
Chst1	Excitatory neurons	inferred	-1.00968	9.31569	1483.53	0	0	down
Agpat4	Excitatory neurons	inferred	1.02622	9.14395	1688.31	0	0	up
Dbi	Excitatory neurons	inferred	1.03383	9.56048	2512.82	0	0	up
Mon2	Excitatory neurons	inferred	1.03724	8.99588	1490.64	0	0	up
Cat	Excitatory neurons	inferred	1.0603	9.00114	1566.35	0	0	up
Nrbp2	Excitatory neurons	inferred	1.06128	9.03309	1620.31	0	0	up
Itgb1	Excitatory neurons	inferred	1.09448	9.1052	1850.89	0	0	up
Ctnna1	Excitatory neurons	inferred	1.1066	9.00822	1719	0	0	up
Golga7	Excitatory neurons	inferred	1.11763	9.05305	1833.75	0	0	up
Ech1	Excitatory neurons	inferred	1.11938	9.08731	1902.71	0	0	up
Sc5d	Excitatory neurons	inferred	1.12263	8.89727	1579.52	0	0	up
Mpp5	Excitatory neurons	inferred	1.12935	8.94913	1686.47	0	0	up
Ppp2r3a	Excitatory neurons	inferred	1.13211	8.94992	1696.11	0	0	up
Sptssa	Excitatory neurons	inferred	1.13749	9.02903	1854.77	0	0	up
Gng5	Excitatory neurons	inferred	1.14002	9.3161	2453.74	0	0	up
Dbndd2	Excitatory neurons	inferred	1.14305	9.35281	2551.64	0	0	up
Ppp1r16b	Excitatory neurons	inferred	1.14439	9.0429	1903.5	0	0	up
Eml1	Excitatory neurons	inferred	1.14981	9.16742	2169.99	0	0	up
Degs1	Excitatory neurons	inferred	1.15166	9.2928	2450.62	0	0	up
Fnbp1	Excitatory neurons	inferred	1.1579	9.02197	1908.43	0	0	up
Efcab14	Excitatory neurons	inferred	1.15993	8.99894	1871.39	0	0	up
Bpgm	Excitatory neurons	inferred	1.16851	9.16236	2230.25	0	0	up
Sccpdh	Excitatory neurons	inferred	1.17997	9.09637	2133.17	0	0	up
Pim3	Excitatory neurons	inferred	1.1925	8.88815	1765.37	0	0	up
Lgi3	Excitatory neurons	inferred	1.19834	9.00704	2013.53	0	0	up
Slc12a2	Excitatory neurons	inferred	1.20786	9.30387	2723.02	0	0	up
Asrgl1	Excitatory neurons	inferred	1.21333	9.15243	2381.27	0	0	up
Arpc1b	Excitatory neurons	inferred	1.21588	9.14891	2383.19	0	0	up
Plat	Excitatory neurons	inferred	1.2159	8.99069	2038.89	0	0	up
45902	Excitatory neurons	inferred	1.21705	9.07113	2213.38	0	0	up
S100a13	Excitatory neurons	inferred	1.22062	9.13573	2371.31	0	0	up
Ephb1	Excitatory neurons	inferred	1.22315	9.10363	2307.96	0	0	up
Rab31	Excitatory neurons	inferred	1.23352	8.98378	2083.48	0	0	up
Erbb2ip	Excitatory neurons	inferred	1.23525	8.93936	1996.83	0	0	up
Plod1	Excitatory neurons	inferred	1.23656	8.94913	2021.17	0	0	up
Idi1	Excitatory neurons	inferred	1.24499	9.06984	2312.67	0	0	up
Ado	Excitatory neurons	inferred	1.24985	8.97545	2120.7	0	0	up
Desi1	Excitatory neurons	inferred	1.25046	9.03524	2254.27	0	0	up
Bet1	Excitatory neurons	inferred	1.25439	8.76186	1705.81	0	0	up
Gng11	Excitatory neurons	inferred	1.26051	9.14647	2554.2	0	0	up
Reep3	Excitatory neurons	inferred	1.27434	9.07748	2440.44	0	0	up
Rnf13	Excitatory neurons	inferred	1.27438	9.25655	2898.36	0	0	up
Endod1	Excitatory neurons	inferred	1.27659	8.98609	2235.64	0	0	up
Tsc22d4	Excitatory neurons	inferred	1.28459	9.2596	2952.98	0	0	up
Idh1	Excitatory neurons	inferred	1.29654	9.12536	2646.32	0	0	up
Gng12	Excitatory neurons	inferred	1.30569	9.19888	2879.8	0	0	up
Hadh	Excitatory neurons	inferred	1.30759	8.84695	2029.99	0	0	up
Cryab	Excitatory neurons	inferred	1.3164	9.41856	3587.5	0	0	up
Dip2a	Excitatory neurons	inferred	1.32411	8.80378	1987.13	0	0	up
Mid1ip1	Excitatory neurons	inferred	1.33078	8.89627	2213.5	0	0	up
Zdhhc9	Excitatory neurons	inferred	1.33512	8.96525	2391.76	0	0	up
Leprot	Excitatory neurons	inferred	1.3383	8.79726	2015.19	0	0	up
Josd2	Excitatory neurons	inferred	1.34337	9.00341	2516.32	0	0	up
Npc2	Excitatory neurons	inferred	1.3457	9.43192	3792.17	0	0	up
Ddr1	Excitatory neurons	inferred	1.35141	9.09889	2798.85	0	0	up
Myo6	Excitatory neurons	inferred	1.3519	9.20807	3111.38	0	0	up
Elovl5	Excitatory neurons	inferred	1.35639	9.13896	2931.14	0	0	up
Arrdc3	Excitatory neurons	inferred	1.36478	8.74953	1988.29	0	0	up
Qk	Excitatory neurons	inferred	1.36528	9.49248	4119.08	0	0	up
Sypl	Excitatory neurons	inferred	1.38148	9.06393	2823.95	0	0	up
B3galt5	Excitatory neurons	inferred	1.38312	8.95683	2542	0	0	up
Rap1a	Excitatory neurons	inferred	1.38676	9.04879	2802.89	0	0	up
Il1rap	Excitatory neurons	inferred	1.38912	8.93104	2496.83	0	0	up
Serinc5	Excitatory neurons	inferred	1.39454	8.87786	2380.78	0	0	up
Tmeff2	Excitatory neurons	inferred	1.40081	9.1324	3102.93	0	0	up
Cyp51	Excitatory neurons	inferred	1.40821	9.19504	3329.5	0	0	up
Hist1h2bc	Excitatory neurons	inferred	1.41166	9.15964	3234.09	0	0	up
Psat1	Excitatory neurons	inferred	1.41341	9.31861	3765.7	0	0	up
Csrp1	Excitatory neurons	inferred	1.4156	9.43017	4181.98	0	0	up
Phgdh	Excitatory neurons	inferred	1.42245	9.30622	3769.47	0	0	up
Tppp3	Excitatory neurons	inferred	1.42832	8.8929	2534.59	0	0	up
Vamp3	Excitatory neurons	inferred	1.43567	8.90225	2585.2	0	0	up
Lap3	Excitatory neurons	inferred	1.43974	9.14967	3329.01	0	0	up
Clic4	Excitatory neurons	inferred	1.4446	9.07071	3102.81	0	0	up
Evi2a.evi2b	Excitatory neurons	inferred	1.45136	8.9556	2789.82	0	0	up
Npc1	Excitatory neurons	inferred	1.45279	8.78189	2328.24	0	0	up
Kcnj10	Excitatory neurons	inferred	1.45651	9.24268	3720.33	0	0	up
Magt1	Excitatory neurons	inferred	1.45678	9.03648	3048.88	0	0	up
Cd82	Excitatory neurons	inferred	1.46148	9.03755	3071.34	0	0	up
Litaf	Excitatory neurons	inferred	1.46189	9.04495	3095.71	0	0	up
Jam3	Excitatory neurons	inferred	1.47509	9.09771	3318.47	0	0	up
Pla2g16	Excitatory neurons	inferred	1.47653	9.05835	3198.53	0	0	up
45904	Excitatory neurons	inferred	1.47883	9.35228	4242.78	0	0	up
Opalin	Excitatory neurons	inferred	1.50199	9.09136	3415.81	0	0	up
Car14	Excitatory neurons	inferred	1.51527	9.04806	3329.44	0	0	up
Elovl7	Excitatory neurons	inferred	1.53051	9.16364	3799.77	0	0	up
Efnb3	Excitatory neurons	inferred	1.53304	9.06991	3479.81	0	0	up
Ndrg1	Excitatory neurons	inferred	1.53419	9.03788	3340.28	0	0	up
Lpar1	Excitatory neurons	inferred	1.53631	9.01175	3297.89	0	0	up
Cd9	Excitatory neurons	inferred	1.538	9.50017	5231.68	0	0	up
S100a16	Excitatory neurons	inferred	1.53917	8.95534	3126.15	0	0	up
Gatm	Excitatory neurons	inferred	1.53991	9.18695	3931.78	0	0	up
Sirt2	Excitatory neurons	inferred	1.54027	9.19635	3969	0	0	up
Elovl1	Excitatory neurons	inferred	1.54068	9.00611	3297.35	0	0	up
Ptgds	Excitatory neurons	inferred	1.54379	9.0207	3358.97	0	0	up
Chn2	Excitatory neurons	inferred	1.54832	8.7811	2632.46	0	0	up
Car2	Excitatory neurons	inferred	1.55459	9.33748	4610.76	0	0	up
Qdpr	Excitatory neurons	inferred	1.55641	9.27289	4352.66	0	0	up
Grb14	Excitatory neurons	inferred	1.56109	9.05866	3564.01	0	0	up
Pdlim2	Excitatory neurons	inferred	1.56486	9.15554	3935.33	0	0	up
Gltp	Excitatory neurons	inferred	1.57195	8.94332	3216.14	0	0	up
Gamt	Excitatory neurons	inferred	1.57202	8.95306	3248.62	0	0	up
Cmtm5	Excitatory neurons	inferred	1.57418	9.33104	4695.35	0	0	up
X2810468N07Rik	Excitatory neurons	inferred	1.59283	9.08738	3811	0	0	up
Fah	Excitatory neurons	inferred	1.59604	8.92347	3244.65	0	0	up
Cers2	Excitatory neurons	inferred	1.59666	9.16718	4136.66	0	0	up
Ttyh2	Excitatory neurons	inferred	1.5975	8.91452	3220.46	0	0	up
Wscd1	Excitatory neurons	inferred	1.60552	9.02037	3621.07	0	0	up
Tmbim1	Excitatory neurons	inferred	1.60924	9.07884	3854.25	0	0	up
Gsn	Excitatory neurons	inferred	1.61568	9.30517	4819.3	0	0	up
Phldb1	Excitatory neurons	inferred	1.61913	9.07402	3881.32	0	0	up
Aspa	Excitatory neurons	inferred	1.62382	9.11603	3563.93	0	0	up
Pllp	Excitatory neurons	inferred	1.62809	9.16379	4280.08	0	0	up
Slc44a1	Excitatory neurons	inferred	1.63173	9.1022	4049.68	0	0	up
Mobp	Excitatory neurons	inferred	1.65416	9.28697	4956.49	0	0	up
Plekhb1	Excitatory neurons	inferred	1.65496	9.28469	4950.5	0	0	up
Gjc3	Excitatory neurons	inferred	1.66237	9.09398	4162.4	0	0	up
Tspan2	Excitatory neurons	inferred	1.66512	9.29278	5046.47	0	0	up
Carhsp1	Excitatory neurons	inferred	1.6672	8.90623	3464.64	0	0	up
Olig1	Excitatory neurons	inferred	1.66908	9.09952	4217.22	0	0	up
Trf	Excitatory neurons	inferred	1.67797	9.40296	4793.4	0	0	up
Apod	Excitatory neurons	inferred	1.69984	9.26974	4153.51	0	0	up
Gpr37	Excitatory neurons	inferred	1.71236	9.17598	4766.77	0	0	up
Tmem88b	Excitatory neurons	inferred	1.71897	9.17665	4804.72	0	0	up
Ermn	Excitatory neurons	inferred	1.74887	9.21792	4796.9	0	0	up
Mog	Excitatory neurons	inferred	1.75807	9.35134	5392.02	0	0	up
Mag	Excitatory neurons	inferred	1.78046	9.26509	5581.26	0	0	up
Cldn11	Excitatory neurons	inferred	1.7992	9.23613	5539.14	0	0	up
Cnp	Excitatory neurons	inferred	1.80654	9.35087	6209.31	0	0	up
Ugt8a	Excitatory neurons	inferred	1.81408	9.26811	5792.15	0	0	up
Mbp	Excitatory neurons	inferred	1.83147	9.30666	6115.8	0	0	up
Mal	Excitatory neurons	inferred	1.8369	9.27673	5604.99	0	0	up
Plp1	Excitatory neurons	inferred	2.426	9.14333	3710.54	0	0	up
Sox10	Excitatory neurons	inferred	2.74549	9.20605	6794.23	0	0	up
Elovl6	Excitatory neurons	inferred	1.0376	8.98967	1482.36	4.94065645841247e-324	3.45845952088873e-323	up
Slc16a1	Excitatory neurons	inferred	1.05514	8.94174	1460.19	1.75082042916763e-319	1.22738752133758e-318	up
Ccp110	Excitatory neurons	inferred	1.04199	8.94228	1424.58	9.59487310007559e-312	6.63482211307968e-311	up
Lamp5	Excitatory neurons	inferred	-2.05538	9.02616	1401.92	8.02298e-307	5.4734e-306	down
Ralgds	Excitatory neurons	inferred	1.03282	8.9314	1383.87	6.72713e-303	4.54361e-302	up
Dram2	Excitatory neurons	inferred	1.00315	8.88494	1243.46	2.19299e-272	1.38458e-271	up
Cpne5	Excitatory neurons	inferred	-2.9036	8.88626	1157.56	1.01984e-253	6.09806e-253	down
Gfap	Excitatory neurons	inferred	1.50682	8.57528	831.516	7.58612e-183	3.52114e-182	up
Anln	Excitatory neurons	inferred	1.12318	8.95599	687.684	1.4255e-151	5.92648e-151	up
Itpr2	Excitatory neurons	inferred	1.73254	8.86144	642.736	8.48894e-142	3.35759e-141	up
Rorb	Excitatory neurons	inferred	-2.50053	9.17556	630.791	3.364e-139	1.31519e-138	down
Cnr1	Excitatory neurons	inferred	-1.28097	8.74099	609.055	1.79625e-134	6.83853e-134	down
Pdgfra	Excitatory neurons	inferred	1.62239	8.90141	472.395	9.64945e-105	3.17433e-104	up
Bmp4	Excitatory neurons	inferred	2.92547	8.86293	441.692	4.63666e-98	1.45918e-97	up
Foxj1	Excitatory neurons	inferred	1.15566	8.33758	312.782	5.41088e-70	1.41574e-69	up
Syt6	Excitatory neurons	inferred	-1.74557	8.96249	254.274	3.03874e-57	7.2086e-57	down
Slc32a1	Inhibitory neurons	inferred	-3.49749	9.33989	2025.09	0	0	down
Gad2	Inhibitory neurons	inferred	-2.12087	9.26226	1652.6	0	0	down
Scg2	Inhibitory neurons	inferred	-1.6218	9.40359	3341.03	0	0	down
Atp1a3	Inhibitory neurons	inferred	-1.42041	9.31235	2426.29	0	0	down
Syp	Inhibitory neurons	inferred	-1.39857	9.18585	2104.61	0	0	down
Syn2	Inhibitory neurons	inferred	-1.38467	9.30507	2300.33	0	0	down
Napb	Inhibitory neurons	inferred	-1.34394	9.28035	2129.41	0	0	down
Ndrg4	Inhibitory neurons	inferred	-1.32195	9.42555	2347.08	0	0	down
Rph3a	Inhibitory neurons	inferred	-1.31918	9.2637	2026.72	0	0	down
Chgb	Inhibitory neurons	inferred	-1.30547	9.12478	1751.65	0	0	down
Slc12a5	Inhibitory neurons	inferred	-1.28245	9.07112	1611.98	0	0	down
Celf4	Inhibitory neurons	inferred	-1.28091	9.40557	2174.99	0	0	down
Cadps	Inhibitory neurons	inferred	-1.27976	9.23648	1869.01	0	0	down
Stmn3	Inhibitory neurons	inferred	-1.27311	9.45765	2249.83	0	0	down
Bex2	Inhibitory neurons	inferred	-1.27115	9.12394	1665.37	0	0	down
Sult4a1	Inhibitory neurons	inferred	-1.25677	9.11625	1618.74	0	0	down
Gabrb2	Inhibitory neurons	inferred	-1.24572	9.31309	1903.09	0	0	down
Thy1	Inhibitory neurons	inferred	-1.233	9.2551	1772.51	0	0	down
Peg3	Inhibitory neurons	inferred	-1.21684	9.17386	1606.39	0	0	down
Prkar1b	Inhibitory neurons	inferred	-1.20763	9.29458	1765.8	0	0	down
Stmn2	Inhibitory neurons	inferred	-1.1887	9.43957	1946.95	0	0	down
Nrxn3	Inhibitory neurons	inferred	-1.18736	9.42884	1924.79	0	0	down
Vsnl1	Inhibitory neurons	inferred	-1.17394	9.23527	1587.24	0	0	down
Nsf	Inhibitory neurons	inferred	-1.16834	9.40626	1830.56	0	0	down
Kif5c	Inhibitory neurons	inferred	-1.16166	9.24444	1568.85	0	0	down
Tubb2a	Inhibitory neurons	inferred	-1.15657	9.57253	2071.96	0	0	down
Syngr1	Inhibitory neurons	inferred	-1.14822	9.24322	1532.93	0	0	down
Ptprn	Inhibitory neurons	inferred	-1.14352	9.21954	1488.87	0	0	down
Mllt11	Inhibitory neurons	inferred	-1.1423	9.35788	1681.12	0	0	down
Eno2	Inhibitory neurons	inferred	-1.12526	9.37168	1653.72	0	0	down
Uchl1	Inhibitory neurons	inferred	-1.11294	9.29192	1509.06	0	0	down
Snhg11	Inhibitory neurons	inferred	-1.04845	9.49815	1612.55	0	0	down
Dbi	Inhibitory neurons	inferred	1.07247	9.66849	1779.61	0	0	up
Taldo1	Inhibitory neurons	inferred	1.11969	9.52261	1701.86	0	0	up
Tsc22d4	Inhibitory neurons	inferred	1.2057	9.40776	1761.83	0	0	up
Slc12a2	Inhibitory neurons	inferred	1.21787	9.427	1824.17	0	0	up
Reep3	Inhibitory neurons	inferred	1.22847	9.20172	1517.06	0	0	up
Shisa4	Inhibitory neurons	inferred	1.2291	9.20987	1529.72	0	0	up
Enpp2	Inhibitory neurons	inferred	1.2408	9.69969	2377.65	0	0	up
Npc2	Inhibitory neurons	inferred	1.25238	9.6045	2232.09	0	0	up
Eml1	Inhibitory neurons	inferred	1.2641	9.25126	1669.5	0	0	up
Idi1	Inhibitory neurons	inferred	1.26971	9.17606	1572.02	0	0	up
Gng12	Inhibitory neurons	inferred	1.28673	9.33271	1852.59	0	0	up
Myo6	Inhibitory neurons	inferred	1.29059	9.35688	1902.56	0	0	up
Efcab14	Inhibitory neurons	inferred	1.30247	9.06551	1485.03	0	0	up
Phgdh	Inhibitory neurons	inferred	1.30573	9.48312	2167.56	0	0	up
Plat	Inhibitory neurons	inferred	1.30665	9.07371	1504.96	0	0	up
Kcnj10	Inhibitory neurons	inferred	1.31788	9.42236	2090.56	0	0	up
4-Sep	Inhibitory neurons	inferred	1.3199	9.54821	2335.77	0	0	up
Rab31	Inhibitory neurons	inferred	1.32397	9.06862	1533.07	0	0	up
Hist1h2bc	Inhibitory neurons	inferred	1.34105	9.31331	1958.97	0	0	up
Csrp1	Inhibitory neurons	inferred	1.34302	9.60742	2532.09	0	0	up
Efnb3	Inhibitory neurons	inferred	1.35133	9.24918	1875.01	0	0	up
Il1rap	Inhibitory neurons	inferred	1.36601	9.05059	1592.52	0	0	up
Dbndd2	Inhibitory neurons	inferred	1.3671	9.42721	2239.1	0	0	up
Clic4	Inhibitory neurons	inferred	1.37359	9.21987	1879.18	0	0	up
Cyp51	Inhibitory neurons	inferred	1.37728	9.34407	2109.23	0	0	up
Sypl	Inhibitory neurons	inferred	1.38069	9.19203	1848.96	0	0	up
Pla2g16	Inhibitory neurons	inferred	1.38489	9.21372	1895.66	0	0	up
Tppp3	Inhibitory neurons	inferred	1.38932	9.01563	1587.14	0	0	up
Vamp3	Inhibitory neurons	inferred	1.40391	9.02566	1631.71	0	0	up
Car2	Inhibitory neurons	inferred	1.40906	9.53809	2521.71	0	0	up
Litaf	Inhibitory neurons	inferred	1.41355	9.18954	1921.88	0	0	up
Zdhhc9	Inhibitory neurons	inferred	1.4299	9.06126	1741.86	0	0	up
Lap3	Inhibitory neurons	inferred	1.42992	9.2948	2155.31	0	0	up
Psat1	Inhibitory neurons	inferred	1.43039	9.46978	2513.42	0	0	up
Magt1	Inhibitory neurons	inferred	1.43051	9.17573	1937.55	0	0	up
Lgi3	Inhibitory neurons	inferred	1.43051	9.06426	1748.05	0	0	up
Gatm	Inhibitory neurons	inferred	1.43532	9.3648	2307.85	0	0	up
Evi2a.evi2b	Inhibitory neurons	inferred	1.43562	9.08399	1791.54	0	0	up
Ndrg1	Inhibitory neurons	inferred	1.44047	9.19776	1829.61	0	0	up
Cd82	Inhibitory neurons	inferred	1.44065	9.17654	1962.8	0	0	up
Ephb1	Inhibitory neurons	inferred	1.44827	9.17341	1975.16	0	0	up
Cd9	Inhibitory neurons	inferred	1.45332	9.70066	3140.72	0	0	up
Ddr1	Inhibitory neurons	inferred	1.46691	9.20579	2079.51	0	0	up
Cmtm5	Inhibitory neurons	inferred	1.48433	9.52336	2804.9	0	0	up
Ttyh2	Inhibitory neurons	inferred	1.50288	9.06802	1909.75	0	0	up
Car14	Inhibitory neurons	inferred	1.5038	9.19308	2145.11	0	0	up
Ptgds	Inhibitory neurons	inferred	1.50434	9.17097	2103.66	0	0	up
S100a16	Inhibitory neurons	inferred	1.50662	9.09687	1970.09	0	0	up
Josd2	Inhibitory neurons	inferred	1.52049	9.0905	1989.36	0	0	up
Elovl7	Inhibitory neurons	inferred	1.56101	9.31468	2549.07	0	0	up
Aspa	Inhibitory neurons	inferred	1.56988	9.28671	1971.82	0	0	up
Jam3	Inhibitory neurons	inferred	1.57544	9.22391	2387.27	0	0	up
Pdlim2	Inhibitory neurons	inferred	1.58319	9.31216	2587.86	0	0	up
Trf	Inhibitory neurons	inferred	1.58706	9.61325	2533.1	0	0	up
Tmbim1	Inhibitory neurons	inferred	1.58922	9.23971	2457.25	0	0	up
Serinc5	Inhibitory neurons	inferred	1.59888	8.9559	1907.49	0	0	up
Tspan2	Inhibitory neurons	inferred	1.59987	9.48832	3091.16	0	0	up
Plekhb1	Inhibitory neurons	inferred	1.60545	9.47562	3075.49	0	0	up
Cers2	Inhibitory neurons	inferred	1.61347	9.32919	2729.73	0	0	up
Elovl1	Inhibitory neurons	inferred	1.6168	9.13588	2301.48	0	0	up
Apod	Inhibitory neurons	inferred	1.61924	9.46857	2172.19	0	0	up
Opalin	Inhibitory neurons	inferred	1.62006	9.21775	2488.1	0	0	up
Tmeff2	Inhibitory neurons	inferred	1.62159	9.23182	2523.86	0	0	up
Wscd1	Inhibitory neurons	inferred	1.62218	9.1689	2385.35	0	0	up
Gsn	Inhibitory neurons	inferred	1.62773	9.48237	3040.64	0	0	up
Slc44a1	Inhibitory neurons	inferred	1.62905	9.26535	2620.95	0	0	up
Phldb1	Inhibitory neurons	inferred	1.62951	9.23072	2541.95	0	0	up
Grb14	Inhibitory neurons	inferred	1.64241	9.19546	2494.82	0	0	up
Gltp	Inhibitory neurons	inferred	1.64435	9.07099	2229.3	0	0	up
Gjc3	Inhibitory neurons	inferred	1.64478	9.26231	2656.06	0	0	up
X2810468N07Rik	Inhibitory neurons	inferred	1.64491	9.23561	2593.54	0	0	up
Pllp	Inhibitory neurons	inferred	1.65915	9.32712	2854.56	0	0	up
Lpar1	Inhibitory neurons	inferred	1.6623	9.13386	2406.03	0	0	up
Fah	Inhibitory neurons	inferred	1.6869	9.0492	2278.92	0	0	up
Gamt	Inhibitory neurons	inferred	1.69273	9.07459	2347.01	0	0	up
Olig1	Inhibitory neurons	inferred	1.69446	9.26252	2790.85	0	0	up
Mobp	Inhibitory neurons	inferred	1.7	9.46184	3144.35	0	0	up
Gpr37	Inhibitory neurons	inferred	1.71053	9.35597	3079.33	0	0	up
Carhsp1	Inhibitory neurons	inferred	1.71697	9.04453	2336	0	0	up
Ermn	Inhibitory neurons	inferred	1.72888	9.40816	2710.15	0	0	up
Tmem88b	Inhibitory neurons	inferred	1.74116	9.35332	2933.15	0	0	up
Mal	Inhibitory neurons	inferred	1.74467	9.4938	2958.27	0	0	up
Mog	Inhibitory neurons	inferred	1.74837	9.55294	2998.31	0	0	up
Cnp	Inhibitory neurons	inferred	1.78783	9.56065	3841.76	0	0	up
Cldn11	Inhibitory neurons	inferred	1.79671	9.43234	3565.95	0	0	up
Mag	Inhibitory neurons	inferred	1.81058	9.45671	3628.03	0	0	up
Ugt8a	Inhibitory neurons	inferred	1.84774	9.46269	3389.95	0	0	up
Mbp	Inhibitory neurons	inferred	1.85189	9.50984	4001.59	0	0	up
Plp1	Inhibitory neurons	inferred	2.28641	9.41701	1774.92	0	0	up
Sox10	Inhibitory neurons	inferred	2.53767	9.51298	3340.15	0	0	up
Myt1l	Inhibitory neurons	inferred	-1.12443	9.24598	1476.82	0	0	down
Cplx2	Inhibitory neurons	inferred	-1.13927	9.21336	1470.11	0	0	down
Zwint	Inhibitory neurons	inferred	-1.08248	9.30359	1446.22	0	0	down
Chn2	Inhibitory neurons	inferred	1.38394	8.92406	1443.98	0	0	up
Sirt2	Inhibitory neurons	inferred	1.05415	9.45211	1434.64	0	0	up
Leprot	Inhibitory neurons	inferred	1.41139	8.87989	1431.23	0	0	up
Ppp3cb	Inhibitory neurons	inferred	-1.10481	9.24818	1430.93	0	0	down
Pim3	Inhibitory neurons	inferred	1.35899	8.94536	1427.83	0	0	up
Gabra1	Inhibitory neurons	inferred	-1.0684	9.31614	1426.24	0	0	down
Rbfox1	Inhibitory neurons	inferred	-1.24037	9.00526	1423.08	0	0	down
Ndn	Inhibitory neurons	inferred	-1.07395	9.29393	1412.31	0	6.65345e-308	down
Scn2a1	Inhibitory neurons	inferred	-1.03465	9.37208	1409.03	2.29463e-308	3.40509e-307	down
Gprasp1	Inhibitory neurons	inferred	-1.04394	9.33519	1387.57	1.05687e-303	1.54577e-302	down
Stxbp1	Inhibitory neurons	inferred	-1.05738	9.30709	1387.02	1.3891e-303	2.01717e-302	down
Pcdha5	Inhibitory neurons	inferred	-1.14411	9.13694	1382.02	1.69314e-302	2.44124e-301	down
Syt4	Inhibitory neurons	inferred	-1.19598	9.0383	1370.97	4.2834e-300	6.08962e-299	down
Arpc1b	Inhibitory neurons	inferred	1.11391	9.28367	1368.58	1.41638e-299	1.99966e-298	up
Hadh	Inhibitory neurons	inferred	1.32614	8.94034	1361.08	6.02044e-298	8.44107e-297	up
Sc5d	Inhibitory neurons	inferred	1.32353	8.93952	1355.27	1.10052e-296	1.53243e-295	up
Gabrg2	Inhibitory neurons	inferred	-1.11559	9.16248	1348.54	3.20639e-295	4.43441e-294	down
Plod1	Inhibitory neurons	inferred	1.24137	9.04668	1339.53	2.90338e-293	3.98823e-292	up
Adcy1	Inhibitory neurons	inferred	-1.12767	9.12718	1332.47	9.95734e-292	1.35861e-290	down
Rbfox3	Inhibitory neurons	inferred	-1.0504	9.26621	1320.41	4.13859e-289	5.57203e-288	down
Pgm2l1	Inhibitory neurons	inferred	-1.10624	9.15089	1313.02	1.67016e-287	2.23384e-286	down
Mapk10	Inhibitory neurons	inferred	-1.10302	9.15687	1312.94	1.74529e-287	2.31906e-286	down
Dpy19l1	Inhibitory neurons	inferred	1.06816	9.31772	1306.6	4.15252e-286	5.48186e-285	up
2-Sep	Inhibitory neurons	inferred	1.13407	9.195	1305.43	7.48104e-286	9.81223e-285	up
Rap1a	Inhibitory neurons	inferred	1.11503	9.22814	1304.43	1.23185e-285	1.60535e-284	up
Idh1	Inhibitory neurons	inferred	1.07752	9.29213	1297.81	3.37605e-284	4.37166e-283	up
Snap91	Inhibitory neurons	inferred	-1.03142	9.28572	1297.47	4.00046e-284	5.14742e-283	down
Trim37	Inhibitory neurons	inferred	-1.12026	9.10002	1283.15	5.18106e-281	6.62459e-280	down
Chd5	Inhibitory neurons	inferred	-1.12733	9.08027	1274.93	3.17512e-279	4.03439e-278	down
Dhcr24	Inhibitory neurons	inferred	1.07669	9.27033	1270.98	2.28663e-278	2.8874e-277	up
Mmd2	Inhibitory neurons	inferred	1.02267	9.37249	1265.86	2.96955e-277	3.7266e-276	up
Myo5a	Inhibitory neurons	inferred	-1.02785	9.25432	1253.1	1.75674e-274	2.19108e-273	down
Tyro3	Inhibitory neurons	inferred	1.11969	9.1697	1246.4	5.02526e-273	6.19173e-272	up
Map7	Inhibitory neurons	inferred	1.22555	8.99036	1241.15	6.96141e-272	8.52563e-271	up
Tuba4a	Inhibitory neurons	inferred	-1.01045	9.25957	1218.35	6.27536e-267	7.6394e-266	down
X1500004A13Rik	Inhibitory neurons	inferred	1.1899	9.02207	1213.05	8.89388e-266	1.0699e-264	up
Aak1	Inhibitory neurons	inferred	-1.01562	9.22904	1197	2.73811e-262	3.23639e-261	down
Asrgl1	Inhibitory neurons	inferred	1.02137	9.30656	1191.5	4.29922e-261	4.99447e-260	up
S100a13	Inhibitory neurons	inferred	1.0174	9.29161	1167.31	7.74321e-256	8.89376e-255	up
Grm5	Inhibitory neurons	inferred	-1.05481	9.11155	1156.06	2.16527e-253	2.47303e-252	down
Ypel2	Inhibitory neurons	inferred	1.222	8.90842	1140.92	4.21046e-250	4.7292e-249	up
Diablo	Inhibitory neurons	inferred	1.19063	8.95469	1138.74	1.25424e-249	1.40103e-248	up
Hpca	Inhibitory neurons	inferred	-1.10729	8.98588	1126.92	4.64988e-247	5.05519e-246	down
Gng11	Inhibitory neurons	inferred	1.06031	9.30625	1122.86	3.54679e-246	3.83544e-245	up
Taf13	Inhibitory neurons	inferred	1.05921	9.13267	1088.5	1.04336e-238	1.11055e-237	up
Scn1a	Inhibitory neurons	inferred	-1.04196	9.07012	1086.41	2.96843e-238	3.14314e-237	down
Pacsin1	Inhibitory neurons	inferred	-1.03885	9.05826	1068.25	2.63123e-234	2.72923e-233	down
Fnbp1	Inhibitory neurons	inferred	1.04263	9.14063	1065.19	1.21752e-233	1.25645e-232	up
Bet1	Inhibitory neurons	inferred	1.21295	8.84979	1062.75	4.12499e-233	4.21412e-232	up
Desi1	Inhibitory neurons	inferred	1.01216	9.19192	1057	7.32226e-232	7.40604e-231	up
Ralgds	Inhibitory neurons	inferred	1.1201	8.98469	1049.31	3.43412e-230	3.42233e-229	up
Vkorc1	Inhibitory neurons	inferred	1.09711	9.01395	1038.91	6.25124e-228	6.10999e-227	up
Cat	Inhibitory neurons	inferred	1.04418	9.08496	1014.45	1.30038e-222	1.25293e-221	up
Celf5	Inhibitory neurons	inferred	-1.03403	9.00721	1008.86	2.12878e-221	2.03183e-220	down
Sptssa	Inhibitory neurons	inferred	1.00722	9.14911	1007.29	4.67994e-221	4.44595e-220	up
Ctnna1	Inhibitory neurons	inferred	1.01684	9.11396	992.435	7.91831e-218	7.45274e-217	up
Gda	Inhibitory neurons	inferred	-1.0716	8.90648	980.314	3.41538e-215	3.12769e-214	down
Mon2	Inhibitory neurons	inferred	1.02543	9.07532	972.388	1.80367e-213	1.64434e-212	up
Papss1	Inhibitory neurons	inferred	1.00225	9.10852	961.436	4.33312e-211	3.88072e-210	up
Npc1	Inhibitory neurons	inferred	1.082	8.95348	956.031	6.48313e-210	5.75554e-209	up
Arrdc3	Inhibitory neurons	inferred	1.11625	8.88529	947.056	5.79038e-208	5.09604e-207	up
Mid1ip1	Inhibitory neurons	inferred	1.00243	9.06402	922.666	1.16003e-202	9.86755e-202	up
Grhpr	Inhibitory neurons	inferred	1.06367	8.85963	845.436	7.14244e-186	5.50022e-185	up
Kcnip2	Inhibitory neurons	inferred	-1.90643	8.5997	821.39	1.20677e-180	9.12033e-180	down
Cnr1	Inhibitory neurons	inferred	-1.74872	8.75145	617.576	2.51694e-136	1.50057e-135	down
Crhbp	Inhibitory neurons	inferred	-2.78167	9.0976	412.38	1.11206e-91	5.00181e-91	down
Anln	Inhibitory neurons	inferred	1.07626	9.04305	373.941	2.59531e-83	1.07459e-82	up
Gfap	Inhibitory neurons	inferred	1.36098	8.69031	343.64	1.0285e-76	4.02879e-76	up
Pthlh	Inhibitory neurons	inferred	-2.34581	9.10889	323.708	2.25507e-72	8.41203e-72	down
Itpr2	Inhibitory neurons	inferred	1.34783	9.06809	219.847	9.76654e-50	2.91135e-49	up
Cpne5	Inhibitory neurons	inferred	-1.91553	8.09073	219.165	1.37576e-49	4.08906e-49	down
Crh	Inhibitory neurons	inferred	-1.43619	8.98339	176.47	2.85828e-40	7.5368e-40	down
Pdgfra	Inhibitory neurons	inferred	1.438	9.04803	173.368	1.36008e-39	3.53585e-39	up
Bmp4	Inhibitory neurons	inferred	2.04663	9.2006	135.667	2.35939e-31	5.54525e-31	up
Lap3	Vasculature	inferred	1.00009	9.23416	1633.39	0	0	up
Rap1a	Vasculature	inferred	1.00296	9.11305	1725.35	0	0	up
Desi1	Vasculature	inferred	1.0038	9.05796	1639.71	0	0	up
Ado	Vasculature	inferred	1.00587	8.99473	1548.64	0	0	up
Ddr1	Vasculature	inferred	1.03319	9.14247	1737.84	0	0	up
Lgi3	Vasculature	inferred	1.03468	9.00048	1581.98	0	0	up
Qdpr	Vasculature	inferred	1.03783	9.38117	1871.48	0	0	up
Ephb1	Vasculature	inferred	1.05299	9.10289	1878.85	0	0	up
Cyp51	Vasculature	inferred	1.06781	9.24796	2124.34	0	0	up
Zdhhc9	Vasculature	inferred	1.08707	8.98122	1790.95	0	0	up
Elovl7	Vasculature	inferred	1.09784	9.23402	1823.63	0	0	up
Il1rap	Vasculature	inferred	1.10545	8.95358	1756.38	0	0	up
Gsn	Vasculature	inferred	1.10703	9.39441	1568.54	0	0	up
Tppp3	Vasculature	inferred	1.11391	8.9181	1583.98	0	0	up
Sirt2	Vasculature	inferred	1.11799	9.26981	2351.35	0	0	up
Tmbim1	Vasculature	inferred	1.12301	9.15781	1764.05	0	0	up
Jam3	Vasculature	inferred	1.13212	9.13757	1865.34	0	0	up
Josd2	Vasculature	inferred	1.13252	9.00586	1885.26	0	0	up
Trf	Vasculature	inferred	1.13263	9.50463	1567.54	0	0	up
Efnb3	Vasculature	inferred	1.147	9.11976	1854.7	0	0	up
Cers2	Vasculature	inferred	1.15405	9.23527	1969.63	0	0	up
Mal	Vasculature	inferred	1.16328	9.40326	1543.67	0	0	up
Wscd1	Vasculature	inferred	1.16888	9.07936	1847.42	0	0	up
Opalin	Vasculature	inferred	1.17297	9.12362	1865.84	0	0	up
Grb14	Vasculature	inferred	1.18052	9.10122	1765.26	0	0	up
Elovl1	Vasculature	inferred	1.18082	9.04323	1871.3	0	0	up
Gjc3	Vasculature	inferred	1.18261	9.16312	1654.32	0	0	up
Serinc5	Vasculature	inferred	1.18831	8.87389	1928.49	0	0	up
X2810468N07Rik	Vasculature	inferred	1.19064	9.13552	1796.7	0	0	up
Phldb1	Vasculature	inferred	1.19105	9.13082	1794.69	0	0	up
Slc44a1	Vasculature	inferred	1.19618	9.162	1969.72	0	0	up
Tmeff2	Vasculature	inferred	1.20509	9.12968	2253.2	0	0	up
Ermn	Vasculature	inferred	1.20944	9.29865	1538.5	0	0	up
Tspan2	Vasculature	inferred	1.21208	9.36228	2145.32	0	0	up
Chn2	Vasculature	inferred	1.21412	8.80434	1875.49	0	0	up
Gpr37	Vasculature	inferred	1.21733	9.25093	1912.67	0	0	up
Mobp	Vasculature	inferred	1.21759	9.34647	1863.76	0	0	up
Pllp	Vasculature	inferred	1.21764	9.21597	2003.11	0	0	up
Olig1	Vasculature	inferred	1.23689	9.15822	2295.83	0	0	up
Gltp	Vasculature	inferred	1.24081	8.968	2049.41	0	0	up
Tmem88b	Vasculature	inferred	1.24378	9.239	1787.26	0	0	up
Lpar1	Vasculature	inferred	1.25041	9.02865	2290.56	0	0	up
Mog	Vasculature	inferred	1.25153	9.42642	1782.08	0	0	up
Gamt	Vasculature	inferred	1.26188	8.97189	2143.36	0	0	up
Cnp	Vasculature	inferred	1.2735	9.43776	2144	0	0	up
Fah	Vasculature	inferred	1.28052	8.94285	2238.01	0	0	up
Cldn11	Vasculature	inferred	1.30426	9.30413	2089.71	0	0	up
Carhsp1	Vasculature	inferred	1.30719	8.93303	2241.71	0	0	up
Mag	Vasculature	inferred	1.31635	9.3245	2141.13	0	0	up
Ugt8a	Vasculature	inferred	1.33847	9.32637	2113.06	0	0	up
Mbp	Vasculature	inferred	1.35944	9.36695	2419.96	0	0	up
Sox10	Vasculature	inferred	2.0582	9.24863	2645.54	0	0	up
Plp1	Vasculature	inferred	1.98747	9.17377	1457.48	0	0	up
Cmtm5	Vasculature	inferred	1.00103	9.45935	1457.22	0	0	up
Plekhb1	Vasculature	inferred	1.04893	9.41507	1437.08	0	0	up
S100a16	Vasculature	inferred	1.03047	9.04179	1427.82	0	0	up
Pdlim2	Vasculature	inferred	1.09072	9.23038	1388.2	7.6875e-304	2.17065e-302	up
Npc1	Vasculature	inferred	1.0226	8.84131	1373.6	1.14693e-300	3.10893e-299	up
Plk2	Vasculature	inferred	-1.04748	9.29454	1363.98	1.41104e-298	3.77453e-297	down
Apod	Vasculature	inferred	1.09333	9.37608	1253.11	1.75403e-274	3.87602e-273	up
Syt4	Vasculature	inferred	-1.04815	9.15204	1211.65	1.79604e-265	3.68823e-264	down
Tspan13	Vasculature	inferred	-1.06752	9.32849	1200.04	5.97651e-263	1.1912e-261	down
Car14	Vasculature	inferred	1.03951	9.12342	1185.2	1.00653e-259	1.89471e-258	up
Aspa	Vasculature	inferred	1.06887	9.20576	1095.57	3.03124e-240	4.70421e-239	up
Chgb	Vasculature	inferred	-1.03228	9.17865	1064.98	1.35093e-233	1.96174e-232	down
Slc39a10	Vasculature	inferred	-1.10416	9.34474	1055.38	1.64513e-231	2.29078e-230	down
Gda	Vasculature	inferred	-1.08058	9.09372	1053.11	5.14361e-231	7.11357e-230	down
Slc12a5	Vasculature	inferred	-1.02588	9.13309	1039.94	3.73981e-228	4.87374e-227	down
Syp	Vasculature	inferred	-1.00817	9.18009	1026.09	3.83434e-225	4.84174e-224	down
Hpca	Vasculature	inferred	-1.03142	9.12904	1024.17	9.98989e-225	1.24598e-223	down
Rbfox1	Vasculature	inferred	-1.05329	9.10368	991.608	1.19771e-217	1.33057e-216	down
Ptgds	Vasculature	inferred	1.0248	9.10929	957.986	2.4369e-210	2.41669e-209	up
Ly6e	Vasculature	inferred	-1.02781	9.70971	886.218	9.72467e-195	8.30683e-194	down
Ablim1	Vasculature	inferred	-1.05593	9.48346	732.386	2.71277e-161	1.96266e-160	down
Cpne5	Vasculature	inferred	-2.37206	8.53704	547.738	3.90849e-121	2.13028e-120	down
Lamp5	Vasculature	inferred	-1.46647	8.65985	524.063	5.52775e-116	2.95735e-115	down
Kcnip2	Vasculature	inferred	-1.25161	8.54972	452.015	2.62826e-100	1.24842e-99	down
Cnr1	Vasculature	inferred	-1.09455	8.66017	323.249	2.83907e-72	1.06688e-71	down
Bmp4	Vasculature	inferred	1.95731	9.01008	232.894	1.39389e-52	4.333e-52	up
Itpr2	Vasculature	inferred	1.0035	9.00647	226.383	3.66597e-51	1.12074e-50	up
Pdgfra	Vasculature	inferred	1.09028	9.01796	199.415	2.80218e-45	7.9676e-45	up
Slc32a1	Vasculature	inferred	-1.38376	8.50475	175.725	4.15849e-40	1.12423e-39	down
Flt1	Vasculature	inferred	-2.0028	8.98695	86.9024	1.14013e-20	2.36519e-20	down
Crhbp	Vasculature	inferred	-1.01073	8.50208	58.2719	2.28283e-14	4.08539e-14	down
Foxj1	Ventricle	inferred	-3.4	9.41825	691.279	2.35615e-152	2.39503e-149	down
Sox10	Ventricle	inferred	2.0894	9.95495	692.091	1.56866e-152	2.39503e-149	up
Ttr	Ventricle	inferred	-2.15681	9.16818	622.278	2.38986e-137	1.61953e-134	down
Plp1	Ventricle	inferred	2.24596	9.82836	474.324	3.67112e-105	1.49268e-102	up
Carhsp1	Ventricle	inferred	1.14543	9.38198	335.354	6.55865e-75	1.90482e-72	up
Gltp	Ventricle	inferred	1.11239	9.40051	325.35	9.89783e-73	2.51529e-70	up
Tubb4a	Ventricle	inferred	1.02424	9.5483	323.648	2.32457e-72	5.25095e-70	up
Mfge8	Ventricle	inferred	-1.98041	8.76587	314.293	2.53543e-70	4.68593e-68	down
Tppp3	Ventricle	inferred	1.07971	9.2995	283.63	1.21499e-63	1.54379e-61	up
Aldoc	Ventricle	inferred	-1.25952	8.48517	159.776	1.26637e-36	3.33744e-35	down
Hexb	Ventricle	inferred	-1.33079	8.43567	143.011	5.84581e-33	1.13186e-31	down
Crh	Ventricle	inferred	-1.04355	8.61995	38.9109	4.43595e-10	1.79647e-09	down
Mfge8	Astrocytes	raw	-2.62114	15.7294	899.748	1.11349e-197	3.67452e-196	down
Sox10	Astrocytes	raw	2.30138	16.6227	812.479	1.04471e-178	1.72377e-177	up
Aldoc	Astrocytes	raw	-1.96034	15.3824	727.82	2.66847e-160	2.93532e-159	down
Plp1	Astrocytes	raw	2.11729	16.488	390.309	7.08861e-87	5.8481e-86	up
Gfap	Astrocytes	raw	-1.52653	15.9786	254.04	3.41804e-57	2.2559e-56	down
Rorb	Astrocytes	raw	-1.6264	14.8508	134.306	4.6837e-31	2.57604e-30	down
Ctps	Astrocytes	raw	1.17437	15.6152	88.7788	4.41523e-21	2.08147e-20	up
Foxj1	Astrocytes	raw	1.13725	15.258	45.4756	1.5455e-11	5.66682e-11	up
Pdgfra	Astrocytes	raw	1.09718	15.9634	37.8581	7.60799e-10	2.0922e-09	up
Bmp4	Astrocytes	raw	1.32422	16.043	25.7393	3.90797e-07	8.59754e-07	up
Flt1	Astrocytes	raw	-1.40953	14.7649	19.2757	1.13139e-05	2.3335e-05	down
Cpne5	Astrocytes	raw	-1.12441	14.4638	15.4754	8.35855e-05	0.00015324	down
Hexb	Brain immune	raw	-2.62804	15.3806	526.125	1.96752e-116	6.49281e-115	down
Sox10	Brain immune	raw	2.05738	16.7151	374.161	2.32346e-83	3.83372e-82	up
Lamp5	Brain immune	raw	-2.04887	14.9491	282.816	1.82812e-63	2.01093e-62	down
Plp1	Brain immune	raw	2.48194	16.5613	277.849	2.2093e-62	1.82268e-61	up
Mrc1	Brain immune	raw	-1.43139	15.8547	224.322	1.03219e-50	6.81248e-50	down
Kcnip2	Brain immune	raw	-1.50706	14.8535	145.681	1.52467e-33	8.3857e-33	down
Cpne5	Brain immune	raw	-2.69616	14.6172	96.7634	7.81252e-23	3.68305e-22	down
Cnr1	Brain immune	raw	-1.19171	14.9449	76.4692	2.23671e-18	9.22643e-18	down
Rorb	Brain immune	raw	-1.44855	14.7757	59.197	1.4265e-14	5.23049e-14	down
Bmp4	Brain immune	raw	2.46189	16.076	41.2022	1.3727e-10	4.11809e-10	up
Foxj1	Brain immune	raw	1.37557	15.3055	33.572	6.86746e-09	1.61876e-08	up
Pdgfra	Brain immune	raw	1.12393	16.0185	22.4147	2.19687e-06	4.83312e-06	up
Slc32a1	Inhibitory neurons	raw	-3.47417	15.884	2043.57	0	0	down
Sox10	Inhibitory neurons	raw	2.6579	16.2397	2953.27	0	0	up
Plp1	Inhibitory neurons	raw	2.47183	16.1198	1478.36	0	0	up
Gad2	Inhibitory neurons	raw	-2.07544	15.8777	1452.93	0	0	down
Kcnip2	Inhibitory neurons	raw	-1.87589	15.2665	786.355	4.99716e-173	3.29813e-172	down
Cnr1	Inhibitory neurons	raw	-1.79164	15.4068	588.51	5.28469e-130	2.90658e-129	down
Crhbp	Inhibitory neurons	raw	-2.67124	15.5114	425.412	1.62018e-94	7.63798e-94	down
Anln	Inhibitory neurons	raw	1.19806	15.8024	409.595	4.4904e-91	1.85229e-90	up
Gfap	Inhibitory neurons	raw	1.43827	15.3266	388.055	2.19397e-86	8.04456e-86	up
Pthlh	Inhibitory neurons	raw	-2.19153	15.6268	322.423	4.29717e-72	1.41807e-71	down
Itpr2	Inhibitory neurons	raw	1.37321	15.6654	262.877	4.0486e-59	1.21458e-58	up
Cpne5	Inhibitory neurons	raw	-1.94392	14.7512	216.27	5.88786e-49	1.61916e-48	down
Pdgfra	Inhibitory neurons	raw	1.32767	15.7195	176.194	3.28524e-40	7.22752e-40	up
Crh	Inhibitory neurons	raw	-1.3033	15.592	157.677	3.64133e-36	7.06847e-36	down
Bmp4	Inhibitory neurons	raw	1.91764	15.7217	138.094	6.95249e-32	1.20754e-31	up
Sox10	Vasculature	raw	2.05243	15.997	2466.18	0	0	up
Plp1	Vasculature	raw	2.05152	15.8541	1353.92	2.16209e-296	3.56745e-295	up
Cpne5	Vasculature	raw	-2.60517	15.326	584.371	4.20154e-129	4.02548e-128	down
Lamp5	Vasculature	raw	-1.67592	15.4606	584.072	4.87937e-129	4.02548e-128	down
Kcnip2	Vasculature	raw	-1.40442	15.283	516.782	2.12188e-114	1.40044e-113	down
Cnr1	Vasculature	raw	-1.25244	15.3725	381.23	6.71538e-85	3.69346e-84	down
Bmp4	Vasculature	raw	1.75864	15.5208	218.515	1.90672e-49	6.29217e-49	up
Slc32a1	Vasculature	raw	-1.45038	15.0633	203.939	2.88567e-46	7.93558e-46	down
Syt6	Vasculature	raw	-1.11484	15.3042	161.551	5.18629e-37	1.31652e-36	down
Flt1	Vasculature	raw	-2.14883	15.5136	103.632	2.43637e-24	4.23159e-24	down
Crhbp	Vasculature	raw	-1.00211	14.9723	65.7405	5.14366e-16	7.71549e-16	down
Sox10	Ventricle	raw	2.49404	16.6554	751.116	2.2948e-165	7.57284e-164	up
Ttr	Ventricle	raw	-1.92571	15.8424	460.165	4.42495e-102	7.30117e-101	down
Plp1	Ventricle	raw	2.7048	16.5052	439.329	1.51543e-97	1.66697e-96	up
Foxj1	Ventricle	raw	-2.71678	15.9473	400.39	4.52971e-89	3.73701e-88	down
Mfge8	Ventricle	raw	-1.5608	15.3174	225.822	4.85889e-51	3.20687e-50	down
Ctps	Ventricle	raw	1.23498	15.6211	76.7028	1.98718e-18	6.55771e-18	up
Pdgfra	Ventricle	raw	1.03785	15.981	26.2256	3.03773e-07	7.16035e-07	up
Bmp4	Ventricle	raw	1.10332	16.0717	14.6707	0.00012802	0.000211232	up
Cpne5	Ventricle	raw	-1.01602	14.3975	8.90702	0.00284076	0.00426114	down

## Sheet: Vasculature vs others
#Gene	Cell type	Data type	log(Fold Change)	log(Counts Per Million)	LR(Likelihood Ratio)	p-value	FDR(False Discovery Rate）	sig
Slc1a3	Astrocytes	inferred	-1.4875	9.11372	1169.88	2.14418e-256	2.35989e-253	down
Ppap2b	Astrocytes	inferred	-1.44929	8.95405	1126.92	4.6523e-247	3.15271e-244	down
Apoe	Astrocytes	inferred	-1.33734	9.48814	980.014	3.9677e-215	1.15233e-212	down
Prdx6	Astrocytes	inferred	-1.18677	9.0174	936.371	1.21695e-205	3.09257e-203	down
Atp1a2	Astrocytes	inferred	-1.21387	9.6562	834.83	1.44405e-183	2.66888e-181	down
Mmd2	Astrocytes	inferred	-1.0593	8.90607	795.973	4.05122e-175	6.86345e-173	down
Mt1	Astrocytes	inferred	-1.04272	9.43077	629.663	5.91704e-139	6.01467e-137	down
S100a1	Astrocytes	inferred	-1.14464	9.02697	625.599	4.52826e-138	4.38378e-136	down
Mfge8	Astrocytes	inferred	-2.72575	8.65	606.955	5.1405e-134	4.75029e-132	down
Elovl5	Astrocytes	inferred	-1.08207	8.75733	605.901	8.71606e-134	7.70424e-132	down
S100b	Astrocytes	inferred	-1.1171	8.76126	579.194	5.61675e-128	4.39187e-126	down
Aldoc	Astrocytes	inferred	-1.71428	8.46178	336.655	3.41425e-75	8.89895e-74	down
Gfap	Astrocytes	inferred	-2.76122	8.39133	333.69	1.51034e-74	3.83814e-73	down
Rorb	Astrocytes	inferred	-1.11671	7.60901	35.1014	3.12976e-09	5.04584e-09	down
Cpne5	Astrocytes	inferred	1.33612	8.21912	31.2933	2.21846e-08	3.48811e-08	up
Crhbp	Astrocytes	inferred	1.23198	7.64445	9.99748	0.00156754	0.00200177	up
Mrc1	Brain immune	inferred	-1.52982	8.65427	178.889	8.47356e-41	1.14845e-38	down
Hexb	Brain immune	inferred	-1.86256	8.45877	172.27	2.36256e-39	3.00192e-37	down
Slc2a1	Brain immune	inferred	1.00259	8.78898	57.231	3.87515e-14	7.95775e-13	up
Syt6	Brain immune	inferred	1.06514	8.08232	12.7297	0.000359885	0.00115039	up
Foxj1	Brain immune	inferred	1.04989	7.56435	12.3815	0.000433619	0.0013487	up
Flt1	Brain immune	inferred	2.55044	8.73362	11.6188	0.000652884	0.00194907	up
Slc32a1	Brain immune	inferred	1.16225	7.83807	10.0188	0.0015495	0.0041293	up
S100a13	Excitatory neurons	inferred	1.05197	8.60558	1640.54	0	0	up
Sparc	Excitatory neurons	inferred	1.22289	9.14363	1481.26	0	0	up
Slc16a1	Excitatory neurons	inferred	1.1094	8.40605	1392.82	7.62436e-305	4.18928e-303	up
Gng11	Excitatory neurons	inferred	1.13932	8.65781	1335.62	2.05095e-292	7.86713e-291	up
Slc2a1	Excitatory neurons	inferred	1.10477	8.40506	1079.17	1.11296e-236	1.46926e-235	up
Rorb	Excitatory neurons	inferred	-1.97261	8.64914	450.308	6.18009e-100	1.55497e-99	down
Slc32a1	Excitatory neurons	inferred	1.62113	7.37685	220.903	5.74805e-50	9.86142e-50	up
Flt1	Excitatory neurons	inferred	2.81461	8.07594	135.222	2.95272e-31	4.32484e-31	up
Crhbp	Excitatory neurons	inferred	1.30769	7.29184	77.3023	1.46698e-18	1.92909e-18	up
Bmp4	Excitatory neurons	inferred	1.07993	7.29004	36.5119	1.51739e-09	1.80929e-09	up
Gad2	Inhibitory neurons	inferred	-1.69425	8.70082	716.604	7.32881e-158	7.84182e-156	down
Slc32a1	Inhibitory neurons	inferred	-2.27775	8.79771	419.718	2.8105e-93	3.91353e-92	down
Slc2a1	Inhibitory neurons	inferred	1.04415	8.60795	374.993	1.53165e-83	1.54917e-82	up
Crhbp	Inhibitory neurons	inferred	-1.97616	8.4465	136.941	1.24251e-31	2.94408e-31	down
Pthlh	Inhibitory neurons	inferred	-1.7629	8.61584	135.443	2.64131e-31	6.17928e-31	down
Crh	Inhibitory neurons	inferred	-1.16371	8.55903	82.0753	1.30998e-19	2.34023e-19	down
Flt1	Inhibitory neurons	inferred	2.24606	8.46159	50.4239	1.23879e-12	1.88508e-12	up
Lap3	Oligodendrocytes	inferred	-1.00009	9.23416	1633.39	0	0	down
Rap1a	Oligodendrocytes	inferred	-1.00296	9.11305	1725.35	0	0	down
Desi1	Oligodendrocytes	inferred	-1.0038	9.05796	1639.71	0	0	down
Ado	Oligodendrocytes	inferred	-1.00587	8.99473	1548.64	0	0	down
Ddr1	Oligodendrocytes	inferred	-1.03319	9.14247	1737.84	0	0	down
Lgi3	Oligodendrocytes	inferred	-1.03468	9.00048	1581.98	0	0	down
Qdpr	Oligodendrocytes	inferred	-1.03783	9.38117	1871.48	0	0	down
Ephb1	Oligodendrocytes	inferred	-1.05299	9.10289	1878.85	0	0	down
Cyp51	Oligodendrocytes	inferred	-1.06781	9.24796	2124.34	0	0	down
Zdhhc9	Oligodendrocytes	inferred	-1.08707	8.98122	1790.95	0	0	down
Elovl7	Oligodendrocytes	inferred	-1.09784	9.23402	1823.63	0	0	down
Il1rap	Oligodendrocytes	inferred	-1.10545	8.95358	1756.38	0	0	down
Gsn	Oligodendrocytes	inferred	-1.10703	9.39441	1568.54	0	0	down
Tppp3	Oligodendrocytes	inferred	-1.11391	8.9181	1583.98	0	0	down
Sirt2	Oligodendrocytes	inferred	-1.11799	9.26981	2351.35	0	0	down
Tmbim1	Oligodendrocytes	inferred	-1.12301	9.15781	1764.05	0	0	down
Jam3	Oligodendrocytes	inferred	-1.13212	9.13757	1865.34	0	0	down
Josd2	Oligodendrocytes	inferred	-1.13252	9.00586	1885.26	0	0	down
Trf	Oligodendrocytes	inferred	-1.13263	9.50463	1567.54	0	0	down
Efnb3	Oligodendrocytes	inferred	-1.147	9.11976	1854.7	0	0	down
Cers2	Oligodendrocytes	inferred	-1.15405	9.23527	1969.63	0	0	down
Mal	Oligodendrocytes	inferred	-1.16328	9.40326	1543.67	0	0	down
Wscd1	Oligodendrocytes	inferred	-1.16888	9.07936	1847.42	0	0	down
Opalin	Oligodendrocytes	inferred	-1.17297	9.12362	1865.84	0	0	down
Grb14	Oligodendrocytes	inferred	-1.18052	9.10122	1765.26	0	0	down
Elovl1	Oligodendrocytes	inferred	-1.18082	9.04323	1871.3	0	0	down
Gjc3	Oligodendrocytes	inferred	-1.18261	9.16312	1654.32	0	0	down
Serinc5	Oligodendrocytes	inferred	-1.18831	8.87389	1928.49	0	0	down
X2810468N07Rik	Oligodendrocytes	inferred	-1.19064	9.13552	1796.7	0	0	down
Phldb1	Oligodendrocytes	inferred	-1.19105	9.13082	1794.69	0	0	down
Slc44a1	Oligodendrocytes	inferred	-1.19618	9.162	1969.72	0	0	down
Tmeff2	Oligodendrocytes	inferred	-1.20509	9.12968	2253.2	0	0	down
Ermn	Oligodendrocytes	inferred	-1.20944	9.29865	1538.5	0	0	down
Tspan2	Oligodendrocytes	inferred	-1.21208	9.36228	2145.32	0	0	down
Chn2	Oligodendrocytes	inferred	-1.21412	8.80434	1875.49	0	0	down
Gpr37	Oligodendrocytes	inferred	-1.21733	9.25093	1912.67	0	0	down
Mobp	Oligodendrocytes	inferred	-1.21759	9.34647	1863.76	0	0	down
Pllp	Oligodendrocytes	inferred	-1.21764	9.21597	2003.11	0	0	down
Olig1	Oligodendrocytes	inferred	-1.23689	9.15822	2295.83	0	0	down
Gltp	Oligodendrocytes	inferred	-1.24081	8.968	2049.41	0	0	down
Tmem88b	Oligodendrocytes	inferred	-1.24378	9.239	1787.26	0	0	down
Lpar1	Oligodendrocytes	inferred	-1.25041	9.02865	2290.56	0	0	down
Mog	Oligodendrocytes	inferred	-1.25153	9.42642	1782.08	0	0	down
Gamt	Oligodendrocytes	inferred	-1.26188	8.97189	2143.36	0	0	down
Cnp	Oligodendrocytes	inferred	-1.2735	9.43776	2144	0	0	down
Fah	Oligodendrocytes	inferred	-1.28052	8.94285	2238.01	0	0	down
Cldn11	Oligodendrocytes	inferred	-1.30426	9.30413	2089.71	0	0	down
Carhsp1	Oligodendrocytes	inferred	-1.30719	8.93303	2241.71	0	0	down
Mag	Oligodendrocytes	inferred	-1.31635	9.3245	2141.13	0	0	down
Ugt8a	Oligodendrocytes	inferred	-1.33847	9.32637	2113.06	0	0	down
Mbp	Oligodendrocytes	inferred	-1.35944	9.36695	2419.96	0	0	down
Sox10	Oligodendrocytes	inferred	-2.0582	9.24863	2645.54	0	0	down
Plp1	Oligodendrocytes	inferred	-1.98747	9.17377	1457.48	0	0	down
Cmtm5	Oligodendrocytes	inferred	-1.00103	9.45935	1457.22	0	0	down
Plekhb1	Oligodendrocytes	inferred	-1.04893	9.41507	1437.08	0	0	down
S100a16	Oligodendrocytes	inferred	-1.03047	9.04179	1427.82	0	0	down
Pdlim2	Oligodendrocytes	inferred	-1.09072	9.23038	1388.2	7.6875e-304	2.17065e-302	down
Npc1	Oligodendrocytes	inferred	-1.0226	8.84131	1373.6	1.14693e-300	3.10893e-299	down
Plk2	Oligodendrocytes	inferred	1.04748	9.29454	1363.98	1.41104e-298	3.77453e-297	up
Apod	Oligodendrocytes	inferred	-1.09333	9.37608	1253.11	1.75403e-274	3.87602e-273	down
Syt4	Oligodendrocytes	inferred	1.04815	9.15204	1211.65	1.79604e-265	3.68823e-264	up
Tspan13	Oligodendrocytes	inferred	1.06752	9.32849	1200.04	5.97651e-263	1.1912e-261	up
Car14	Oligodendrocytes	inferred	-1.03951	9.12342	1185.2	1.00653e-259	1.89471e-258	down
Aspa	Oligodendrocytes	inferred	-1.06887	9.20576	1095.57	3.03124e-240	4.70421e-239	down
Chgb	Oligodendrocytes	inferred	1.03228	9.17865	1064.98	1.35093e-233	1.96174e-232	up
Slc39a10	Oligodendrocytes	inferred	1.10416	9.34474	1055.38	1.64513e-231	2.29078e-230	up
Gda	Oligodendrocytes	inferred	1.08058	9.09372	1053.11	5.14361e-231	7.11357e-230	up
Slc12a5	Oligodendrocytes	inferred	1.02588	9.13309	1039.94	3.73981e-228	4.87374e-227	up
Syp	Oligodendrocytes	inferred	1.00817	9.18009	1026.09	3.83434e-225	4.84174e-224	up
Hpca	Oligodendrocytes	inferred	1.03142	9.12904	1024.17	9.98989e-225	1.24598e-223	up
Rbfox1	Oligodendrocytes	inferred	1.05329	9.10368	991.608	1.19771e-217	1.33057e-216	up
Ptgds	Oligodendrocytes	inferred	-1.0248	9.10929	957.986	2.4369e-210	2.41669e-209	down
Ly6e	Oligodendrocytes	inferred	1.02781	9.70971	886.218	9.72467e-195	8.30683e-194	up
Ablim1	Oligodendrocytes	inferred	1.05593	9.48346	732.386	2.71277e-161	1.96266e-160	up
Cpne5	Oligodendrocytes	inferred	2.37206	8.53704	547.738	3.90849e-121	2.13028e-120	up
Lamp5	Oligodendrocytes	inferred	1.46647	8.65985	524.063	5.52775e-116	2.95735e-115	up
Kcnip2	Oligodendrocytes	inferred	1.25161	8.54972	452.015	2.62826e-100	1.24842e-99	up
Cnr1	Oligodendrocytes	inferred	1.09455	8.66017	323.249	2.83907e-72	1.06688e-71	up
Bmp4	Oligodendrocytes	inferred	-1.95731	9.01008	232.894	1.39389e-52	4.333e-52	down
Itpr2	Oligodendrocytes	inferred	-1.0035	9.00647	226.383	3.66597e-51	1.12074e-50	down
Pdgfra	Oligodendrocytes	inferred	-1.09028	9.01796	199.415	2.80218e-45	7.9676e-45	down
Slc32a1	Oligodendrocytes	inferred	1.38376	8.50475	175.725	4.15849e-40	1.12423e-39	up
Flt1	Oligodendrocytes	inferred	2.0028	8.98695	86.9024	1.14013e-20	2.36519e-20	up
Crhbp	Oligodendrocytes	inferred	1.01073	8.50208	58.2719	2.28283e-14	4.08539e-14	up
Foxj1	Ventricle	inferred	-4.11009	8.54928	686.163	3.05348e-151	6.20772e-148	down
Ptgds	Ventricle	inferred	-1.69551	8.32557	486.966	6.51464e-108	1.65553e-105	down
Phldb1	Ventricle	inferred	-1.0398	8.22166	254.764	2.37581e-57	3.09617e-56	down
Ttr	Ventricle	inferred	-2.30271	8.61601	240.434	3.16213e-54	3.57145e-53	down
Car14	Ventricle	inferred	-1.08412	8.32131	236.284	2.54027e-53	2.67584e-52	down
Mfge8	Ventricle	inferred	-1.72099	8.35832	156.272	7.38455e-36	3.12116e-35	down
Gfap	Ventricle	inferred	-1.33847	7.96963	46.6846	8.33837e-12	1.44764e-11	down
Cpne5	Ventricle	inferred	1.57809	8.22408	32.3416	1.29318e-08	2.03485e-08	up
Slc32a1	Ventricle	inferred	1.17804	7.82239	13.2631	0.000270687	0.000352309	up
Bmp4	Ventricle	inferred	-1.18525	7.77257	10.9162	0.000953249	0.00119775	down
Mfge8	Astrocytes	raw	-2.41644	15.252	515.42	4.19684e-114	1.38496e-112	down
Gfap	Astrocytes	raw	-2.45885	14.9166	275.189	8.39431e-62	1.38506e-60	down
Aldoc	Astrocytes	raw	-1.27355	15.1689	185.155	3.63022e-42	3.99324e-41	down
Lamp5	Astrocytes	raw	1.17832	15.0906	44.0116	3.26434e-11	2.15446e-10	up
Cpne5	Astrocytes	raw	1.59631	15.1913	39.7714	2.85499e-10	1.38628e-09	up
Cnr1	Astrocytes	raw	1.0257	14.9339	39.7137	2.94059e-10	1.38628e-09	up
Slc32a1	Astrocytes	raw	1.29382	14.3874	20.8812	4.88663e-06	1.34382e-05	up
Crhbp	Astrocytes	raw	1.41976	14.0183	13.9079	0.000191988	0.000372682	up
Mrc1	Brain immune	raw	-1.48402	15.543	176.21	3.25899e-40	1.07547e-38	down
Hexb	Brain immune	raw	-1.80321	15.2677	156.517	6.52507e-36	1.07664e-34	down
Syt6	Brain immune	raw	1.20376	14.949	16.1055	5.99111e-05	0.000659022	up
Flt1	Brain immune	raw	2.64422	15.3796	12.5435	0.000397594	0.00328015	up
Kcnip2	Excitatory neurons	raw	-1.12705	15.4462	591.531	1.16382e-130	3.8406e-129	down
Rorb	Excitatory neurons	raw	-2.06722	15.6077	487.782	4.32985e-108	7.14424e-107	down
Slc32a1	Excitatory neurons	raw	1.40217	14.0106	172.791	1.81841e-39	1.00013e-38	up
Flt1	Excitatory neurons	raw	2.61282	14.7262	121.146	3.55042e-28	1.17164e-27	up
Gad2	Inhibitory neurons	raw	-1.61784	15.4007	652.449	6.5539e-144	2.16279e-142	down
Slc32a1	Inhibitory neurons	raw	-2.21642	15.3906	407.952	1.02297e-90	1.6879e-89	down
Tbr1	Inhibitory neurons	raw	1.15219	15.2142	383.467	2.18848e-85	2.40733e-84	up
Crhbp	Inhibitory neurons	raw	-1.91308	14.8255	136.744	1.37175e-31	9.05353e-31	down
Pthlh	Inhibitory neurons	raw	-1.55024	15.1327	109.672	1.15631e-25	5.45119e-25	down
Crh	Inhibitory neurons	raw	-1.00031	15.1842	63.1567	1.90897e-15	4.19974e-15	down
Flt1	Inhibitory neurons	raw	2.34988	15.1038	55.9083	7.59322e-14	1.47398e-13	up
Sox10	Oligodendrocytes	raw	-2.05243	15.997	2466.18	0	0	down
Plp1	Oligodendrocytes	raw	-2.05152	15.8541	1353.92	2.16209e-296	3.56745e-295	down
Cpne5	Oligodendrocytes	raw	2.60517	15.326	584.371	4.20154e-129	4.02548e-128	up
Lamp5	Oligodendrocytes	raw	1.67592	15.4606	584.072	4.87937e-129	4.02548e-128	up
Kcnip2	Oligodendrocytes	raw	1.40442	15.283	516.782	2.12188e-114	1.40044e-113	up
Cnr1	Oligodendrocytes	raw	1.25244	15.3725	381.23	6.71538e-85	3.69346e-84	up
Bmp4	Oligodendrocytes	raw	-1.75864	15.5208	218.515	1.90672e-49	6.29217e-49	down
Slc32a1	Oligodendrocytes	raw	1.45038	15.0633	203.939	2.88567e-46	7.93558e-46	up
Syt6	Oligodendrocytes	raw	1.11484	15.3042	161.551	5.18629e-37	1.31652e-36	up
Flt1	Oligodendrocytes	raw	2.14883	15.5136	103.632	2.43637e-24	4.23159e-24	up
Crhbp	Oligodendrocytes	raw	1.00211	14.9723	65.7405	5.14366e-16	7.71549e-16	up
Foxj1	Ventricle	raw	3.51174	14.9148	503.932	1.32571e-111	4.37484e-110	up
Ttr	Ventricle	raw	2.01458	15.3203	178.979	8.09854e-41	1.33626e-39	up
Tbr1	Ventricle	raw	-1.29662	15.379	113.957	1.3317e-26	1.46487e-25	down
Mfge8	Ventricle	raw	1.17954	14.903	75.2874	4.0694e-18	3.35726e-17	up
Ctps	Ventricle	raw	-1.02625	14.9168	71.6288	2.59742e-17	1.7143e-16	down
Gad2	Ventricle	raw	-1.28502	14.7353	65.4837	5.85963e-16	3.2228e-15	down
Cpne5	Ventricle	raw	-1.65472	15.2094	32.5841	1.14143e-08	3.76671e-08	down
Slc32a1	Ventricle	raw	-1.61149	14.3943	23.9369	9.95432e-07	2.73744e-06	down
Syt6	Ventricle	raw	-1.03471	14.9381	16.0614	6.13208e-05	0.000144542	down

## Sheet: Ventricle vs others
#Gene	Cell type	Data type	log(Fold Change)	log(Counts Per Million)	LR(Likelihood Ratio)	p-value	FDR(False Discovery Rate）	sig
Foxj1	Astrocytes	inferred	4.36473	10.3255	307.231	8.75964e-69	1.36987e-66	up
Ptgds	Astrocytes	inferred	1.70147	9.06149	295.205	3.65072e-66	4.94794e-64	up
Ccp110	Astrocytes	inferred	1.01031	8.35918	274.284	1.32176e-61	1.22143e-59	up
Phldb1	Astrocytes	inferred	1.05941	8.65479	197.85	6.15139e-45	1.73691e-43	up
Car14	Astrocytes	inferred	1.11236	8.77885	174.121	9.31685e-40	1.67621e-38	up
Ttr	Astrocytes	inferred	2.18557	9.66132	149.336	2.42159e-34	2.89594e-33	up
Aldoc	Astrocytes	inferred	-1.13537	9.43255	65.5286	5.72776e-16	2.33357e-15	down
Mfge8	Astrocytes	inferred	-1.00121	10.3501	40.8806	1.61822e-10	4.68639e-10	down
Rorb	Astrocytes	inferred	-1.4015	8.01038	40.0656	2.45582e-10	7.02206e-10	down
Gfap	Astrocytes	inferred	-1.42153	10.0028	36.4003	1.60678e-09	4.38467e-09	down
Crh	Astrocytes	inferred	1.20556	8.35373	12.8497	0.000337532	0.000566641	up
Ptgds	Brain immune	inferred	1.99278	9.22097	346.752	2.16027e-77	1.99629e-75	up
Ccp110	Brain immune	inferred	1.06269	8.48089	319.901	1.52254e-71	8.84377e-70	up
Phldb1	Brain immune	inferred	1.30695	8.73958	297.065	1.43618e-66	6.3473e-65	up
Hadh	Brain immune	inferred	1.07813	8.36664	292.162	1.68084e-65	6.57145e-64	up
Car14	Brain immune	inferred	1.38988	8.86371	281.859	2.95506e-63	9.68972e-62	up
Cd82	Brain immune	inferred	1.16539	8.72426	277.76	2.31024e-62	6.90694e-61	up
Car2	Brain immune	inferred	1.22208	9.28368	268.843	2.02777e-60	5.15308e-59	up
Hist1h2bc	Brain immune	inferred	1.05683	8.93124	258.773	3.17628e-58	7.42228e-57	up
Opalin	Brain immune	inferred	1.13537	8.61747	253.163	5.30682e-57	1.19875e-55	up
Gjc3	Brain immune	inferred	1.24293	8.74544	249.272	3.74193e-56	8.00772e-55	up
Grb14	Brain immune	inferred	1.1513	8.56974	239.542	4.94906e-54	9.14677e-53	up
Tmbim1	Brain immune	inferred	1.04018	8.64023	233.429	1.0654e-52	1.77538e-51	up
Pla2g16	Brain immune	inferred	1.19125	8.90763	233.196	1.19773e-52	1.97927e-51	up
Slc44a1	Brain immune	inferred	1.05105	8.62849	233.18	1.20723e-52	1.97927e-51	up
Pdlim2	Brain immune	inferred	1.18081	8.8535	218.568	1.85684e-49	2.4673e-48	up
Tspan2	Brain immune	inferred	1.01303	8.86081	214.308	1.57775e-48	1.99227e-47	up
Cd9	Brain immune	inferred	1.08089	9.52886	213.762	2.07601e-48	2.60527e-47	up
Foxj1	Brain immune	inferred	5.14509	10.6752	210.036	1.34898e-47	1.6521e-46	up
Cldn11	Brain immune	inferred	1.1049	8.77432	206.077	9.85783e-47	1.12744e-45	up
B3galt5	Brain immune	inferred	1.10507	8.63862	193.553	5.33225e-44	5.06564e-43	up
Mal	Brain immune	inferred	1.17374	8.9392	181.983	1.78861e-41	1.49639e-40	up
Slc16a1	Brain immune	inferred	1.08819	8.68555	161.371	5.67765e-37	3.69957e-36	up
Ttr	Brain immune	inferred	2.49573	9.86858	154.241	2.05171e-35	1.19175e-34	up
Ermn	Brain immune	inferred	1.0456	8.77391	148.023	4.68967e-34	2.48932e-33	up
Aspa	Brain immune	inferred	1.07789	8.75408	141.726	1.11631e-32	5.45985e-32	up
X3110035E14Rik	Brain immune	inferred	-1.07958	8.58623	134.782	3.68402e-31	1.657e-30	down
Gda	Brain immune	inferred	-1.06974	8.53677	123.191	1.26624e-28	5.14854e-28	down
Slc2a1	Brain immune	inferred	1.00224	8.50184	107.139	4.15061e-25	1.38331e-24	up
Mrc1	Brain immune	inferred	-1.72234	9.16147	84.1885	4.49775e-20	1.16187e-19	down
Mfge8	Brain immune	inferred	2.01463	9.24472	78.3564	8.60308e-19	2.11488e-18	up
Hexb	Brain immune	inferred	-1.34681	9.47455	27.3996	1.65466e-07	2.61175e-07	down
Lamp5	Brain immune	inferred	-1.30984	8.00895	25.0662	5.53962e-07	8.53185e-07	down
Gfap	Brain immune	inferred	1.26665	8.69474	18.5361	1.66716e-05	2.38518e-05	up
Bmp4	Brain immune	inferred	2.02011	8.17631	12.8345	0.000340286	0.000456936	up
Cpne5	Brain immune	inferred	-1.6771	7.74846	12.1161	0.000499873	0.000665079	down
Cd63	Excitatory neurons	inferred	1.49593	8.65512	1574.99	0	0	up
Tsc22d4	Excitatory neurons	inferred	1.43708	8.31187	1494.41	0	0	up
Atp6v0e	Excitatory neurons	inferred	1.42686	8.25428	1620.52	0	0	up
Xist	Excitatory neurons	inferred	1.3671	8.72682	1840.85	0	0	up
Rps27l	Excitatory neurons	inferred	1.29375	8.54268	2143.93	0	0	up
Chd5	Excitatory neurons	inferred	-1.01111	9.11605	1782.93	0	0	down
B3gnt1	Excitatory neurons	inferred	-1.01871	8.69167	1942.33	0	0	down
Smim13	Excitatory neurons	inferred	-1.02686	8.96894	2401.66	0	0	down
Snca	Excitatory neurons	inferred	-1.02779	9.6789	2531.51	0	0	down
Homer1	Excitatory neurons	inferred	-1.0309	9.15421	1560.39	0	0	down
Ncdn	Excitatory neurons	inferred	-1.03169	9.36472	1962.61	0	0	down
Slc8a1	Excitatory neurons	inferred	-1.03755	9.33917	2076.26	0	0	down
Atp6v0e2	Excitatory neurons	inferred	-1.03777	9.20745	2899.06	0	0	down
Phactr1	Excitatory neurons	inferred	-1.03797	9.16692	2146.22	0	0	down
Agtpbp1	Excitatory neurons	inferred	-1.04113	8.99715	2321.87	0	0	down
Snap91	Excitatory neurons	inferred	-1.04155	9.36132	2631.24	0	0	down
Syngr1	Excitatory neurons	inferred	-1.04295	9.35967	2529.97	0	0	down
Pclo	Excitatory neurons	inferred	-1.04461	9.33023	2601.67	0	0	down
Tuba4a	Excitatory neurons	inferred	-1.04802	9.57172	2083.04	0	0	down
Cyfip2	Excitatory neurons	inferred	-1.04916	9.51531	1962.77	0	0	down
Hsph1	Excitatory neurons	inferred	-1.05299	9.30115	2586.76	0	0	down
Cadps	Excitatory neurons	inferred	-1.05307	9.21859	2096.3	0	0	down
Rangap1	Excitatory neurons	inferred	-1.07012	9.25805	2680.88	0	0	down
Grin2b	Excitatory neurons	inferred	-1.07931	9.53184	1764.05	0	0	down
Celsr2	Excitatory neurons	inferred	-1.0801	9.13183	2111.88	0	0	down
Stxbp1	Excitatory neurons	inferred	-1.08068	9.45967	2669.84	0	0	down
Nsf	Excitatory neurons	inferred	-1.09437	9.59181	2847.83	0	0	down
Myt1l	Excitatory neurons	inferred	-1.10065	9.43194	2617.96	0	0	down
Scg2	Excitatory neurons	inferred	-1.1011	9.19288	1488.94	0	0	down
Ensa	Excitatory neurons	inferred	-1.10555	9.4226	2846.2	0	0	down
Prrt2	Excitatory neurons	inferred	-1.10595	9.15606	2408.79	0	0	down
Ppp3cb	Excitatory neurons	inferred	-1.11261	9.42715	2601	0	0	down
Copg1	Excitatory neurons	inferred	-1.11522	8.99467	2004.47	0	0	down
Rab3a	Excitatory neurons	inferred	-1.11989	9.40166	2462.45	0	0	down
Pcsk2	Excitatory neurons	inferred	-1.11995	9.72028	2027	0	0	down
Stmn2	Excitatory neurons	inferred	-1.13337	9.70246	2674.55	0	0	down
Pacsin1	Excitatory neurons	inferred	-1.14022	9.11282	2851.32	0	0	down
Tubb3	Excitatory neurons	inferred	-1.14868	9.32129	2850.64	0	0	down
Gabrb2	Excitatory neurons	inferred	-1.16508	9.51439	2392.61	0	0	down
Mllt11	Excitatory neurons	inferred	-1.16958	9.37305	1991.95	0	0	down
Syn2	Excitatory neurons	inferred	-1.16995	9.3885	2276.53	0	0	down
Dnm1	Excitatory neurons	inferred	-1.17346	9.5122	2547.04	0	0	down
Map9	Excitatory neurons	inferred	-1.17768	9.14418	1894.6	0	0	down
Bex2	Excitatory neurons	inferred	-1.18608	9.22459	2017.88	0	0	down
Uchl1	Excitatory neurons	inferred	-1.18934	9.47557	2325.79	0	0	down
Sult4a1	Excitatory neurons	inferred	-1.19088	9.28358	1806.1	0	0	down
Kcnb1	Excitatory neurons	inferred	-1.1926	9.44859	2240.08	0	0	down
Vsnl1	Excitatory neurons	inferred	-1.1942	9.52289	2207.67	0	0	down
Scn8a	Excitatory neurons	inferred	-1.1975	9.37015	2388.37	0	0	down
Prkar1b	Excitatory neurons	inferred	-1.20008	9.50332	2468.48	0	0	down
Ndrg4	Excitatory neurons	inferred	-1.20194	9.65923	2664.28	0	0	down
Thy1	Excitatory neurons	inferred	-1.20273	9.53457	2470.97	0	0	down
Psd3	Excitatory neurons	inferred	-1.2063	8.9484	1593	0	0	down
Celf4	Excitatory neurons	inferred	-1.21597	9.53384	2600.71	0	0	down
Slc12a5	Excitatory neurons	inferred	-1.22429	9.32655	1927.5	0	0	down
Dlg4	Excitatory neurons	inferred	-1.22536	9.36292	2542.63	0	0	down
Atp1a3	Excitatory neurons	inferred	-1.2273	9.4226	2082.38	0	0	down
Napb	Excitatory neurons	inferred	-1.23021	9.40041	2308.53	0	0	down
Mapk10	Excitatory neurons	inferred	-1.23145	9.41525	2412.82	0	0	down
Celf5	Excitatory neurons	inferred	-1.23693	9.2768	1791.46	0	0	down
Gabrg2	Excitatory neurons	inferred	-1.23849	9.48599	2410.4	0	0	down
Pgm2l1	Excitatory neurons	inferred	-1.24178	9.47286	2358.02	0	0	down
Stmn3	Excitatory neurons	inferred	-1.24511	9.66357	2658.67	0	0	down
Rnf112	Excitatory neurons	inferred	-1.25506	9.19082	1919.07	0	0	down
Arpp21	Excitatory neurons	inferred	-1.26617	9.69546	2001.29	0	0	down
Bsn	Excitatory neurons	inferred	-1.27176	9.18659	2380.44	0	0	down
Syt4	Excitatory neurons	inferred	-1.2728	9.30749	2060.11	0	0	down
Sh3gl2	Excitatory neurons	inferred	-1.2842	9.22421	2056.11	0	0	down
Kalrn	Excitatory neurons	inferred	-1.29246	9.45293	2184.03	0	0	down
Syp	Excitatory neurons	inferred	-1.32359	9.34459	2524.59	0	0	down
Hpca	Excitatory neurons	inferred	-1.37469	9.36774	1992.62	0	0	down
Chgb	Excitatory neurons	inferred	-1.41857	9.40991	2478.13	0	0	down
Gda	Excitatory neurons	inferred	-1.47747	9.33826	1779.37	0	0	down
X3110035E14Rik	Excitatory neurons	inferred	-1.51296	9.41323	1710.85	0	0	down
Rbfox1	Excitatory neurons	inferred	-1.53692	9.3713	2410.49	0	0	down
Gng5	Excitatory neurons	inferred	1.61616	8.53341	1446.46	0	0	up
Cdk5r1	Excitatory neurons	inferred	-1.06849	9.30714	1438.35	0	0	down
Scn1a	Excitatory neurons	inferred	-1.08615	9.27096	1419.55	0	0	down
Enpp2	Excitatory neurons	inferred	1.03563	9.01022	1407.05	6.15828e-308	5.82316e-307	up
Ptgds	Excitatory neurons	inferred	2.29525	7.87772	1405.86	1.12104e-307	1.05512e-306	up
Mt1	Excitatory neurons	inferred	1.27981	8.88219	1402.63	5.63788e-307	5.28194e-306	up
Lamp2	Excitatory neurons	inferred	1.25183	8.53891	1399.21	3.12154e-306	2.88459e-305	up
Ccp110	Excitatory neurons	inferred	1.10609	7.87313	1396.84	1.02307e-305	9.32691e-305	up
Lmo4	Excitatory neurons	inferred	-1.19624	9.54386	1386.3	1.98815e-303	1.76502e-302	down
Dbi	Excitatory neurons	inferred	1.20495	8.88338	1353.63	2.50132e-296	2.11003e-295	up
Ech1	Excitatory neurons	inferred	1.33857	8.12349	1332.26	1.10343e-291	8.97309e-291	up
S100a1	Excitatory neurons	inferred	1.49909	8.48687	1315.01	6.17777e-288	4.94465e-287	up
Negr1	Excitatory neurons	inferred	-1.00949	9.24543	1287.54	5.77948e-282	4.43384e-281	down
Cat	Excitatory neurons	inferred	1.17648	7.97678	1260.67	3.98724e-276	2.92637e-275	up
Npc2	Excitatory neurons	inferred	1.34957	8.53546	1257.02	2.47877e-275	1.79977e-274	up
Cd9	Excitatory neurons	inferred	1.53774	8.53863	1253.03	1.82021e-274	1.29842e-273	up
Foxj1	Excitatory neurons	inferred	4.80721	8.25258	1231.33	9.46089e-270	6.54217e-269	up
Qk	Excitatory neurons	inferred	1.32202	8.6005	1203.26	1.19368e-263	7.82821e-263	up
Hist1h2bc	Excitatory neurons	inferred	1.39799	8.06546	1187.91	2.58378e-260	1.66229e-259	up
Ctnna1	Excitatory neurons	inferred	1.30703	7.99384	1159.33	4.21791e-254	2.63846e-253	up
Glul	Excitatory neurons	inferred	1.21868	8.76011	1141.13	3.80577e-250	2.32346e-249	up
Myo6	Excitatory neurons	inferred	1.34292	8.17346	1116.39	9.05155e-245	5.36495e-244	up
Hadh	Excitatory neurons	inferred	1.35269	7.56415	1116.3	9.45099e-245	5.58543e-244	up
Phldb1	Excitatory neurons	inferred	1.58819	7.79375	1104.63	3.26021e-242	1.89372e-241	up
Gng12	Excitatory neurons	inferred	1.17542	8.16354	1103.01	7.31853e-242	4.21489e-241	up
Ddr1	Excitatory neurons	inferred	1.18886	7.96172	1086.12	3.43661e-238	1.96806e-237	up
Fermt2	Excitatory neurons	inferred	1.22046	8.50867	1050.35	2.04226e-230	1.11911e-229	up
Csrp1	Excitatory neurons	inferred	1.38343	8.48974	1048.28	5.74516e-230	3.13134e-229	up
Mast3	Excitatory neurons	inferred	-1.04278	8.62268	1042.11	1.25946e-228	6.80977e-228	down
Hadhb	Excitatory neurons	inferred	1.05536	8.05492	1007.58	4.04519e-221	2.08727e-220	up
Car2	Excitatory neurons	inferred	1.58848	8.29203	1004.21	2.17996e-220	1.11634e-219	up
Apoe	Excitatory neurons	inferred	1.3161	9.05109	1000.85	1.17427e-219	5.95333e-219	up
Slc12a2	Excitatory neurons	inferred	1.05302	8.37138	943.189	4.01076e-207	1.88747e-206	up
Lap3	Excitatory neurons	inferred	1.21377	7.99682	941.249	1.05903e-206	4.94943e-206	up
Lgi3	Excitatory neurons	inferred	1.04199	7.87815	929.78	3.29625e-204	1.52997e-203	up
Car14	Excitatory neurons	inferred	1.70397	7.83644	927.995	8.05704e-204	3.72272e-203	up
S100a13	Excitatory neurons	inferred	1.49135	8.17543	913.916	9.26149e-201	4.18414e-200	up
Ppap2b	Excitatory neurons	inferred	1.27919	8.49311	908.438	1.43731e-199	6.4647e-199	up
Opalin	Excitatory neurons	inferred	1.30045	7.86036	901.126	5.58556e-198	2.5012e-197	up
Kcnj10	Excitatory neurons	inferred	1.34325	8.16606	866.812	1.60964e-190	6.9774e-190	up
Gjc3	Excitatory neurons	inferred	1.57202	7.79036	858.715	9.26516e-189	3.9406e-188	up
Tmbim1	Excitatory neurons	inferred	1.39341	7.77517	836.653	5.79917e-184	2.41098e-183	up
Erbb2ip	Excitatory neurons	inferred	1.00467	7.73146	836.326	6.82792e-184	2.83289e-183	up
Cd82	Excitatory neurons	inferred	1.46392	7.83209	835.78	8.97558e-184	3.71636e-183	up
Cmtm5	Excitatory neurons	inferred	1.35642	8.22591	829.483	2.09877e-182	8.63727e-182	up
Mid1ip1	Excitatory neurons	inferred	1.3491	7.63655	827.947	4.53015e-182	1.85682e-181	up
Idh1	Excitatory neurons	inferred	1.05412	8.02482	827.921	4.58925e-182	1.87725e-181	up
Dip2a	Excitatory neurons	inferred	1.13798	7.41765	827.071	7.02193e-182	2.85512e-181	up
Grb14	Excitatory neurons	inferred	1.35869	7.76921	825.987	1.20798e-181	4.8921e-181	up
Rnf13	Excitatory neurons	inferred	1.04356	8.254	819.92	2.51831e-180	1.01381e-179	up
Slc44a1	Excitatory neurons	inferred	1.3568	7.79796	794.5	8.46889e-175	3.31739e-174	up
Tspan2	Excitatory neurons	inferred	1.28525	8.07226	783.764	1.82825e-172	7.02616e-172	up
Phgdh	Excitatory neurons	inferred	1.33325	8.29571	782.903	2.81334e-172	1.07712e-171	up
Pla2g16	Excitatory neurons	inferred	1.61533	7.89042	775.348	1.23578e-170	4.67846e-170	up
Slc16a1	Excitatory neurons	inferred	1.31229	7.90682	774.603	1.79408e-170	6.7795e-170	up
Sat1	Excitatory neurons	inferred	1.11996	8.69643	739.515	7.64428e-163	2.74088e-162	up
Cldn11	Excitatory neurons	inferred	1.42095	7.902	728.965	1.50385e-160	5.26218e-160	up
Sypl	Excitatory neurons	inferred	1.12628	7.8699	726.089	6.34935e-160	2.19155e-159	up
Pdlim2	Excitatory neurons	inferred	1.47211	7.95492	724.3	1.55474e-159	5.35726e-159	up
Plekhb1	Excitatory neurons	inferred	1.32877	8.08408	710.838	1.31495e-156	4.46294e-156	up
Cers2	Excitatory neurons	inferred	1.22339	7.91573	709.4	2.70148e-156	9.10798e-156	up
Sirt2	Excitatory neurons	inferred	1.04138	7.97425	709.002	3.29705e-156	1.10792e-155	up
Cnp	Excitatory neurons	inferred	1.31697	8.07613	700.102	2.84134e-154	9.46958e-154	up
Zdhhc9	Excitatory neurons	inferred	1.00225	7.70728	697.691	9.5021e-154	3.15135e-153	up
Myl12a	Excitatory neurons	inferred	1.0964	8.43204	696.984	1.35371e-153	4.48223e-153	up
Gpr37	Excitatory neurons	inferred	1.33279	7.85315	683.881	9.56857e-151	3.13756e-150	up
Clic4	Excitatory neurons	inferred	1.0915	7.83454	677.087	2.87346e-149	9.34679e-149	up
Arpc1b	Excitatory neurons	inferred	1.05616	8.1191	676.533	3.79124e-149	1.23124e-148	up
Adipor2	Excitatory neurons	inferred	1.01811	7.76853	660.771	1.01524e-145	3.25038e-145	up
Elovl7	Excitatory neurons	inferred	1.2077	7.94859	655.32	1.55657e-144	4.92147e-144	up
Cryab	Excitatory neurons	inferred	1.01011	8.47674	636.59	1.84342e-140	5.70421e-140	up
Mal	Excitatory neurons	inferred	1.56408	7.96118	624.767	6.86881e-138	2.09046e-137	up
Olig1	Excitatory neurons	inferred	1.11777	7.72523	613.298	2.14546e-135	6.42374e-135	up
Sparc	Excitatory neurons	inferred	1.34713	8.55945	607.511	3.89136e-134	1.15999e-133	up
X2810468N07Rik	Excitatory neurons	inferred	1.23951	7.77791	594.196	3.0628e-131	8.97215e-131	up
B3galt5	Excitatory neurons	inferred	1.45722	7.73325	587.507	8.73312e-130	2.52912e-129	up
Magt1	Excitatory neurons	inferred	1.10932	7.77305	587.039	1.10374e-129	3.19191e-129	up
Evi2a.evi2b	Excitatory neurons	inferred	1.35491	7.6657	574.023	7.48562e-127	2.1344e-126	up
Gsn	Excitatory neurons	inferred	1.2566	8.13294	571.62	2.49368e-126	7.10034e-126	up
4-Sep	Excitatory neurons	inferred	1.15462	8.28846	567.695	1.78088e-125	5.04251e-125	up
Elovl5	Excitatory neurons	inferred	1.11766	8.03127	563.208	1.68536e-124	4.76542e-124	up
Mag	Excitatory neurons	inferred	1.24134	7.9336	560.554	6.36974e-124	1.79607e-123	up
Qdpr	Excitatory neurons	inferred	1.08464	8.0923	546.723	6.49893e-121	1.8025e-120	up
Wscd1	Excitatory neurons	inferred	1.15089	7.63877	542.033	6.8106e-120	1.87615e-119	up
Slc1a3	Excitatory neurons	inferred	1.11417	8.6644	531.999	1.03773e-117	2.81295e-117	up
Mobp	Excitatory neurons	inferred	1.18367	8.06169	524.385	4.70415e-116	1.26168e-115	up
Mbp	Excitatory neurons	inferred	1.14728	7.95751	516.189	2.85613e-114	7.60015e-114	up
Pllp	Excitatory neurons	inferred	1.13225	7.8736	506.828	3.10699e-112	8.13984e-112	up
Elovl1	Excitatory neurons	inferred	1.0922	7.65802	505.577	5.81557e-112	1.51772e-111	up
Sepp1	Excitatory neurons	inferred	1.06586	8.75856	494.363	1.60121e-109	4.11539e-109	up
Ermn	Excitatory neurons	inferred	1.3893	7.90275	492.286	4.53287e-109	1.16208e-108	up
Jam3	Excitatory neurons	inferred	1.01199	7.84761	488.344	3.26645e-108	8.33211e-108	up
Mog	Excitatory neurons	inferred	1.25547	8.09158	482.492	6.13147e-107	1.55041e-106	up
Arrdc3	Excitatory neurons	inferred	1.05717	7.27566	481.824	8.56613e-107	2.16335e-106	up
Slc2a1	Excitatory neurons	inferred	1.09824	7.88427	465.556	2.97045e-103	7.36454e-103	up
Aspa	Excitatory neurons	inferred	1.46393	7.82867	438.163	2.71776e-97	6.52325e-97	up
Litaf	Excitatory neurons	inferred	1.19304	7.79368	431.213	8.84878e-96	2.10651e-95	up
Tmem88b	Excitatory neurons	inferred	1.17547	7.8344	427.945	4.55206e-95	1.07609e-94	up
Trf	Excitatory neurons	inferred	1.20088	8.2259	422.731	6.20822e-94	1.45072e-93	up
Mfge8	Excitatory neurons	inferred	2.31702	7.90239	404.946	4.6155e-90	1.0543e-89	up
Ttr	Excitatory neurons	inferred	2.88796	8.18295	383.444	2.21419e-85	4.88227e-85	up
S100a16	Excitatory neurons	inferred	1.06889	7.5656	381.559	5.69457e-85	1.25158e-84	up
Ugt8a	Excitatory neurons	inferred	1.07098	7.89832	372.526	5.27543e-83	1.13974e-82	up
Ttyh2	Excitatory neurons	inferred	1.11956	7.43816	329.911	1.00486e-73	2.04903e-73	up
Gng11	Excitatory neurons	inferred	1.1351	8.11817	328.482	2.05812e-73	4.19254e-73	up
Ctps	Excitatory neurons	inferred	-1.09609	8.47619	262.732	4.35429e-59	8.00387e-59	down
Apod	Excitatory neurons	inferred	1.12817	7.9968	262.399	5.14801e-59	9.4543e-59	up
Kcnip2	Excitatory neurons	inferred	-1.86157	8.7223	254.522	2.68345e-57	4.87094e-57	down
Gfap	Excitatory neurons	inferred	2.29984	7.22427	254.396	2.85778e-57	5.17813e-57	up
Ndrg1	Excitatory neurons	inferred	1.09649	7.71807	254.355	2.9172e-57	5.2811e-57	up
Tbr1	Excitatory neurons	inferred	-1.18924	8.68136	187.156	1.32808e-42	2.18093e-42	down
Lamp5	Excitatory neurons	inferred	-1.602	8.81697	109.086	1.55425e-25	2.22834e-25	down
Cpne5	Excitatory neurons	inferred	-2.11782	8.76807	89.453	3.14004e-21	4.33675e-21	down
Rorb	Excitatory neurons	inferred	-2.26705	9.17724	67.9448	1.68133e-16	2.19253e-16	down
Itpr2	Excitatory neurons	inferred	1.30888	7.52245	33.4863	7.17674e-09	8.62311e-09	up
Bmp4	Excitatory neurons	inferred	2.26526	6.96706	32.3737	1.27197e-08	1.52202e-08	up
Crh	Excitatory neurons	inferred	1.45098	7.68948	31.1761	2.35652e-08	2.81151e-08	up
Syt6	Excitatory neurons	inferred	-1.45786	8.82347	20.9351	4.75103e-06	5.46005e-06	down
Flt1	Excitatory neurons	inferred	1.71534	6.56517	8.22327	0.00413566	0.00450337	up
Snurf	Inhibitory neurons	inferred	-1.02996	9.44276	1251.4	4.12337e-274	1.04785e-271	down
Pja1	Inhibitory neurons	inferred	-1.13072	9.04489	1246.87	3.98076e-273	8.09288e-271	down
Rnf14	Inhibitory neurons	inferred	-1.02273	9.15297	1235.9	9.64615e-271	1.78278e-268	down
Gnl3l	Inhibitory neurons	inferred	-1.22763	9.1436	1193.19	1.84648e-261	2.20817e-259	down
Mcee	Inhibitory neurons	inferred	1.31236	8.26604	1189.15	1.39075e-260	1.57078e-258	up
Nsf	Inhibitory neurons	inferred	-1.04561	9.47486	1162.71	7.75758e-255	6.57131e-253	down
Smim13	Inhibitory neurons	inferred	-1.01168	8.88362	1124.43	1.61757e-246	9.39574e-245	down
Snap91	Inhibitory neurons	inferred	-1.01342	9.26889	1114.92	1.89067e-244	9.85572e-243	down
Pacsin1	Inhibitory neurons	inferred	-1.03494	8.95093	1111.14	1.25146e-243	6.36055e-242	down
Atp6v0e2	Inhibitory neurons	inferred	-1.08251	9.1786	1098	9.00487e-241	4.0682e-239	down
Rps27l	Inhibitory neurons	inferred	1.15321	8.77609	1095.08	3.86739e-240	1.67285e-238	up
Cadps	Inhibitory neurons	inferred	-1.17439	9.26503	1090.56	3.71644e-239	1.57407e-237	down
Tubb3	Inhibitory neurons	inferred	-1.10282	9.21349	1082.62	1.97429e-237	7.43284e-236	down
Rab3a	Inhibitory neurons	inferred	-1.13761	9.34678	1079.06	1.1728e-236	4.33511e-235	down
Vamp2	Inhibitory neurons	inferred	-1.03952	9.34001	1077.42	2.66571e-236	9.50768e-235	down
Mllt11	Inhibitory neurons	inferred	-1.25688	9.38115	1076.24	4.82936e-236	1.69277e-234	down
Bex2	Inhibitory neurons	inferred	-1.15122	9.11834	1065.58	1.0012e-233	3.23085e-232	down
Ndn	Inhibitory neurons	inferred	-1.31603	9.25377	1061.68	7.04867e-233	2.23905e-231	down
Stmn2	Inhibitory neurons	inferred	-1.02403	9.52618	1054.38	2.71227e-231	8.48314e-230	down
Ndrg4	Inhibitory neurons	inferred	-1.15307	9.54313	1052.55	6.80216e-231	2.09527e-229	down
Atp1a3	Inhibitory neurons	inferred	-1.29457	9.41233	1048.56	4.99704e-230	1.49397e-228	down
Syn2	Inhibitory neurons	inferred	-1.24393	9.39155	1038.4	8.08617e-228	2.25194e-226	down
Celf4	Inhibitory neurons	inferred	-1.2458	9.49073	1021.63	3.56926e-224	8.9584e-223	down
Stmn3	Inhibitory neurons	inferred	-1.2127	9.56223	1019.1	1.26416e-223	3.13418e-222	down
Napb	Inhibitory neurons	inferred	-1.24393	9.34354	1016.86	3.8914e-223	9.53158e-222	down
Gabrb2	Inhibitory neurons	inferred	-1.0931	9.37622	1011.95	4.52998e-222	1.09636e-220	down
Nap1l5	Inhibitory neurons	inferred	-1.45099	9.4392	1009.11	1.88298e-221	4.45127e-220	down
Rph3a	Inhibitory neurons	inferred	-1.06603	9.32798	1004.88	1.56204e-220	3.60866e-219	down
Prkar1b	Inhibitory neurons	inferred	-1.09701	9.34053	982.227	1.31046e-215	2.77516e-214	down
Copg1	Inhibitory neurons	inferred	-1.11345	8.92146	980.698	2.81732e-215	5.90476e-214	down
Scg2	Inhibitory neurons	inferred	-1.5552	9.55454	973.58	9.93217e-214	2.03961e-212	down
Syp	Inhibitory neurons	inferred	-1.27721	9.23259	967.772	1.81771e-212	3.58778e-211	down
Cd63	Inhibitory neurons	inferred	1.28936	8.97724	961.232	4.8005e-211	9.12095e-210	up
Uchl1	Inhibitory neurons	inferred	-1.08001	9.29974	957.745	2.74889e-210	5.03467e-209	down
Dnm1	Inhibitory neurons	inferred	-1.01684	9.29724	956.35	5.52588e-210	1.00305e-208	down
Atp6v0e	Inhibitory neurons	inferred	1.27221	8.51707	950.23	1.18221e-208	2.10827e-207	up
Etfb	Inhibitory neurons	inferred	1.0356	8.80539	904.799	8.88513e-199	1.34802e-197	up
Thy1	Inhibitory neurons	inferred	-1.02749	9.30319	898.562	2.01542e-197	3.01275e-196	down
Sult4a1	Inhibitory neurons	inferred	-1.07889	9.10781	882.75	5.51709e-194	8.0116e-193	down
Spock1	Inhibitory neurons	inferred	-1.05685	9.10365	863.418	8.80016e-190	1.22539e-188	down
Peg3	Inhibitory neurons	inferred	-1.21875	9.14561	843.36	2.01915e-185	2.54964e-184	down
S100a1	Inhibitory neurons	inferred	1.4017	8.73219	819.262	3.50056e-180	4.09003e-179	up
Foxj1	Inhibitory neurons	inferred	4.31851	9.16556	778.652	2.36376e-171	2.41483e-170	up
Dbi	Inhibitory neurons	inferred	1.20686	9.01548	774.392	1.994e-170	2.01682e-169	up
Tsc22d4	Inhibitory neurons	inferred	1.29305	8.56748	772.935	4.13557e-170	4.14168e-169	up
Chgb	Inhibitory neurons	inferred	-1.18308	9.12189	751.309	2.08378e-165	1.92561e-164	down
Gng5	Inhibitory neurons	inferred	1.34934	8.9063	746.789	2.00308e-164	1.80989e-163	up
Slc12a5	Inhibitory neurons	inferred	-1.01451	9.06061	743.323	1.13542e-163	1.01242e-162	down
Prex1	Inhibitory neurons	inferred	1.09221	8.60301	737.554	2.04014e-162	1.7955e-161	up
Ptgds	Inhibitory neurons	inferred	2.10212	8.25872	731.107	5.14611e-161	4.39582e-160	up
Mt1	Inhibitory neurons	inferred	1.00554	9.22688	715.117	1.54352e-157	1.24523e-156	up
Npc2	Inhibitory neurons	inferred	1.20777	8.7845	693.806	6.64559e-153	5.1176e-152	up
Apoe	Inhibitory neurons	inferred	1.24909	9.26437	687.725	1.39658e-151	1.04769e-150	up
Cat	Inhibitory neurons	inferred	1.10523	8.13424	672.786	2.47639e-148	1.81751e-147	up
Taf13	Inhibitory neurons	inferred	1.05647	8.19872	658.372	3.37545e-145	2.38274e-144	up
Cd9	Inhibitory neurons	inferred	1.38364	8.8257	648.93	3.81757e-143	2.63089e-142	up
Enpp2	Inhibitory neurons	inferred	1.24392	8.95195	634.146	6.26906e-140	4.16503e-139	up
Hist1h2bc	Inhibitory neurons	inferred	1.25416	8.30599	624.372	8.37114e-138	5.45466e-137	up
Ddr1	Inhibitory neurons	inferred	1.24891	8.02569	623.602	1.23112e-137	7.97089e-137	up
Fermt2	Inhibitory neurons	inferred	1.02463	8.78374	618.507	1.5794e-136	1.01611e-135	up
Lgi3	Inhibitory neurons	inferred	1.25313	7.80977	596.185	1.13151e-131	6.80583e-131	up
Car2	Inhibitory neurons	inferred	1.36446	8.62351	591.892	9.71427e-131	5.80856e-130	up
Gng12	Inhibitory neurons	inferred	1.09833	8.33108	585.892	1.96101e-129	1.15223e-128	up
Phldb1	Inhibitory neurons	inferred	1.51363	7.99523	583.054	8.12574e-129	4.73342e-128	up
Ppap2b	Inhibitory neurons	inferred	1.20622	8.69177	581.003	2.26989e-128	1.31472e-127	up
Hadh	Inhibitory neurons	inferred	1.27798	7.72441	570.948	3.49181e-126	1.98847e-125	up
Csrp1	Inhibitory neurons	inferred	1.23442	8.7479	536.527	1.07371e-118	5.49835e-118	up
Ctnna1	Inhibitory neurons	inferred	1.16173	8.21936	536.213	1.25693e-118	6.42046e-118	up
Opalin	Inhibitory neurons	inferred	1.34972	7.94211	536.203	1.26337e-118	6.43719e-118	up
Lap3	Inhibitory neurons	inferred	1.14756	8.15632	525.381	2.85602e-116	1.40588e-115	up
Car14	Inhibitory neurons	inferred	1.57524	8.09189	520.315	3.61457e-115	1.7538e-114	up
Atp1a2	Inhibitory neurons	inferred	1.07372	9.24444	515.31	4.43482e-114	2.13144e-113	up
Rbfox1	Inhibitory neurons	inferred	-1.13573	8.93336	513.319	1.20283e-113	5.76736e-113	down
Prdx6	Inhibitory neurons	inferred	1.03203	8.68909	509.682	7.43794e-113	3.54961e-112	up
Myo6	Inhibitory neurons	inferred	1.20607	8.40298	502.974	2.14245e-111	1.00129e-110	up
Map7	Inhibitory neurons	inferred	1.12078	7.83722	488.969	2.38911e-108	1.07696e-107	up
Grb14	Inhibitory neurons	inferred	1.35594	7.89012	480.483	1.67772e-106	7.44719e-106	up
S100a13	Inhibitory neurons	inferred	1.23246	8.52245	477.767	6.54168e-106	2.88487e-105	up
Gjc3	Inhibitory neurons	inferred	1.44872	8.02329	469.979	3.23909e-104	1.38633e-103	up
Cmtm5	Inhibitory neurons	inferred	1.19461	8.48204	462.543	1.34456e-102	5.67116e-102	up
Slc12a2	Inhibitory neurons	inferred	1.00052	8.50033	460.251	4.23841e-102	1.77664e-101	up
Cd82	Inhibitory neurons	inferred	1.34123	8.04868	451.519	3.36878e-100	1.37525e-99	up
Pla2g16	Inhibitory neurons	inferred	1.41758	8.18938	439.734	1.23687e-97	4.94019e-97	up
Kcnj10	Inhibitory neurons	inferred	1.13038	8.45595	433.341	3.04524e-96	1.19286e-95	up
Tmbim1	Inhibitory neurons	inferred	1.26549	7.98675	429.979	1.64212e-95	6.35891e-95	up
Sypl	Inhibitory neurons	inferred	1.05788	8.01471	421.813	9.83709e-94	3.71725e-93	up
Pdlim2	Inhibitory neurons	inferred	1.38721	8.15483	421.238	1.31233e-93	4.94986e-93	up
Phgdh	Inhibitory neurons	inferred	1.15285	8.56873	421.173	1.35592e-93	5.10479e-93	up
Slc1a3	Inhibitory neurons	inferred	1.10791	8.80058	419.15	3.73569e-93	1.40382e-92	up
Slc44a1	Inhibitory neurons	inferred	1.26255	7.98008	418.569	4.9987e-93	1.87497e-92	up
Zdhhc9	Inhibitory neurons	inferred	1.02979	7.75715	409.647	4.37547e-91	1.59129e-90	up
Cldn11	Inhibitory neurons	inferred	1.31884	8.10413	396.349	3.43278e-88	1.2095e-87	up
Spock3	Inhibitory neurons	inferred	-1.32982	9.22123	396.258	3.59344e-88	1.26392e-87	down
Slc16a1	Inhibitory neurons	inferred	1.08518	8.19741	393.005	1.835e-87	6.40988e-87	up
Tspan2	Inhibitory neurons	inferred	1.12968	8.29899	388.51	1.74673e-86	5.96823e-86	up
Cers2	Inhibitory neurons	inferred	1.16282	8.06337	388.091	2.15496e-86	7.35072e-86	up
Elovl7	Inhibitory neurons	inferred	1.16397	8.08423	385.879	6.5327e-86	2.21719e-85	up
Grhpr	Inhibitory neurons	inferred	1.01961	7.75419	382.97	2.8077e-85	9.46609e-85	up
Cnp	Inhibitory neurons	inferred	1.22487	8.26657	378.175	3.10705e-84	1.03721e-83	up
Gpr37	Inhibitory neurons	inferred	1.23784	8.03994	376.178	8.45411e-84	2.80837e-83	up
Gad2	Inhibitory neurons	inferred	-2.70808	9.44672	371.367	9.43079e-83	3.08244e-82	down
Evi2a.evi2b	Inhibitory neurons	inferred	1.23618	7.86457	361.03	1.67977e-80	5.35261e-80	up
Mal	Inhibitory neurons	inferred	1.37312	8.24817	360.206	2.53999e-80	8.04331e-80	up
Plekhb1	Inhibitory neurons	inferred	1.19401	8.31459	358.271	6.69907e-80	2.11478e-79	up
X2810468N07Rik	Inhibitory neurons	inferred	1.20919	7.90273	357.664	9.08338e-80	2.85418e-79	up
Gsn	Inhibitory neurons	inferred	1.19332	8.30036	345.146	4.83356e-77	1.45364e-76	up
Slc32a1	Inhibitory neurons	inferred	-3.43991	9.71897	333.776	1.44697e-74	4.25099e-74	down
Jam3	Inhibitory neurons	inferred	1.05276	7.89763	321.32	7.47129e-72	2.12435e-71	up
Mobp	Inhibitory neurons	inferred	1.15955	8.18443	320.456	1.15212e-71	3.25768e-71	up
Mag	Inhibitory neurons	inferred	1.18045	8.08514	319.403	1.9536e-71	5.50854e-71	up
Elovl1	Inhibitory neurons	inferred	1.0944	7.7368	314.698	2.06966e-70	5.78764e-70	up
Ttr	Inhibitory neurons	inferred	2.53592	8.75244	313.812	3.22743e-70	9.00051e-70	up
Olig1	Inhibitory neurons	inferred	1.04879	7.85845	311.675	9.42456e-70	2.6175e-69	up
Pllp	Inhibitory neurons	inferred	1.09589	7.99208	302.582	9.01981e-68	2.46469e-67	up
Wscd1	Inhibitory neurons	inferred	1.06402	7.7855	288.609	9.99416e-65	2.62848e-64	up
Ermn	Inhibitory neurons	inferred	1.25847	8.12226	288.352	1.1368e-64	2.98592e-64	up
Mbp	Inhibitory neurons	inferred	1.09219	8.09177	287.976	1.37285e-64	3.60129e-64	up
Sparc	Inhibitory neurons	inferred	1.0717	8.91383	285.677	4.34952e-64	1.13221e-63	up
Mog	Inhibitory neurons	inferred	1.17799	8.26414	283.2	1.5073e-63	3.88383e-63	up
Aspa	Inhibitory neurons	inferred	1.28963	8.08502	267.343	4.30452e-60	1.06851e-59	up
Mfge8	Inhibitory neurons	inferred	2.20636	8.25495	267.095	4.87503e-60	1.20865e-59	up
Trf	Inhibitory neurons	inferred	1.03929	8.46091	264.737	1.5919e-59	3.91335e-59	up
Litaf	Inhibitory neurons	inferred	1.03528	8.0095	262.502	4.88783e-59	1.19722e-58	up
Tmem88b	Inhibitory neurons	inferred	1.10884	7.97934	254.702	2.45141e-57	5.89788e-57	up
Slc2a1	Inhibitory neurons	inferred	1.03051	8.03299	251.066	1.52072e-56	3.62867e-56	up
Ugt8a	Inhibitory neurons	inferred	1.02859	8.01476	221.807	3.64878e-50	7.97631e-50	up
Gfap	Inhibitory neurons	inferred	2.06098	7.62503	143.157	5.43262e-33	9.9054e-33	up
Kcnip2	Inhibitory neurons	inferred	-1.67675	8.49972	119.051	1.02083e-27	1.7484e-27	down
Crhbp	Inhibitory neurons	inferred	-2.70142	9.26568	53.1988	3.01437e-13	4.21763e-13	down
Pthlh	Inhibitory neurons	inferred	-1.73043	9.40926	28.2532	1.06438e-07	1.34486e-07	down
Cpne5	Inhibitory neurons	inferred	-1.08653	7.65671	12.7906	0.00034837	0.000407267	down
Bmp4	Inhibitory neurons	inferred	1.29575	7.73522	12.7015	0.000365355	0.000425898	up
Foxj1	Oligodendrocytes	inferred	3.4	9.41825	691.279	2.35615e-152	2.39503e-149	up
Sox10	Oligodendrocytes	inferred	-2.0894	9.95495	692.091	1.56866e-152	2.39503e-149	down
Ttr	Oligodendrocytes	inferred	2.15681	9.16818	622.278	2.38986e-137	1.61953e-134	up
Plp1	Oligodendrocytes	inferred	-2.24596	9.82836	474.324	3.67112e-105	1.49268e-102	down
Carhsp1	Oligodendrocytes	inferred	-1.14543	9.38198	335.354	6.55865e-75	1.90482e-72	down
Gltp	Oligodendrocytes	inferred	-1.11239	9.40051	325.35	9.89783e-73	2.51529e-70	down
Tubb4a	Oligodendrocytes	inferred	-1.02424	9.5483	323.648	2.32457e-72	5.25095e-70	down
Mfge8	Oligodendrocytes	inferred	1.98041	8.76587	314.293	2.53543e-70	4.68593e-68	up
Tppp3	Oligodendrocytes	inferred	-1.07971	9.2995	283.63	1.21499e-63	1.54379e-61	down
Aldoc	Oligodendrocytes	inferred	1.25952	8.48517	159.776	1.26637e-36	3.33744e-35	up
Hexb	Oligodendrocytes	inferred	1.33079	8.43567	143.011	5.84581e-33	1.13186e-31	up
Crh	Oligodendrocytes	inferred	1.04355	8.61995	38.9109	4.43595e-10	1.79647e-09	up
Foxj1	Vasculature	inferred	4.11009	8.54928	686.163	3.05348e-151	6.20772e-148	up
Ptgds	Vasculature	inferred	1.69551	8.32557	486.966	6.51464e-108	1.65553e-105	up
Phldb1	Vasculature	inferred	1.0398	8.22166	254.764	2.37581e-57	3.09617e-56	up
Ttr	Vasculature	inferred	2.30271	8.61601	240.434	3.16213e-54	3.57145e-53	up
Car14	Vasculature	inferred	1.08412	8.32131	236.284	2.54027e-53	2.67584e-52	up
Mfge8	Vasculature	inferred	1.72099	8.35832	156.272	7.38455e-36	3.12116e-35	up
Gfap	Vasculature	inferred	1.33847	7.96963	46.6846	8.33837e-12	1.44764e-11	up
Cpne5	Vasculature	inferred	-1.57809	8.22408	32.3416	1.29318e-08	2.03485e-08	down
Slc32a1	Vasculature	inferred	-1.17804	7.82239	13.2631	0.000270687	0.000352309	down
Bmp4	Vasculature	inferred	1.18525	7.77257	10.9162	0.000953249	0.00119775	up
Foxj1	Astrocytes	raw	4.06395	16.4394	304.96	2.736e-68	9.02881e-67	up
Ttr	Astrocytes	raw	2.23641	16.1527	144.676	2.52786e-33	4.17097e-32	up
Aldoc	Astrocytes	raw	-1.27755	15.8048	99.6209	1.84543e-23	2.02997e-22	down
Mfge8	Astrocytes	raw	-1.23093	16.7131	70.4137	4.80844e-17	3.96696e-16	down
Gfap	Astrocytes	raw	-1.67773	16.2918	54.3162	1.7069e-13	1.12655e-12	down
Rorb	Astrocytes	raw	-1.42551	14.5952	37.0666	1.1416e-09	6.27878e-09	down
Crh	Astrocytes	raw	1.03855	14.5932	10.0153	0.00155249	0.0051232	up
Foxj1	Brain immune	raw	4.40977	16.7684	184.176	5.938e-42	1.95954e-40	up
Ttr	Brain immune	raw	2.17301	16.4164	107.415	3.61143e-25	5.95885e-24	up
Mrc1	Brain immune	raw	-1.93225	16.0956	95.6133	1.39663e-22	1.53629e-21	down
Hexb	Brain immune	raw	-1.86539	16.081	53.1422	3.10257e-13	2.55962e-12	down
Mfge8	Brain immune	raw	1.46866	15.4597	50.8578	9.93069e-13	6.55426e-12	up
Tbr1	Brain immune	raw	-1.0808	14.7542	48.7532	2.90285e-12	1.59657e-11	down
Lamp5	Brain immune	raw	-1.37063	14.9355	21.9136	2.85204e-06	1.04575e-05	down
Kcnip2	Brain immune	raw	-1.06337	14.4546	16.9929	3.752e-05	0.000123816	down
Rorb	Brain immune	raw	-1.19678	14.3027	16.0795	6.0738e-05	0.000182214	down
Cpne5	Brain immune	raw	-1.74449	14.6803	11.8232	0.000584976	0.00148494	down
Foxj1	Excitatory neurons	raw	3.87612	14.7796	750.51	3.10792e-165	1.02561e-163	up
Ctps	Excitatory neurons	raw	-1.66222	15.527	462.028	1.7398e-102	2.87067e-101	down
Tbr1	Excitatory neurons	raw	-1.71962	15.7506	322.902	3.37851e-72	3.71636e-71	down
Kcnip2	Excitatory neurons	raw	-2.16748	15.8126	301.339	1.68264e-67	1.38818e-66	down
Ttr	Excitatory neurons	raw	2.40423	15.0751	251.865	1.0182e-56	6.72009e-56	up
Mfge8	Excitatory neurons	raw	1.45867	14.7231	145.514	1.65786e-33	9.11825e-33	up
Lamp5	Excitatory neurons	raw	-1.79257	15.8661	116.085	4.55455e-27	2.14715e-26	down
Cpne5	Excitatory neurons	raw	-2.35715	15.881	96.8394	7.51837e-23	3.10133e-22	down
Rorb	Excitatory neurons	raw	-2.70772	16.1888	92.1267	8.13008e-22	2.98103e-21	down
Gfap	Excitatory neurons	raw	1.369	14.1074	77.2786	1.48464e-18	4.45392e-18	up
Tmem2	Excitatory neurons	raw	-1.38578	15.4563	77.4178	1.38361e-18	4.45392e-18	down
Syt6	Excitatory neurons	raw	-1.94469	15.8001	35.6444	2.36829e-09	5.58239e-09	down
Bmp4	Excitatory neurons	raw	1.45348	13.7276	11.9514	0.00054607	0.00120135	up
Foxj1	Inhibitory neurons	raw	3.78589	15.4779	644.693	3.18637e-142	1.0515e-140	up
Slc32a1	Inhibitory neurons	raw	-3.81449	16.3212	390.795	5.55638e-87	9.16803e-86	down
Gad2	Inhibitory neurons	raw	-2.93912	16.1081	380.963	7.67878e-85	8.44665e-84	down
Ttr	Inhibitory neurons	raw	2.36178	15.454	263.914	2.40704e-59	1.98581e-58	up
Mfge8	Inhibitory neurons	raw	1.67934	14.7467	152.82	4.19488e-35	2.76862e-34	up
Kcnip2	Inhibitory neurons	raw	-1.59823	15.1991	98.4789	3.28506e-23	1.80679e-22	down
Gfap	Inhibitory neurons	raw	1.49736	14.1332	73.7573	8.8338e-18	4.1645e-17	up
Crhbp	Inhibitory neurons	raw	-2.92928	15.6382	64.3097	1.06323e-15	4.38583e-15	down
Pthlh	Inhibitory neurons	raw	-2.0753	15.8304	41.9301	9.45957e-11	3.46851e-10	down
Cnr1	Inhibitory neurons	raw	-1.13117	15.4856	40.3268	2.1484e-10	7.08971e-10	down
Sox10	Oligodendrocytes	raw	-2.49404	16.6554	751.116	2.2948e-165	7.57284e-164	down
Ttr	Oligodendrocytes	raw	1.92571	15.8424	460.165	4.42495e-102	7.30117e-101	up
Plp1	Oligodendrocytes	raw	-2.7048	16.5052	439.329	1.51543e-97	1.66697e-96	down
Foxj1	Oligodendrocytes	raw	2.71678	15.9473	400.39	4.52971e-89	3.73701e-88	up
Mfge8	Oligodendrocytes	raw	1.5608	15.3174	225.822	4.85889e-51	3.20687e-50	up
Ctps	Oligodendrocytes	raw	-1.23498	15.6211	76.7028	1.98718e-18	6.55771e-18	down
Pdgfra	Oligodendrocytes	raw	-1.03785	15.981	26.2256	3.03773e-07	7.16035e-07	down
Bmp4	Oligodendrocytes	raw	-1.10332	16.0717	14.6707	0.00012802	0.000211232	down
Cpne5	Oligodendrocytes	raw	1.01602	14.3975	8.90702	0.00284076	0.00426114	up
Foxj1	Vasculature	raw	3.51174	14.9148	503.932	1.32571e-111	4.37484e-110	up
Ttr	Vasculature	raw	2.01458	15.3203	178.979	8.09854e-41	1.33626e-39	up
Tbr1	Vasculature	raw	-1.29662	15.379	113.957	1.3317e-26	1.46487e-25	down
Mfge8	Vasculature	raw	1.17954	14.903	75.2874	4.0694e-18	3.35726e-17	up
Ctps	Vasculature	raw	-1.02625	14.9168	71.6288	2.59742e-17	1.7143e-16	down
Gad2	Vasculature	raw	-1.28502	14.7353	65.4837	5.85963e-16	3.2228e-15	down
Cpne5	Vasculature	raw	-1.65472	15.2094	32.5841	1.14143e-08	3.76671e-08	down
Slc32a1	Vasculature	raw	-1.61149	14.3943	23.9369	9.95432e-07	2.73744e-06	down
Syt6	Vasculature	raw	-1.03471	14.9381	16.0614	6.13208e-05	0.000144542	down

[truncated: 1 more sheets: GO]
