# Supplementary material for: Enhancing Spatial Transcriptomics via Spatially Constrained Matrix Decomposition with EDGES
Source: Adv Sci (Weinh). 2025 Aug 21;12(42):e08346. doi: 10.1002/advs.202508346 (PMC12622516; doi:10.1002/advs.202508346)
Supplement: Supplementary file 2 — Supporting Tables [file ADVS-12-e08346-s001.zip › Supp_TableS5_analysis_of_CODEX_data.xlsx]

## Sheet: Sheet1
Descriptions:
1. Differentially expressed genes (DEGs) within HSPCs: Differential expression analysis was performed by comparing cells of HSPCs against other cell types under control conditions. DEGs were defined using thresholds of FDR < 0.05 and log(fold change) > 1. log(counts per million): Log counts per million, reflecting a gene’s relative expression across samples. LR (Likelihood Ratio): A statistical m…
2. DEGs of HSPCs versus other cell types in both raw and inferred data.
3. DEGs of erythrocytes versus other cell types in both raw and inferred data.
4. Enriched pathways within each cell type novel marker genes: Enrichment analysis of biological process pathways was performed on the novel marker genes of each cell type. These novel marker genes for HSPCs were identified as the upregulated genes obtained by comparing with all other datasets, whereas the marker genes for erythrocytes were defined as the intersection of the novel markers derived…

## Sheet: DEGs of HSPCs
#Gene	Data type	log(Fold Change)	log(Counts Per Million)	LR(Likelihood Ratio)	p-value	FDR(False Discovery Rate）	sig
OR13G1	inferred	1.06928	3.77656	1002.56	4.98385e-220	5.60684e-218	up
KCNV1	inferred	1.018	3.83508	919.532	5.57045e-202	3.41823e-200	up
LIPJ	inferred	1.00943	4.13797	908.053	1.74269e-199	1.00827e-197	up
NOTUM	inferred	1.03945	6.81752	870.479	2.56676e-191	1.26773e-189	up
KCTD4	inferred	1.07516	4.23101	861.199	2.67199e-189	1.25832e-187	up
CCL1	inferred	1.041	3.14834	859.67	5.74547e-189	2.64422e-187	up
MYO1A	inferred	1.17875	5.13654	840.064	1.05102e-184	4.17316e-183	up
GAS2L2	inferred	1.19552	3.94013	837.092	4.65344e-184	1.74504e-182	up
CD34	inferred	1.38714	14.9065	813.765	5.48582e-179	1.7633e-177	up
SLC25A41	inferred	1.09663	4.937	812.075	1.27837e-178	4.04486e-177	up
HOXB9	inferred	1.05783	6.45236	802.903	1.26153e-176	3.93014e-175	up
MYH13	inferred	1.03057	7.00482	784.264	1.42386e-172	3.89638e-171	up
C17orf50	inferred	1.13036	6.12641	782.505	3.43498e-172	9.27446e-171	up
UCP1	inferred	1.08686	4.84006	775.839	9.66555e-171	2.57536e-169	up
RAB25	inferred	1.15903	5.10596	740.833	3.95098e-163	9.09173e-162	up
ADAM7	inferred	1.07956	4.77644	727.662	2.88785e-160	6.42626e-159	up
VN1R1	inferred	1.17423	6.36117	687.262	1.76034e-151	3.30063e-150	up
CMTM1	inferred	1.1839	5.63864	666.364	6.16951e-147	1.0678e-145	up
ENTPD2	inferred	1.0185	7.67879	663.721	2.31755e-146	3.97715e-145	up
GSDMA	inferred	1.25737	6.82029	649.132	3.45135e-143	5.59119e-142	up
MYBPHL	inferred	-1.3395	1.71043	77.3621	1.42318e-18	3.22364e-18	down
PLA2G4D	inferred	-1.57795	0.618128	55.7178	8.36564e-14	1.62109e-13	down
CD34	raw	1.37272	15.0392	823.228	4.80686e-181	9.7339e-178	up

## Sheet: HSPCs versus other
#Gene	Cell type	Data type	log(Fold Change)	log(Counts Per Million)	LR(Likelihood Ratio)	p-value	FDR(False Discovery Rate）	sig
CD79A	Autofluorescent	inferred	-1.5414	15.8961	1582.28	0	0	down
IGLJ3	Autofluorescent	inferred	-1.23003	6.5202	1615	0	0	down
FFAR1	Autofluorescent	inferred	-1.20873	9.42965	1604.67	0	0	down
LIPF	Autofluorescent	inferred	-1.19523	8.13319	1635.38	0	0	down
GJA10	Autofluorescent	inferred	-1.19333	7.23187	1634.73	0	0	down
LRRC14B	Autofluorescent	inferred	-1.18821	7.95238	1642.78	0	0	down
OTOP2	Autofluorescent	inferred	-1.18702	5.40926	1608.66	0	0	down
AQP5	Autofluorescent	inferred	-1.17885	9.31535	1643.51	0	0	down
RPRML	Autofluorescent	inferred	-1.17299	7.45585	1593.49	0	0	down
NETO1	Autofluorescent	inferred	-1.16678	9.31195	1632.11	0	0	down
FAM163B	Autofluorescent	inferred	-1.16008	7.6415	1650.92	0	0	down
SLC7A3	Autofluorescent	inferred	-1.1539	8.25968	1615.15	0	0	down
PDIA2	Autofluorescent	inferred	-1.15042	7.23236	1645.51	0	0	down
SLC16A12	Autofluorescent	inferred	-1.14962	7.5179	1597.35	0	0	down
MIR548XHG	Autofluorescent	inferred	-1.14685	6.64222	1680.09	0	0	down
OR7A5	Autofluorescent	inferred	-1.11957	8.77479	1547.02	0	0	down
C1QL3	Autofluorescent	inferred	-1.10898	8.29292	1626.76	0	0	down
GOLGA8J	Autofluorescent	inferred	-1.10226	7.43764	1605.57	0	0	down
SHISA8	Autofluorescent	inferred	-1.09676	9.29259	1656.7	0	0	down
TRGV3	Autofluorescent	inferred	-1.069	7.3326	1593.52	0	0	down
KCNC2	Autofluorescent	inferred	-1.06737	8.28631	1766.16	0	0	down
IGHEP1	Autofluorescent	inferred	-1.05878	7.6524	1493.66	0	0	down
SLC6A19	Autofluorescent	inferred	-1.05476	8.18467	1921.13	0	0	down
TPRX1	Autofluorescent	inferred	-1.03063	7.51744	1640.37	0	0	down
C20orf144	Autofluorescent	inferred	-1.00049	8.9076	1973.89	0	0	down
LIPJ	Autofluorescent	inferred	1.01585	4.21929	1535.97	0	0	up
PRODH	Autofluorescent	inferred	1.02529	4.85166	1801.89	0	0	up
OR13G1	Autofluorescent	inferred	1.03478	3.89311	1583.28	0	0	up
SPATA42	Autofluorescent	inferred	1.06131	4.50773	1611.13	0	0	up
GYS2	Autofluorescent	inferred	1.06762	5.93918	1496.68	0	0	up
SERTM1	Autofluorescent	inferred	1.07049	5.55049	1638.18	0	0	up
DPYSL5	Autofluorescent	inferred	1.09012	4.08508	1701.83	0	0	up
KCTD4	Autofluorescent	inferred	1.10242	4.30521	1519.8	0	0	up
IGKJ4	Autofluorescent	inferred	-1.02119	6.26771	1478.81	0	0	down
CCL1	Autofluorescent	inferred	1.14174	3.13563	1476.23	0	0	up
TBX5	Autofluorescent	inferred	1.07379	5.30287	1450.08	0	0	up
GJC3	Autofluorescent	inferred	1.00719	6.15981	1423.28	0	0	up
NOTUM	Autofluorescent	inferred	1.13304	6.85839	1409.89	0	1.44384e-307	up
DUSP27	Autofluorescent	inferred	1.11715	4.45256	1360.16	9.53204e-298	8.50325e-297	up
OR2M3	Autofluorescent	inferred	1.08037	6.37325	1330.9	2.17413e-291	1.82681e-290	up
MYO1A	Autofluorescent	inferred	1.1778	5.26322	1322.52	1.44353e-289	1.17395e-288	up
GAS2L2	Autofluorescent	inferred	1.18376	4.0584	1314.06	9.97244e-288	7.91929e-287	up
MYH13	Autofluorescent	inferred	1.11217	7.05527	1307.89	2.18155e-286	1.71226e-285	up
C17orf50	Autofluorescent	inferred	1.108	6.27315	1290.28	1.46172e-282	1.10861e-281	up
HOXB9	Autofluorescent	inferred	1.09906	6.53741	1280.53	1.92699e-280	1.43991e-279	up
SLC25A41	Autofluorescent	inferred	1.08957	5.05381	1277.53	8.64581e-280	6.4131e-279	up
UCP1	Autofluorescent	inferred	1.09761	4.93908	1264.81	5.02866e-277	3.64983e-276	up
ENTPD2	Autofluorescent	inferred	1.03903	7.77991	1211.34	2.09532e-265	1.40964e-264	up
CMTM1	Autofluorescent	inferred	1.25878	5.70893	1206.46	2.41165e-264	1.61175e-263	up
VN1R1	Autofluorescent	inferred	1.22794	6.45382	1206.26	2.65805e-264	1.77057e-263	up
CD34	Autofluorescent	inferred	1.09693	15.3283	1156	2.23267e-253	1.39112e-252	up
RAB25	Autofluorescent	inferred	1.21985	5.1796	1146.28	2.89243e-251	1.7749e-250	up
GSDMA	Autofluorescent	inferred	1.29625	6.94269	969.405	8.02872e-213	4.11599e-212	up
PRSS22	Autofluorescent	inferred	-1.01857	2.18952	468.878	5.62302e-104	1.75179e-103	down
DCAF12L2	Autofluorescent	inferred	1.17233	0.371641	311.696	9.32749e-70	2.29504e-69	up
IGHEP1	B-Cells	inferred	-1.22442	7.74638	1496.62	0	0	down
TDRG1	B-Cells	inferred	-1.19241	8.05943	1504.63	0	0	down
CCDC155	B-Cells	inferred	-1.12406	7.24922	1503.14	0	0	down
GNG8	B-Cells	inferred	-1.11014	7.33419	1640.93	0	0	down
C12orf77	B-Cells	inferred	-1.08943	8.25273	1538.95	0	0	down
FNDC9	B-Cells	inferred	-1.07679	7.28426	1498.03	0	0	down
LTA	B-Cells	inferred	-1.04358	8.96899	1561.92	0	0	down
IL24	B-Cells	inferred	-1.04024	7.85358	1492.54	0	0	down
WNT3A	B-Cells	inferred	-1.01636	8.20594	1489.97	0	0	down
TMPRSS15	B-Cells	inferred	-1.00803	8.93602	1525.17	0	0	down
GFY	B-Cells	inferred	1.00833	3.92302	1853.7	0	0	up
OR1L8	B-Cells	inferred	1.0277	6.69363	1739.73	0	0	up
LRP2	B-Cells	inferred	1.04382	6.68972	1934.38	0	0	up
GLP1R	B-Cells	inferred	1.04452	4.12319	1919.51	0	0	up
DDC	B-Cells	inferred	1.04598	5.93349	1656.19	0	0	up
SLC25A41	B-Cells	inferred	1.0737	5.17049	1510.37	0	0	up
ABCC12	B-Cells	inferred	1.0781	4.84125	1837.21	0	0	up
DPYSL5	B-Cells	inferred	1.08594	4.19786	1725.32	0	0	up
OR2F1	B-Cells	inferred	1.1025	4.75803	1954.18	0	0	up
KCNV1	B-Cells	inferred	1.11927	3.94738	1675.23	0	0	up
WNT8B	B-Cells	inferred	1.1459	5.64484	1615.09	0	0	up
SERTM1	B-Cells	inferred	1.15224	5.59645	1604.3	0	0	up
LIPJ	B-Cells	inferred	1.16917	4.21207	1575.42	0	0	up
SPATA42	B-Cells	inferred	1.18001	4.53023	1602.99	0	0	up
OR2M3	B-Cells	inferred	1.20228	6.39103	1584.75	0	0	up
TBX5	B-Cells	inferred	1.20367	5.31649	1558.06	0	0	up
OR13G1	B-Cells	inferred	1.2126	3.87344	1744.92	0	0	up
MYH13	B-Cells	inferred	1.21788	7.08751	1504.03	0	0	up
NOTUM	B-Cells	inferred	1.2259	6.90267	1564.79	0	0	up
KCTD4	B-Cells	inferred	1.23206	4.32538	1646.78	0	0	up
HOXB9	B-Cells	inferred	1.23689	6.54633	1499.73	0	0	up
CCL1	B-Cells	inferred	1.23827	3.19078	1490.93	0	0	up
C17orf50	B-Cells	inferred	1.24484	6.28391	1568.74	0	0	up
DUSP27	B-Cells	inferred	1.26048	4.46601	1528.34	0	0	up
MYO1A	B-Cells	inferred	1.27117	5.31489	1650.53	0	0	up
GAS2L2	B-Cells	inferred	1.33178	4.07709	1572.87	0	0	up
CD34	B-Cells	inferred	1.49862	15.16	1590.55	0	0	up
CLLU1OS	B-Cells	inferred	-1.09686	7.5825	1480.76	0	0	down
IGLC4	B-Cells	inferred	-1.11801	6.22983	1464.66	0	0	down
GSDMA	B-Cells	inferred	1.29779	7.07011	1463.42	0	0	up
RAB25	B-Cells	inferred	1.31583	5.23482	1462.64	0	0	up
UCP1	B-Cells	inferred	1.2296	4.95419	1452.68	0	0	up
GJC3	B-Cells	inferred	1.08799	6.19686	1446.29	0	0	up
OR52N5	B-Cells	inferred	-1.02825	6.31142	1446.12	0	0	down
TRGV3	B-Cells	inferred	-1.18593	7.38118	1433.65	0	0	down
VN1R1	B-Cells	inferred	1.14076	6.63487	1391.22	1.70077e-304	2.73338e-303	up
SLC16A12	B-Cells	inferred	-1.2602	7.55791	1380.7	3.28476e-302	5.15631e-301	down
KRT19	B-Cells	inferred	1.06321	6.02968	1380.17	4.27711e-302	6.66242e-301	up
GOLGA8J	B-Cells	inferred	-1.20254	7.4698	1356.13	7.16064e-297	1.0741e-295	down
TPRX1	B-Cells	inferred	-1.10876	7.53192	1348.3	3.59921e-295	5.24345e-294	down
SHISA8	B-Cells	inferred	-1.18615	9.31541	1343.98	3.13072e-294	4.46459e-293	down
MIR548XHG	B-Cells	inferred	-1.21495	6.64303	1342.97	5.18481e-294	7.29114e-293	down
MST1R	B-Cells	inferred	-1.06273	7.88327	1341.73	9.64277e-294	1.33744e-292	down
PLPPR4	B-Cells	inferred	1.10949	6.4538	1341.04	1.36511e-293	1.88051e-292	up
VSIG2	B-Cells	inferred	1.06889	6.41941	1338.56	4.71626e-293	6.32478e-292	up
C20orf144	B-Cells	inferred	-1.05076	8.89786	1326.85	1.65326e-290	2.18813e-289	down
OTOP2	B-Cells	inferred	-1.26403	5.41704	1322.57	1.40922e-289	1.84108e-288	down
GJA10	B-Cells	inferred	-1.27768	7.24607	1322.29	1.61528e-289	2.09675e-288	down
KCNC2	B-Cells	inferred	-1.13173	8.28688	1321.94	1.92713e-289	2.48563e-288	down
LRRC14B	B-Cells	inferred	-1.27147	7.96608	1320.89	3.25639e-289	4.17354e-288	down
AQP5	B-Cells	inferred	-1.25562	9.32374	1317.85	1.49396e-288	1.90269e-287	down
CMTM1	B-Cells	inferred	1.11666	5.93305	1317.2	2.06416e-288	2.61246e-287	up
NETO1	B-Cells	inferred	-1.25366	9.33008	1316.94	2.35215e-288	2.95845e-287	down
IGLJ3	B-Cells	inferred	-1.31883	6.53688	1315.57	4.6685e-288	5.83562e-287	down
LIPF	B-Cells	inferred	-1.27954	8.14768	1313.16	1.56095e-287	1.91571e-286	down
ENTPD2	B-Cells	inferred	1.13007	7.81223	1311.24	4.07688e-287	4.94352e-286	up
FUT9	B-Cells	inferred	-1.09684	7.72894	1310.51	5.86817e-287	7.07324e-286	down
FFAR1	B-Cells	inferred	-1.29246	9.44351	1303.99	1.53546e-285	1.82901e-284	down
FAM163B	B-Cells	inferred	-1.2387	7.65174	1302.07	4.02037e-285	4.73328e-284	down
SLC6A19	B-Cells	inferred	-1.10752	8.17495	1293.71	2.63742e-283	3.06941e-282	down
RPRML	B-Cells	inferred	-1.24622	7.46061	1288.39	3.76113e-282	4.30298e-281	down
SLC7A3	B-Cells	inferred	-1.23202	8.26989	1287.17	6.94104e-282	7.85229e-281	down
PDIA2	B-Cells	inferred	-1.23469	7.24791	1281.46	1.2103e-280	1.35406e-279	down
OR10Z1	B-Cells	inferred	-1.01542	7.16694	1268	1.01482e-277	1.08158e-276	down
C1QL3	B-Cells	inferred	-1.1732	8.29193	1258.23	1.35006e-275	1.40198e-274	down
MMP12	B-Cells	inferred	-1.00183	9.02281	1257.3	2.15291e-275	2.21302e-274	down
OR7A5	B-Cells	inferred	-1.20133	8.78968	1247.59	2.77508e-273	2.79579e-272	down
KY	B-Cells	inferred	1.013	7.02679	1246.62	4.50139e-273	4.4903e-272	up
IGKJ4	B-Cells	inferred	-1.10683	6.28925	1214.42	4.48083e-266	4.20078e-265	down
PHGR1	B-Cells	inferred	-1.03459	7.41369	1175.11	1.56602e-257	1.33805e-256	down
VSX1	B-Cells	inferred	-1.01117	7.93263	1155.99	2.23674e-253	1.83376e-252	down
ANKRD20A8P	B-Cells	inferred	-1.02384	4.93229	1125.22	1.08869e-246	8.54492e-246	down
CD79A	B-Cells	inferred	-1.51655	15.7987	1065.13	1.25129e-233	8.98535e-233	down
CLEC20A	B-Cells	inferred	-1.05258	8.80055	1062.02	5.95418e-233	4.2605e-232	down
TMEM35B	B-Cells	inferred	1.03919	5.26472	1030.41	4.39902e-226	2.98927e-225	up
PRSS22	B-Cells	inferred	-1.08597	2.22479	509.408	8.53341e-113	3.16486e-112	down
DCAF12L2	B-Cells	inferred	1.06633	0.583892	226.288	3.84502e-51	9.86839e-51	up
CD4	CD4+ T-Cells	inferred	-1.40874	15.9002	2683.95	0	0	down
HABP2	CD4+ T-Cells	inferred	-1.26567	9.58161	2313.12	0	0	down
PKD1L1	CD4+ T-Cells	inferred	-1.26548	9.31921	2313.73	0	0	down
CCL21	CD4+ T-Cells	inferred	-1.25606	8.7451	2365.55	0	0	down
DCX	CD4+ T-Cells	inferred	-1.23992	4.10569	1964.16	0	0	down
GRIA2	CD4+ T-Cells	inferred	-1.23469	9.12727	2400.57	0	0	down
CLEC4M	CD4+ T-Cells	inferred	-1.22767	9.42102	2286.77	0	0	down
ANKRD30B	CD4+ T-Cells	inferred	-1.21453	7.84764	2298.12	0	0	down
H1FOO	CD4+ T-Cells	inferred	-1.21	8.75073	2273.56	0	0	down
GHRHR	CD4+ T-Cells	inferred	-1.20653	9.45281	2319.1	0	0	down
HRASLS	CD4+ T-Cells	inferred	-1.20211	8.91909	2405.48	0	0	down
TBC1D29	CD4+ T-Cells	inferred	-1.20154	6.22361	2117.47	0	0	down
TRAV23DV6	CD4+ T-Cells	inferred	-1.19901	8.29579	2474.17	0	0	down
HNF1B	CD4+ T-Cells	inferred	-1.19694	6.63796	2270.7	0	0	down
FZD9	CD4+ T-Cells	inferred	-1.1928	9.34435	2322.78	0	0	down
DRGX	CD4+ T-Cells	inferred	-1.19053	6.57309	2381.07	0	0	down
TMC3	CD4+ T-Cells	inferred	-1.17881	8.86789	2244.56	0	0	down
KCNJ11	CD4+ T-Cells	inferred	-1.17369	10.0821	2238.1	0	0	down
ACSM2A	CD4+ T-Cells	inferred	-1.16754	9.49719	2231.37	0	0	down
KLHL34	CD4+ T-Cells	inferred	-1.16468	5.98018	2250.12	0	0	down
C11orf91	CD4+ T-Cells	inferred	-1.16381	8.84608	2242.42	0	0	down
ANGPTL8	CD4+ T-Cells	inferred	-1.16049	7.85193	2416.25	0	0	down
MANCR	CD4+ T-Cells	inferred	-1.14363	7.08696	2382.26	0	0	down
C1orf185	CD4+ T-Cells	inferred	-1.14268	7.82649	2202.8	0	0	down
RFPL2	CD4+ T-Cells	inferred	-1.13774	8.44734	2425.85	0	0	down
OR6Y1	CD4+ T-Cells	inferred	-1.12927	8.39267	2286.69	0	0	down
HAVCR1	CD4+ T-Cells	inferred	-1.12808	8.44399	2491.89	0	0	down
MYBPH	CD4+ T-Cells	inferred	-1.12173	8.21935	2204.44	0	0	down
CACNG7	CD4+ T-Cells	inferred	-1.11447	8.85409	2273.36	0	0	down
NEFL	CD4+ T-Cells	inferred	-1.11172	6.9743	2559	0	0	down
TRAV16	CD4+ T-Cells	inferred	-1.09365	7.09562	2409.89	0	0	down
KRT72	CD4+ T-Cells	inferred	-1.08712	7.60766	2185.17	0	0	down
LIM2	CD4+ T-Cells	inferred	-1.08559	7.87045	2202.6	0	0	down
RNF112	CD4+ T-Cells	inferred	-1.08413	8.12926	2311.99	0	0	down
C11orf42	CD4+ T-Cells	inferred	-1.07072	5.53436	2181.04	0	0	down
BIRC7	CD4+ T-Cells	inferred	-1.06185	8.24087	2581.42	0	0	down
GTSCR1	CD4+ T-Cells	inferred	-1.05232	8.29753	2563.39	0	0	down
DSG3	CD4+ T-Cells	inferred	-1.04406	8.72842	2245.18	0	0	down
CCNB3	CD4+ T-Cells	inferred	-1.04358	8.48404	2520.93	0	0	down
TEX54	CD4+ T-Cells	inferred	-1.03037	8.25064	2270.77	0	0	down
RXFP2	CD4+ T-Cells	inferred	-1.02422	7.85135	2181.13	0	0	down
FOXL1	CD4+ T-Cells	inferred	-1.01875	9.43408	2663.68	0	0	down
PCAT5	CD4+ T-Cells	inferred	-1.0148	8.14466	2182.43	0	0	down
ACTL6B	CD4+ T-Cells	inferred	-1.00987	6.43059	2353.08	0	0	down
IGKJ1	CD4+ T-Cells	inferred	-1.00833	5.59059	2249.57	0	0	down
GFY	CD4+ T-Cells	inferred	1.00952	3.79138	2645.63	0	0	up
VSIG2	CD4+ T-Cells	inferred	1.01233	6.32301	1640.88	0	0	up
DPYSL5	CD4+ T-Cells	inferred	1.02327	4.10956	2125.24	0	0	up
SLC25A41	CD4+ T-Cells	inferred	1.02478	5.06974	1793.36	0	0	up
LRP2	CD4+ T-Cells	inferred	1.02933	6.55951	2625.34	0	0	up
OR1L8	CD4+ T-Cells	inferred	1.02974	6.55188	2194.45	0	0	up
TMEM35B	CD4+ T-Cells	inferred	1.03429	5.1307	1665.08	0	0	up
GLP1R	CD4+ T-Cells	inferred	1.03662	3.99397	2511.48	0	0	up
GJC3	CD4+ T-Cells	inferred	1.03906	6.09072	1805.63	0	0	up
VN1R1	CD4+ T-Cells	inferred	1.04442	6.56035	1548.69	0	0	up
DDC	CD4+ T-Cells	inferred	1.04749	5.79039	2304.83	0	0	up
KCNV1	CD4+ T-Cells	inferred	1.05069	3.85966	2040.69	0	0	up
ABCC12	CD4+ T-Cells	inferred	1.05444	4.71748	2518.59	0	0	up
ENTPD2	CD4+ T-Cells	inferred	1.06834	7.70753	1509.82	0	0	up
KRT19	CD4+ T-Cells	inferred	1.09399	5.85832	1797.11	0	0	up
OR2F1	CD4+ T-Cells	inferred	1.10011	4.61181	2762.36	0	0	up
WNT8B	CD4+ T-Cells	inferred	1.12566	5.50395	2317.4	0	0	up
PLPPR4	CD4+ T-Cells	inferred	1.1357	6.27764	1680.4	0	0	up
SERTM1	CD4+ T-Cells	inferred	1.15584	5.43407	2343.56	0	0	up
SPATA42	CD4+ T-Cells	inferred	1.15814	4.38906	2286.41	0	0	up
LIPJ	CD4+ T-Cells	inferred	1.15871	4.06487	2179.08	0	0	up
OR2M3	CD4+ T-Cells	inferred	1.16717	6.25152	2117.65	0	0	up
KY	CD4+ T-Cells	inferred	1.17329	6.7476	1980.6	0	0	up
ADAM7	CD4+ T-Cells	inferred	1.1733	4.76144	1869.58	0	0	up
MYH13	CD4+ T-Cells	inferred	1.1749	6.95073	1859.44	0	0	up
TBX5	CD4+ T-Cells	inferred	1.18174	5.16803	2199.25	0	0	up
OR13G1	CD4+ T-Cells	inferred	1.19089	3.73031	2277.38	0	0	up
C17orf50	CD4+ T-Cells	inferred	1.20029	6.14522	1887.77	0	0	up
NOTUM	CD4+ T-Cells	inferred	1.21721	6.73467	2101.22	0	0	up
KCTD4	CD4+ T-Cells	inferred	1.22055	4.1681	2177.96	0	0	up
CCL1	CD4+ T-Cells	inferred	1.22675	3.03927	2090	0	0	up
UCP1	CD4+ T-Cells	inferred	1.2323	4.78256	1854.6	0	0	up
GSDMA	CD4+ T-Cells	inferred	1.2371	6.93367	1678.2	0	0	up
MYO1A	CD4+ T-Cells	inferred	1.23969	5.16324	2025.78	0	0	up
HOXB9	CD4+ T-Cells	inferred	1.24413	6.36341	1907.4	0	0	up
DUSP27	CD4+ T-Cells	inferred	1.25411	4.29796	2227.66	0	0	up
RAB25	CD4+ T-Cells	inferred	1.27252	5.08531	1816.14	0	0	up
GAS2L2	CD4+ T-Cells	inferred	1.30888	3.91398	1989.67	0	0	up
CD34	CD4+ T-Cells	inferred	1.57978	14.8583	1875.52	0	0	up
CMTM1	CD4+ T-Cells	inferred	1.00983	5.87371	1456.77	0	0	up
PLA2G4D	CD4+ T-Cells	inferred	-1.10333	0.23663	32.109	1.45764e-08	1.85061e-08	down
OR13G1	CD8+ T-Cells	inferred	1.07107	3.86387	1282.32	7.85318e-281	7.2285e-279	up
KCTD4	CD8+ T-Cells	inferred	1.09176	4.30859	1188.42	2.0062e-260	9.67274e-259	up
LIPJ	CD8+ T-Cells	inferred	1.02569	4.20805	1186.84	4.41049e-260	2.07703e-258	up
MYO1A	CD8+ T-Cells	inferred	1.14134	5.27582	1161.36	1.52349e-254	6.56398e-253	up
CCL1	CD8+ T-Cells	inferred	1.07895	3.1984	1152.29	1.42356e-252	5.76541e-251	up
NOTUM	CD8+ T-Cells	inferred	1.06538	6.8895	1137.38	2.48348e-249	9.14374e-248	up
GAS2L2	CD8+ T-Cells	inferred	1.18895	4.04983	1126.39	6.06634e-247	2.19363e-245	up
OR2M3	CD8+ T-Cells	inferred	1.01658	6.40511	1103.66	5.2898e-242	1.78531e-240	up
DUSP27	CD8+ T-Cells	inferred	1.03718	4.51215	1094.53	5.10663e-240	1.66789e-238	up
C17orf50	CD8+ T-Cells	inferred	1.10371	6.25332	1082.65	1.94456e-237	6.15271e-236	up
SLC25A41	CD8+ T-Cells	inferred	1.02512	5.09416	1072.37	3.33985e-235	1.04049e-233	up
MYH13	CD8+ T-Cells	inferred	1.04547	7.08534	1069.77	1.22838e-234	3.76888e-233	up
HOXB9	CD8+ T-Cells	inferred	1.07495	6.53383	1055.38	1.64972e-231	4.70517e-230	up
RAB25	CD8+ T-Cells	inferred	1.15193	5.21737	1052.75	6.13842e-231	1.72643e-229	up
ADAM7	CD8+ T-Cells	inferred	1.06699	4.88041	1048.43	5.32898e-230	1.45827e-228	up
CD34	CD8+ T-Cells	inferred	1.41537	15.0267	1043.68	5.75128e-229	1.53241e-227	up
UCP1	CD8+ T-Cells	inferred	1.07248	4.94759	1037.64	1.18119e-227	3.06655e-226	up
GSDMA	CD8+ T-Cells	inferred	1.17095	7.01545	1010.3	1.03673e-221	2.44114e-220	up
KY	CD8+ T-Cells	inferred	1.0085	6.91293	993.949	3.71072e-218	8.25738e-217	up
VN1R1	CD8+ T-Cells	inferred	1.02522	6.5981	993.174	5.47123e-218	1.20427e-216	up
CMTM1	CD8+ T-Cells	inferred	1.00669	5.89809	963.054	1.92827e-211	3.94419e-210	up
MYBPHL	CD8+ T-Cells	inferred	-1.0565	1.4446	68.5217	1.25487e-16	2.00246e-16	down
PLA2G4D	CD8+ T-Cells	inferred	-1.19021	0.337094	38.0466	6.90756e-10	9.3004e-10	down
ADORA2A	CD44+	inferred	-1.35348	6.32372	780.808	8.03337e-172	1.62676e-168	down
BCAN	CD44+	inferred	-1.52325	4.04964	545.867	9.97789e-121	1.01026e-117	down
RDH8	CD44+	inferred	-1.4276	3.50727	501.583	4.30122e-111	2.17749e-108	down
ZBTB8B	CD44+	inferred	-1.5162	2.93907	454.468	7.68865e-101	2.22422e-98	down
RHCG	CD44+	inferred	-1.81985	6.31602	443.729	1.671e-98	4.22971e-96	down
KLHL33	CD44+	inferred	-1.24296	6.61924	443.294	2.07747e-98	4.67431e-96	down
CD1E	CD44+	inferred	-1.8993	4.87891	429.753	1.83961e-95	3.38656e-93	down
CHRNA2	CD44+	inferred	-1.54566	4.74094	429.016	2.661e-95	4.49043e-93	down
ERICH2	CD44+	inferred	-1.39952	4.89204	416.002	1.81029e-92	2.61845e-90	down
OR7D2	CD44+	inferred	-2.27616	4.21112	408.437	8.02522e-91	1.0834e-88	down
HAS3	CD44+	inferred	-1.28639	6.75766	407.451	1.3152e-90	1.66455e-88	down
XKR7	CD44+	inferred	-1.61035	4.60827	398.589	1.11734e-88	1.33095e-86	down
TMPRSS2	CD44+	inferred	-1.40487	6.48782	394.798	7.46894e-88	8.40256e-86	down
FOXL2	CD44+	inferred	-1.36879	4.99262	394.221	9.97561e-88	1.06319e-85	down
CD44	CD44+	inferred	-2.10428	15.9147	392.167	2.79314e-87	2.63733e-85	down
RIPK4	CD44+	inferred	-1.25902	5.32539	391.109	4.7476e-87	4.17995e-85	down
HES2	CD44+	inferred	-1.09374	6.31182	383.277	2.40672e-85	1.94944e-83	down
OR8A1	CD44+	inferred	-1.56813	3.07802	371.527	8.70497e-83	6.07847e-81	down
CGA	CD44+	inferred	1.03199	5.98422	371.348	9.52221e-83	6.42749e-81	up
B3GAT1	CD44+	inferred	-1.23492	5.86275	356.396	1.71533e-79	9.14093e-78	down
GACAT3	CD44+	inferred	-1.34122	4.3528	356.103	1.987e-79	1.03171e-77	down
NXPH1	CD44+	inferred	-1.166	5.21083	354.964	3.51641e-79	1.78018e-77	down
FOXN4	CD44+	inferred	-1.10824	4.73162	354.626	4.16761e-79	2.05839e-77	down
THEM5	CD44+	inferred	1.06096	4.32889	340.618	4.67941e-76	2.01613e-74	up
CD1B	CD44+	inferred	-1.63757	3.40474	339.856	6.85805e-76	2.89324e-74	down
NDST4	CD44+	inferred	-2.19402	4.51164	337.954	1.78046e-75	7.06949e-74	down
GCM2	CD44+	inferred	1.07452	4.53543	336.76	3.23926e-75	1.26144e-73	up
GFY	CD44+	inferred	1.31566	4.49379	335.327	6.64666e-75	2.53953e-73	up
PLK5	CD44+	inferred	-1.3744	6.1872	332.992	2.14328e-74	8.03732e-73	down
SLC6A17	CD44+	inferred	1.08314	5.08461	329.134	1.48365e-73	5.27087e-72	up
RBM46	CD44+	inferred	-1.62065	5.02989	325.22	1.05669e-72	3.50786e-71	down
WNT8B	CD44+	inferred	1.19677	6.31517	323.193	2.91974e-72	9.38487e-71	up
MIR3150BHG	CD44+	inferred	-1.2953	4.53306	321.563	6.61404e-72	2.09272e-70	down
CCL27	CD44+	inferred	-1.07945	4.67966	318.014	3.92227e-71	1.20342e-69	down
KCNJ4	CD44+	inferred	-1.06635	4.75549	317.548	4.95516e-71	1.49764e-69	down
MYADML2	CD44+	inferred	-1.25931	3.68371	312.275	6.97672e-70	1.98984e-68	down
AGRP	CD44+	inferred	-1.06072	4.95296	306.476	1.27886e-68	3.49957e-67	down
GLP1R	CD44+	inferred	1.4039	4.70942	305.572	2.01293e-68	5.43491e-67	up
DUSP27	CD44+	inferred	1.28291	5.21277	304.633	3.22347e-68	8.58886e-67	up
DMRT1	CD44+	inferred	-1.07396	3.02589	303.586	5.45101e-68	1.41517e-66	down
OR2F1	CD44+	inferred	1.35666	5.38482	302.666	8.64856e-68	2.18917e-66	up
MIR5689HG	CD44+	inferred	1.02801	5.67174	301.034	1.96075e-67	4.8421e-66	up
SP6	CD44+	inferred	1.10023	5.58394	298.627	6.56096e-67	1.57034e-65	up
TEKT1	CD44+	inferred	1.11396	7.24128	296.914	1.54931e-66	3.60614e-65	up
MIOX	CD44+	inferred	-1.00765	4.72998	296.547	1.86263e-66	4.23801e-65	down
MESTIT1	CD44+	inferred	1.19328	6.50785	294.857	4.34849e-66	9.67659e-65	up
STARD6	CD44+	inferred	1.01973	6.6764	294.353	5.59944e-66	1.23248e-64	up
LRP2	CD44+	inferred	1.25398	7.27587	292.18	1.66527e-65	3.54965e-64	up
HEPACAM2	CD44+	inferred	-1.63319	4.69462	290.518	3.83394e-65	7.76372e-64	down
VIP	CD44+	inferred	1.1006	7.2703	285.78	4.13206e-64	8.12371e-63	up
HAR1B	CD44+	inferred	1.06717	7.41167	285.158	5.6441e-64	1.09897e-62	up
GDF6	CD44+	inferred	1.09097	5.35569	284.578	7.55128e-64	1.44332e-62	up
CCL1	CD44+	inferred	1.46957	3.90874	284.577	7.55516e-64	1.44332e-62	up
SYT4	CD44+	inferred	1.17235	5.57161	284.216	9.05546e-64	1.6979e-62	up
ABRA	CD44+	inferred	1.00094	4.93187	282.282	2.38896e-63	4.35824e-62	up
LIPJ	CD44+	inferred	1.36828	4.88858	277.479	2.66025e-62	4.72544e-61	up
MLNR	CD44+	inferred	-1.2626	3.79068	277.399	2.76926e-62	4.8763e-61	down
ABCC12	CD44+	inferred	1.22778	5.46538	274.763	1.03958e-61	1.78402e-60	up
OR13G1	CD44+	inferred	1.4245	4.57602	273.178	2.30334e-61	3.88688e-60	up
TEX26	CD44+	inferred	-1.11208	6.33995	272.312	3.55589e-61	5.90219e-60	down
OR2A42	CD44+	inferred	1.29761	4.81379	271.511	5.31639e-61	8.7526e-60	up
KCNV1	CD44+	inferred	1.49114	4.5794	266.862	5.47943e-60	8.40595e-59	up
SLC25A41	CD44+	inferred	1.3331	5.77696	266.593	6.27149e-60	9.5487e-59	up
PLA2G4D	CD44+	inferred	-3.60941	0.867892	261.798	6.95847e-59	1.01373e-57	down
TBX5	CD44+	inferred	1.22627	6.02554	260.072	1.65548e-58	2.37755e-57	up
DDC	CD44+	inferred	1.337	6.51496	257.757	5.28901e-58	7.48968e-57	up
SERTM1	CD44+	inferred	1.41083	6.2468	256.423	1.03315e-57	1.44284e-56	up
KLK5	CD44+	inferred	1.28684	5.75743	255.296	1.81909e-57	2.50589e-56	up
FAM224A	CD44+	inferred	1.13773	5.59232	255.073	2.0346e-57	2.76514e-56	up
KCTD4	CD44+	inferred	1.55461	5.02551	253.724	4.00461e-57	5.37042e-56	up
FAM218A	CD44+	inferred	1.21461	6.49484	252.13	8.91343e-57	1.18748e-55	up
TMEM35B	CD44+	inferred	1.24415	5.85653	248.829	4.67348e-56	6.10567e-55	up
SPATA42	CD44+	inferred	1.15347	5.23677	247.793	7.86481e-56	1.02091e-54	up
VWA5B2	CD44+	inferred	1.36047	6.60229	246.793	1.29903e-55	1.65443e-54	up
SEC14L5	CD44+	inferred	1.22763	6.45531	245.806	2.13206e-55	2.68163e-54	up
SULT2A1	CD44+	inferred	1.05436	5.90198	245.761	2.18041e-55	2.72551e-54	up
DAO	CD44+	inferred	1.01749	6.94754	245.523	2.45695e-55	3.05235e-54	up
MUC3A	CD44+	inferred	1.03739	6.41434	245.426	2.5799e-55	3.18554e-54	up
IZUMO3	CD44+	inferred	-1.14949	4.99094	244.174	4.83768e-55	5.93716e-54	down
ELAVL4	CD44+	inferred	1.03587	6.93677	243.942	5.43551e-55	6.59096e-54	up
GAS2L2	CD44+	inferred	1.63674	4.83877	241.412	1.93603e-54	2.31981e-53	up
C17orf50	CD44+	inferred	1.27027	7.01003	241.018	2.35883e-54	2.80979e-53	up
LRTM1	CD44+	inferred	-1.25455	5.07088	239.85	4.2405e-54	4.87898e-53	down
CD34	CD44+	inferred	2.13399	15.9627	239.284	5.63415e-54	6.44584e-53	up
FGB	CD44+	inferred	1.16799	6.16278	236.634	2.1313e-53	2.39772e-52	up
OR2J3	CD44+	inferred	1.04152	5.80642	235.515	3.73852e-53	4.09216e-52	up
FITM1	CD44+	inferred	1.16867	7.37289	233.774	8.95841e-53	9.54778e-52	up
KY	CD44+	inferred	1.41629	7.57095	233.706	9.26938e-53	9.82748e-52	up
FCN3	CD44+	inferred	1.12696	7.46737	233.589	9.8303e-53	1.03679e-51	up
ANKRD20A1	CD44+	inferred	1.10228	6.34139	232.158	2.01692e-52	2.10529e-51	up
GPR150	CD44+	inferred	1.31942	7.02315	228.381	1.34391e-51	1.35929e-50	up
MYBPHL	CD44+	inferred	-2.87939	1.75106	227.128	2.52166e-51	2.51545e-50	down
PLAC4	CD44+	inferred	1.11076	6.89292	225.817	4.87156e-51	4.81215e-50	up
MYO1A	CD44+	inferred	1.49767	6.0394	223.503	1.55713e-50	1.50151e-49	up
GSDMA	CD44+	inferred	1.27407	7.82859	219.187	1.36078e-49	1.2937e-48	up
OR2M3	CD44+	inferred	1.50833	7.06093	216.633	4.90779e-49	4.55884e-48	up
ERICH3	CD44+	inferred	1.11905	5.61918	216.046	6.59085e-49	6.09428e-48	up
TTC29	CD44+	inferred	-1.05137	3.41287	214.675	1.31206e-48	1.19145e-47	down
OR1L8	CD44+	inferred	1.42182	7.24887	212.646	3.63525e-48	3.2429e-47	up
ASPRV1	CD44+	inferred	1.00471	6.94759	211.18	7.59265e-48	6.6559e-47	up
PADI3	CD44+	inferred	1.41661	5.91933	210.411	1.11749e-47	9.75393e-47	up
CHRND	CD44+	inferred	1.00837	6.46891	208.317	3.19948e-47	2.74531e-46	up
NOTUM	CD44+	inferred	1.54528	7.58271	204.252	2.4658e-46	2.05483e-45	up
VSIG2	CD44+	inferred	1.29701	7.01967	199.627	2.51945e-45	2.01655e-44	up
DSCAS	CD44+	inferred	1.13874	6.37828	196.936	9.738e-45	7.6432e-44	up
GJC3	CD44+	inferred	1.21457	6.82173	195.731	1.78401e-44	1.37887e-43	up
FAM151A	CD44+	inferred	1.12786	7.20098	193.504	5.46428e-44	4.09821e-43	up
CSF2	CD44+	inferred	1.07874	6.57877	192.038	1.14174e-43	8.53145e-43	up
UCP1	CD44+	inferred	1.60456	5.64326	191.808	1.28156e-43	9.50611e-43	up
KRT19	CD44+	inferred	1.42695	6.61318	191.31	1.64558e-43	1.21175e-42	up
HSPB9	CD44+	inferred	1.04547	7.05181	190.704	2.23199e-43	1.6376e-42	up
MYH13	CD44+	inferred	1.437	7.77293	190.483	2.49387e-43	1.82313e-42	up
LRCOL1	CD44+	inferred	1.01123	7.99059	187.285	1.24452e-42	8.87378e-42	up
TEX35	CD44+	inferred	1.23045	6.34779	184.806	4.32634e-42	3.02098e-41	up
HOXB9	CD44+	inferred	1.57497	7.23243	184.189	5.90022e-42	4.07779e-41	up
ADAM7	CD44+	inferred	1.55639	5.57596	178.343	1.11462e-40	7.28101e-40	up
PI16	CD44+	inferred	1.23323	8.47095	175.87	3.86631e-40	2.48548e-39	up
ACSM2B	CD44+	inferred	1.0488	5.70485	172.537	2.06584e-39	1.29515e-38	up
SLC52A3	CD44+	inferred	1.33976	7.8888	171.616	3.2822e-39	2.05137e-38	up
HAGLR	CD44+	inferred	1.09412	7.9955	171.166	4.11688e-39	2.55726e-38	up
ENTPD2	CD44+	inferred	1.40895	8.43781	167.942	2.0828e-38	1.27808e-37	up
STC2	CD44+	inferred	1.12191	8.09789	166.945	3.43895e-38	2.08499e-37	up
OR10K1	CD44+	inferred	1.04327	6.2252	166.25	4.8783e-38	2.94005e-37	up
PLPPR4	CD44+	inferred	1.51836	7.05792	163.751	1.71474e-37	1.01235e-36	up
SLC25A31	CD44+	inferred	1.04364	6.3304	162.42	3.34995e-37	1.96059e-36	up
WSCD1	CD44+	inferred	1.15342	7.6841	161.635	4.97171e-37	2.88473e-36	up
TMEM132A	CD44+	inferred	1.19623	8.92184	155.211	1.25903e-35	7.02354e-35	up
ARL13A	CD44+	inferred	1.21198	7.77613	148.485	3.71688e-34	1.99119e-33	up
RAB25	CD44+	inferred	1.4814	5.99279	141.982	9.81108e-33	5.06822e-32	up
FBN3	CD44+	inferred	-1.04574	5.64655	139.538	3.36009e-32	1.72258e-31	down
SPATA42	CD79A+ CD61+	inferred	1.22121	5.33246	206.195	9.29247e-47	3.37697e-44	up
DUSP27	CD79A+ CD61+	inferred	1.3169	5.31856	202.436	6.14277e-46	1.38212e-43	up
OR2F1	CD79A+ CD61+	inferred	1.17934	5.50849	200.241	1.8507e-45	3.74766e-43	up
WNT8B	CD79A+ CD61+	inferred	1.11717	6.43101	192.854	7.57642e-44	9.58891e-42	up
TBX5	CD79A+ CD61+	inferred	1.24787	6.13519	192.504	9.03209e-44	1.07588e-41	up
GLP1R	CD79A+ CD61+	inferred	1.14116	4.8329	184.012	6.44782e-42	4.50236e-40	up
KLK5	CD79A+ CD61+	inferred	1.00735	5.88712	182.505	1.37537e-41	8.70349e-40	up
GFY	CD79A+ CD61+	inferred	1.07956	4.60956	177.075	2.10906e-40	1.15428e-38	up
OR1L8	CD79A+ CD61+	inferred	1.11656	7.39555	176.197	3.27977e-40	1.74777e-38	up
LRP2	CD79A+ CD61+	inferred	1.03567	7.40837	174.545	7.52471e-40	3.80939e-38	up
VWA5B2	CD79A+ CD61+	inferred	1.06516	6.74227	174.296	8.52979e-40	4.21288e-38	up
ABCC12	CD79A+ CD61+	inferred	1.13862	5.5772	172.901	1.72012e-39	8.10057e-38	up
DDC	CD79A+ CD61+	inferred	1.09954	6.64965	169.982	7.46488e-39	3.02328e-37	up
CD34	CD79A+ CD61+	inferred	1.57032	16.1574	160.453	9.01003e-37	2.64425e-35	up
KCTD4	CD79A+ CD61+	inferred	1.31304	5.15707	160.424	9.1435e-37	2.64508e-35	up
SERTM1	CD79A+ CD61+	inferred	1.19337	6.38225	155.871	9.03526e-36	2.23127e-34	up
OR2M3	CD79A+ CD61+	inferred	1.25734	7.20777	152.931	3.96698e-35	8.68693e-34	up
MYO1A	CD79A+ CD61+	inferred	1.3642	6.17282	151.212	9.41861e-35	1.94006e-33	up
DPYSL5	CD79A+ CD61+	inferred	1.11611	4.93873	149.845	1.87453e-34	3.58106e-33	up
OR13G1	CD79A+ CD61+	inferred	1.23628	4.69348	149.644	2.0743e-34	3.85364e-33	up
MYH13	CD79A+ CD61+	inferred	1.2606	7.9146	148	4.74426e-34	8.35403e-33	up
KCNV1	CD79A+ CD61+	inferred	1.21046	4.70491	147.591	5.82707e-34	1.00853e-32	up
HOXB9	CD79A+ CD61+	inferred	1.26875	7.38619	147.07	7.5764e-34	1.28926e-32	up
NOTUM	CD79A+ CD61+	inferred	1.27375	7.73463	145.901	1.36463e-33	2.22852e-32	up
CCL1	CD79A+ CD61+	inferred	1.2934	4.01726	144.301	3.05404e-33	4.83158e-32	up
GAS2L2	CD79A+ CD61+	inferred	1.37735	4.97176	143.353	4.92121e-33	7.66572e-32	up
FITM1	CD79A+ CD61+	inferred	1.0041	7.49679	140.04	2.60885e-32	3.66869e-31	up
RAB25	CD79A+ CD61+	inferred	1.3813	6.12247	137.003	1.20391e-31	1.58307e-30	up
GSDMA	CD79A+ CD61+	inferred	1.39396	7.94435	136.017	1.97782e-31	2.56183e-30	up
KY	CD79A+ CD61+	inferred	1.11549	7.7183	134.953	3.38001e-31	4.27783e-30	up
UCP1	CD79A+ CD61+	inferred	1.26127	5.78887	133.456	7.18704e-31	8.82046e-30	up
TMEM35B	CD79A+ CD61+	inferred	1.07137	5.9775	130.713	2.86175e-30	3.36921e-29	up
KRT19	CD79A+ CD61+	inferred	1.04818	6.76139	130.066	3.96366e-30	4.5347e-29	up
DMRTC1	CD79A+ CD61+	inferred	1.04385	4.93775	128.822	7.41887e-30	8.25452e-29	up
GJC3	CD79A+ CD61+	inferred	1.11675	6.94189	128.7	7.8899e-30	8.73063e-29	up
LIPJ	CD79A+ CD61+	inferred	1.14129	5.0098	126.847	2.00693e-29	2.08412e-28	up
VN1R1	CD79A+ CD61+	inferred	1.22582	7.41009	126.552	2.32836e-29	2.40558e-28	up
VSIG2	CD79A+ CD61+	inferred	1.08152	7.15303	125.864	3.2925e-29	3.36733e-28	up
C17orf50	CD79A+ CD61+	inferred	1.22287	7.13177	125.63	3.705e-29	3.77016e-28	up
CMTM1	CD79A+ CD61+	inferred	1.22162	6.69148	125.597	3.76659e-29	3.81368e-28	up
PLPPR4	CD79A+ CD61+	inferred	1.10254	7.21471	120.788	4.25157e-28	3.87813e-27	up
ENTPD2	CD79A+ CD61+	inferred	1.15249	8.58422	120.03	6.23254e-28	5.60929e-27	up
SLC16A12	CD79A+ CD61+	inferred	-1.00022	6.61714	117.987	1.74495e-27	1.51005e-26	down
SLC25A41	CD79A+ CD61+	inferred	1.13684	5.90355	117.548	2.17764e-27	1.85214e-26	up
OTOP2	CD79A+ CD61+	inferred	-1.00842	4.49175	115.635	5.71479e-27	4.72345e-26	down
IGLJ3	CD79A+ CD61+	inferred	-1.05191	5.56014	110.555	7.40741e-26	5.45455e-25	down
GJA10	CD79A+ CD61+	inferred	-1.01682	6.29446	110.261	8.59138e-26	6.2807e-25	down
FFAR1	CD79A+ CD61+	inferred	-1.02783	8.47482	106.902	4.67712e-25	3.19972e-24	down
LIPF	CD79A+ CD61+	inferred	-1.0174	7.19107	106.821	4.87235e-25	3.32206e-24	down
LRRC14B	CD79A+ CD61+	inferred	-1.00989	7.01575	105.422	9.87004e-25	6.53164e-24	down
ADAM7	CD79A+ CD61+	inferred	1.10229	5.72549	105.064	1.18264e-24	7.67581e-24	up
CD79A	CD79A+ CD61+	inferred	-1.22878	14.6671	88.377	5.40966e-21	2.75934e-20	down
DCAF12L2	CD79A+ CD61+	inferred	1.1509	1.16781	35.7479	2.24575e-09	5.82284e-09	up
GAS2L2	Erythrocytes	inferred	1.39404	3.8048	1500.43	0	0	up
SLC25A41	Erythrocytes	inferred	1.34002	4.74774	1545.15	0	0	up
KCTD4	Erythrocytes	inferred	1.2157	4.13859	1612.31	0	0	up
OR13G1	Erythrocytes	inferred	1.20368	3.68992	1919.24	0	0	up
CCL1	Erythrocytes	inferred	1.19271	3.04554	2172.7	0	0	up
DPYSL5	Erythrocytes	inferred	1.18173	3.93872	2301.14	0	0	up
LIPJ	Erythrocytes	inferred	1.17036	4.02161	1955.95	0	0	up
KY	Erythrocytes	inferred	1.15194	6.71463	1522.86	0	0	up
NOTUM	Erythrocytes	inferred	1.12239	6.76823	1588.45	0	0	up
TEKT1	Erythrocytes	inferred	1.12085	6.37791	1932.04	0	0	up
KCNV1	Erythrocytes	inferred	1.10847	3.78388	1808.63	0	0	up
GYS2	Erythrocytes	inferred	1.07262	5.8489	1746.6	0	0	up
TBX5	Erythrocytes	inferred	1.05901	5.23423	1553.68	0	0	up
SERTM1	Erythrocytes	inferred	1.05539	5.48151	2005.55	0	0	up
IGSF9	Erythrocytes	inferred	1.05167	6.376	1996.69	0	0	up
DMRTC1	Erythrocytes	inferred	1.03066	4.06959	1970.25	0	0	up
NPC1L1	Erythrocytes	inferred	1.0234	6.59121	2084.33	0	0	up
OR2M3	Erythrocytes	inferred	1.01385	6.34496	1557.6	0	0	up
PRODH	Erythrocytes	inferred	1.01372	4.79134	2426.6	0	0	up
CXorf65	Erythrocytes	inferred	1.01236	3.77919	2674.67	0	0	up
GJC3	Erythrocytes	inferred	1.08575	6.00579	1474.51	0	0	up
DUSP27	Erythrocytes	inferred	1.06638	4.42496	1471.71	0	0	up
MYH13	Erythrocytes	inferred	1.25549	6.82166	1454.92	0	0	up
FCN3	Erythrocytes	inferred	1.16057	6.569	1396.33	1.31638e-305	2.40151e-304	up
HOXB9	Erythrocytes	inferred	1.22606	6.32585	1387.63	1.02323e-303	1.83366e-302	up
C17orf50	Erythrocytes	inferred	1.35315	5.95338	1364.79	9.41987e-299	1.64442e-297	up
VSIG2	Erythrocytes	inferred	1.05342	6.24385	1357.05	4.53242e-297	7.71273e-296	up
UCP1	Erythrocytes	inferred	1.21772	4.75628	1298.67	2.19886e-284	3.56216e-283	up
RAB25	Erythrocytes	inferred	1.37857	4.94314	1266.19	2.51351e-277	3.94563e-276	up
DSCAS	Erythrocytes	inferred	1.01173	5.62371	1260.69	3.94371e-276	6.14309e-275	up
MYO1A	Erythrocytes	inferred	1.34321	5.02584	1247.83	2.45263e-273	3.67894e-272	up
KRT19	Erythrocytes	inferred	1.00453	5.90035	1213.82	6.04403e-266	8.68026e-265	up
ADAM7	Erythrocytes	inferred	1.29246	4.61839	1213.39	7.51118e-266	1.07114e-264	up
CMTM1	Erythrocytes	inferred	1.40623	5.47157	1206.77	2.06184e-264	2.87947e-263	up
VN1R1	Erythrocytes	inferred	1.39514	6.19187	1191.05	5.36183e-261	7.28705e-260	up
TEX35	Erythrocytes	inferred	1.05414	5.56648	1188.99	1.50955e-260	2.03789e-259	up
ENTPD2	Erythrocytes	inferred	1.23712	7.50053	1100.65	2.38683e-241	3.00206e-240	up
PLPPR4	Erythrocytes	inferred	1.09541	6.27047	967.344	2.2528e-212	2.31569e-211	up
GSDMA	Erythrocytes	inferred	1.50097	6.63323	964.517	9.27243e-212	9.48317e-211	up
CD34	Erythrocytes	inferred	1.33178	14.9996	807.364	1.35217e-177	1.15048e-176	up
DCAF12L2	Erythrocytes	inferred	1.10113	0.592696	302.301	1.03885e-67	3.15394e-67	up
OR2F1	Macrophages	inferred	1.01269	4.70757	1549.46	0	0	up
PRODH	Macrophages	inferred	1.01736	4.84149	1548.88	0	0	up
IGSF9	Macrophages	inferred	1.02906	6.45459	1607.7	0	0	up
SERTM1	Macrophages	inferred	1.04346	5.5493	1613.04	0	0	up
HIST1H2AD	Macrophages	inferred	1.04612	5.27725	1826.53	0	0	up
TEKT1	Macrophages	inferred	1.04819	6.50443	1810.91	0	0	up
GFY	Macrophages	inferred	1.04834	3.7821	1796.03	0	0	up
DPYSL5	Macrophages	inferred	1.06798	4.09298	1754.9	0	0	up
WNT8A	Macrophages	inferred	1.07187	3.43252	1850.07	0	0	up
LIPJ	Macrophages	inferred	1.09912	4.13987	1534.23	0	0	up
KCNV1	Macrophages	inferred	1.1674	3.78831	1493.44	0	0	up
OR13G1	Macrophages	inferred	1.18054	3.76709	1597.92	0	0	up
CD34	Macrophages	inferred	1.72723	14.7575	1480.62	0	0	up
VWA5B2	Macrophages	inferred	1.04393	5.89976	1479.89	0	0	up
GLP1R	Macrophages	inferred	1.12703	3.94326	1468.96	0	0	up
NOTUM	Macrophages	inferred	1.14906	6.81009	1453.96	0	0	up
SLC25A41	Macrophages	inferred	1.23467	4.91025	1386.13	2.16605e-303	5.28464e-302	up
CCL1	Macrophages	inferred	1.09232	3.18093	1362.23	3.38849e-298	7.54033e-297	up
KLK5	Macrophages	inferred	1.01046	5.07535	1327.53	1.17392e-290	2.4507e-289	up
FCN3	Macrophages	inferred	1.05158	6.72979	1323	1.13237e-289	2.33984e-288	up
GAS2L2	Macrophages	inferred	1.30137	3.95146	1319.79	5.64386e-289	1.15443e-287	up
RAB25	Macrophages	inferred	1.23203	5.14244	1303.83	1.66029e-285	3.29617e-284	up
MYO1A	Macrophages	inferred	1.31128	5.12623	1293.39	3.08463e-283	6.06443e-282	up
MYH13	Macrophages	inferred	1.07791	7.05017	1273.35	6.99992e-279	1.32475e-277	up
UCP1	Macrophages	inferred	1.15534	4.87112	1261.16	3.11713e-276	5.68666e-275	up
DMRTC1	Macrophages	inferred	1.0403	4.11369	1253.6	1.37034e-274	2.4557e-273	up
OR2M3	Macrophages	inferred	1.07117	6.35161	1251.95	3.12115e-274	5.54416e-273	up
HOXB9	Macrophages	inferred	1.10311	6.50242	1224.74	2.56657e-268	4.40449e-267	up
C17orf50	Macrophages	inferred	1.24109	6.12902	1213.04	8.91806e-266	1.50492e-264	up
ADAM7	Macrophages	inferred	1.20907	4.75471	1204.8	5.5153e-264	9.15449e-263	up
SYT4	Macrophages	inferred	1.014	4.8741	1168.78	3.71471e-256	6.01783e-255	up
OR1L8	Macrophages	inferred	1.09825	6.50736	1159.65	3.58942e-254	5.76871e-253	up
KCTD4	Macrophages	inferred	1.16088	4.2466	1150.48	3.52026e-252	5.48347e-251	up
PADI3	Macrophages	inferred	1.0329	5.23308	1137.11	2.83432e-249	4.28321e-248	up
VN1R1	Macrophages	inferred	1.35322	6.31188	1130.73	6.91904e-248	1.03022e-246	up
CMTM1	Macrophages	inferred	1.37917	5.57657	1130.68	7.10875e-248	1.05075e-246	up
ENTPD2	Macrophages	inferred	1.08414	7.70692	1106.7	1.15606e-242	1.62571e-241	up
PLPPR4	Macrophages	inferred	1.02406	6.3904	1106.65	1.18719e-242	1.65798e-241	up
GSDMA	Macrophages	inferred	1.39763	6.81538	1049.48	3.15837e-230	4.02245e-229	up
SMIM31	Macrophages	inferred	1.11564	5.19758	815.381	2.44398e-179	2.06211e-178	up
RBM46	Macrophages	inferred	1.1546	3.47804	228.217	1.45945e-51	3.65765e-51	up
MYBPHL	Macrophages	inferred	-1.84653	2.09508	121.819	2.52857e-28	4.53933e-28	down
PLA2G4D	Macrophages	inferred	-2.1092	0.937642	84.2103	4.44844e-20	7.19495e-20	down
NDST4	Macrophages	inferred	1.02297	2.82476	70.4543	4.71049e-17	7.32061e-17	up
OR13G1	Megakaryocyte	inferred	1.01031	4.07809	698.472	6.42722e-154	2.36638e-152	up
KCNV1	Megakaryocyte	inferred	1.04802	4.06463	632.849	1.19999e-139	2.96339e-138	up
CD34	Megakaryocyte	inferred	1.15906	15.4304	563.701	1.31674e-124	2.1678e-123	up
KCTD4	Megakaryocyte	inferred	1.07105	4.50122	547.79	3.8093e-121	5.63053e-120	up
GAS2L2	Megakaryocyte	inferred	1.15992	4.26636	547.233	5.03382e-121	7.38659e-120	up
FCN3	Megakaryocyte	inferred	1.0204	6.92505	546.903	5.93768e-121	8.65022e-120	up
SLC25A41	Megakaryocyte	inferred	1.08703	5.21774	546.565	7.03398e-121	1.01741e-119	up
CCL1	Megakaryocyte	inferred	1.03262	3.40682	539.354	2.6063e-119	3.63983e-118	up
UCP1	Megakaryocyte	inferred	1.06914	5.12327	535.619	1.69224e-118	2.33115e-117	up
C17orf50	Megakaryocyte	inferred	1.02802	6.48094	522.21	1.39894e-115	1.83951e-114	up
NOTUM	Megakaryocyte	inferred	1.04982	7.06977	513.931	8.85189e-114	1.08637e-112	up
HOXB9	Megakaryocyte	inferred	1.03932	6.72936	512.81	1.55209e-113	1.89336e-112	up
MYO1A	Megakaryocyte	inferred	1.20438	5.42278	504.998	7.77133e-112	9.25702e-111	up
ADAM7	Megakaryocyte	inferred	1.12854	5.014	487.206	5.77831e-108	6.46469e-107	up
ENTPD2	Megakaryocyte	inferred	1.08711	7.88568	461.084	2.79207e-102	2.88466e-101	up
MYH13	Megakaryocyte	inferred	1.07282	7.23331	451.673	3.11861e-100	3.09568e-99	up
VN1R1	Megakaryocyte	inferred	1.21687	6.63591	408.17	9.16995e-91	8.00394e-90	up
RAB25	Megakaryocyte	inferred	1.20705	5.3724	407.534	1.26178e-90	1.09661e-89	up
CMTM1	Megakaryocyte	inferred	1.25932	5.89529	336.239	4.20755e-75	2.76632e-74	up
GSDMA	Megakaryocyte	inferred	1.29291	7.12903	273.611	1.85349e-61	9.08794e-61	up
GLP1R	Monocytes	inferred	1.02886	4.0702	1210.13	3.83261e-265	5.54359e-263	up
OR1L8	Monocytes	inferred	1.01443	6.62862	1062.32	5.10643e-233	3.23142e-231	up
CD34	Monocytes	inferred	1.60547	14.9517	1042.58	9.99136e-229	6.13106e-227	up
OR13G1	Monocytes	inferred	1.08189	3.89737	1036.8	1.80245e-227	1.04285e-225	up
KCTD4	Monocytes	inferred	1.10659	4.34077	941.149	1.11348e-206	3.69638e-205	up
KCNV1	Monocytes	inferred	1.01815	3.95734	931.344	1.50709e-204	4.76853e-203	up
MYO1A	Monocytes	inferred	1.16361	5.30604	925.462	2.86233e-203	8.65107e-202	up
LIPJ	Monocytes	inferred	1.01291	4.25852	923.167	9.03176e-203	2.6896e-201	up
CCL1	Monocytes	inferred	1.06271	3.25133	919.575	5.45177e-202	1.57712e-200	up
NOTUM	Monocytes	inferred	1.05404	6.94423	886.068	1.04825e-194	2.62063e-193	up
SLC25A41	Monocytes	inferred	1.05575	5.11095	874.351	3.69602e-192	8.80523e-191	up
OR2M3	Monocytes	inferred	1.0135	6.45026	868.215	7.97397e-191	1.87759e-189	up
GAS2L2	Monocytes	inferred	1.17764	4.10634	867.296	1.26332e-190	2.94048e-189	up
RAB25	Monocytes	inferred	1.09772	5.30824	862.506	1.38937e-189	3.19713e-188	up
ADAM7	Monocytes	inferred	1.08897	4.90592	862.007	1.78318e-189	4.05723e-188	up
C17orf50	Monocytes	inferred	1.09422	6.30798	844.71	1.0269e-185	2.1219e-184	up
VN1R1	Monocytes	inferred	1.0915	6.58801	806.915	1.69265e-177	3.08795e-176	up
HOXB9	Monocytes	inferred	1.05804	6.59318	803.302	1.03336e-176	1.86835e-175	up
UCP1	Monocytes	inferred	1.08922	4.97798	800.097	5.13998e-176	8.9728e-175	up
CMTM1	Monocytes	inferred	1.0903	5.87258	795.651	4.7604e-175	8.03317e-174	up
GSDMA	Monocytes	inferred	1.19047	7.05152	786.175	5.46792e-173	8.85802e-172	up
PLPPR4	Monocytes	inferred	1.00001	6.45934	738.436	1.31167e-162	1.88378e-161	up
CD14	Monocytes	inferred	-1.07508	15.743	302.625	8.82634e-68	3.76281e-67	down
MYBPHL	Monocytes	inferred	-1.56761	1.81441	92.4927	6.7572e-22	1.35747e-21	down
PLA2G4D	Monocytes	inferred	-1.97626	0.790224	77.1584	1.57786e-18	2.92597e-18	down
KCNV1	Myeloid	inferred	1.04647	3.83336	1681.79	0	0	up
OR13G1	Myeloid	inferred	1.04781	3.82136	1783.7	0	0	up
NOTUM	Myeloid	inferred	1.04648	6.83349	1473.32	0	0	up
GAS2L2	Myeloid	inferred	1.18486	3.9838	1401.39	1.04896e-306	2.1675e-305	up
SLC25A41	Myeloid	inferred	1.13175	4.93225	1382.39	1.40826e-302	2.71593e-301	up
FCN3	Myeloid	inferred	1.01694	6.69766	1351.21	8.4222e-296	1.53648e-294	up
HOXB9	Myeloid	inferred	1.02152	6.51071	1347.78	4.68033e-295	8.4622e-294	up
CD34	Myeloid	inferred	1.4675	14.8604	1335.21	2.52727e-292	4.48923e-291	up
MYO1A	Myeloid	inferred	1.20149	5.14757	1319.5	6.52482e-289	1.10106e-287	up
GYS2	Myeloid	inferred	1.05148	5.86413	1309.92	7.9026e-287	1.32254e-285	up
KCTD4	Myeloid	inferred	1.01528	4.31616	1230.53	1.41449e-269	2.12173e-268	up
RAB25	Myeloid	inferred	1.1897	5.10896	1222.95	6.27082e-268	9.26892e-267	up
UCP1	Myeloid	inferred	1.11083	4.84768	1210.94	2.55491e-265	3.6955e-264	up
ADAM7	Myeloid	inferred	1.10493	4.78242	1141.25	3.57681e-250	4.61341e-249	up
ENTPD2	Myeloid	inferred	1.07078	7.65016	1123.41	2.69197e-246	3.45015e-245	up
C17orf50	Myeloid	inferred	1.12923	6.1555	1117.94	4.17415e-245	5.31613e-244	up
PLPPR4	Myeloid	inferred	1.02306	6.331	1040.88	2.34022e-228	2.77131e-227	up
VN1R1	Myeloid	inferred	1.26269	6.30811	930.455	2.35212e-204	2.50687e-203	up
CMTM1	Myeloid	inferred	1.29203	5.57121	920.468	3.48622e-202	3.65782e-201	up
GSDMA	Myeloid	inferred	1.30845	6.80352	896.742	5.0129e-197	5.07556e-196	up
SMIM31	Myeloid	inferred	1.06989	5.18259	608.444	2.43944e-134	1.76424e-133	up
DCAF8L2	Myeloid	inferred	-1.01328	4.31452	259.646	2.04972e-58	7.02316e-58	down
GABRP	Myeloid	inferred	-1.00725	5.32538	234.192	7.2634e-53	2.28037e-52	down
HIF1A	Myeloid	inferred	-1.14415	15.5749	223.861	1.30072e-50	3.87347e-50	down
RBM46	Myeloid	inferred	1.09039	3.5038	188.42	7.03394e-43	1.88659e-42	up
MYBPHL	Myeloid	inferred	-1.02026	1.48779	59.6603	1.12728e-14	1.83647e-14	down
PLA2G4D	Myeloid	inferred	-1.19392	0.474305	44.3032	2.81254e-11	4.2408e-11	down
CD34	pDC	inferred	1.54109	15.5997	917.388	1.62931e-201	1.64968e-198	up
DUSP27	pDC	inferred	1.05637	4.92516	873.643	5.26664e-192	1.52356e-189	up
KCTD4	pDC	inferred	1.00955	4.78287	678.202	1.64433e-149	5.28533e-148	up
MYO1A	pDC	inferred	1.0185	5.79459	643.294	6.41998e-142	1.66673e-140	up
HOXB9	pDC	inferred	1.00416	7.00677	622.99	1.67287e-137	3.4567e-136	up
GAS2L2	pDC	inferred	1.05166	4.58578	604.303	1.94052e-133	3.30214e-132	up
GSDMA	pDC	inferred	1.01083	7.5686	553.899	1.78553e-122	2.0313e-121	up
CD4	pDC	inferred	-1.11038	15.2797	546.074	8.99615e-121	9.74182e-120	down
MYBPHL	pDC	inferred	-1.2667	1.35677	71.2923	3.0803e-17	5.4099e-17	down
PLA2G4D	pDC	inferred	-1.62607	0.392611	60.8481	6.16541e-15	1.0242e-14	down
PRDM12	Plasma Cells	inferred	-1.02171	4.46269	739.881	6.36143e-163	1.9518e-161	down
CD34	Plasma Cells	inferred	1.44564	15.2436	516.526	2.41177e-114	2.46658e-113	up
CD79A	Plasma Cells	inferred	-1.24215	15.5196	409.095	5.77014e-91	3.7692e-90	down
MYO1A	Plasma Cells	inferred	1.02104	5.53015	393.09	1.7583e-87	1.05969e-86	up
CMTM1	Plasma Cells	inferred	1.03823	6.02743	384.602	1.23902e-85	6.931e-85	up
VN1R1	Plasma Cells	inferred	1.02723	6.75162	380.635	9.05318e-85	4.94143e-84	up
GAS2L2	Plasma Cells	inferred	1.01722	4.34119	360.157	2.60302e-80	1.23446e-79	up
GSDMA	Plasma Cells	inferred	1.04984	7.27881	346.561	2.37758e-77	1.07709e-76	up
MYBPHL	Plasma Cells	inferred	-2.11117	2.20712	143.587	4.37512e-33	1.04108e-32	down
PLA2G4D	Plasma Cells	inferred	-2.60205	1.18716	121.032	3.76067e-28	8.23281e-28	down
CD34	Stromal	inferred	1.65099	14.9622	530.791	1.90053e-117	6.87247e-116	up
GUCA1A	Stromal	inferred	-1.00622	4.44351	499.717	1.09509e-110	2.46394e-109	down
KCTD4	Stromal	inferred	1.01453	4.4636	368.515	3.94015e-82	3.09256e-81	up
MYO1A	Stromal	inferred	1.0246	5.45634	343.16	1.30817e-76	8.77167e-76	up
VIM	Stromal	inferred	-1.10708	15.8953	330.825	6.355e-74	4.00899e-73	down
GAS2L2	Stromal	inferred	1.04045	4.26828	324.512	1.50668e-72	8.9473e-72	up
MYBPHL	Stromal	inferred	-3.70605	3.68738	316.759	7.36037e-71	4.14021e-70	down
VN1R1	Stromal	inferred	1.0639	6.64403	289.482	6.44805e-65	3.02252e-64	up
CMTM1	Stromal	inferred	1.08016	5.92027	287.375	1.85604e-64	8.60066e-64	up
PLA2G4D	Stromal	inferred	-4.2813	2.62514	262.748	4.32021e-59	1.68563e-58	down
GSDMA	Stromal	inferred	1.09831	7.15744	260.221	1.5359e-58	5.9129e-58	up
DCAF12L2	Stromal	inferred	-1.33114	2.18353	86.6615	1.28781e-20	2.39909e-20	down
CD79A	Autofluorescent	raw	-1.49074	16.3455	1298.96	1.89749e-284	4.74372e-283	down
CD34	Autofluorescent	raw	1.00569	15.7836	1047.84	7.18708e-230	8.98385e-229	up
CD34	B-Cells	raw	1.39294	15.6451	1640.58	0	0	up
CD79A	B-Cells	raw	-1.44026	16.2428	950.268	1.16011e-208	1.45013e-207	down
CD34	CD4+ T-Cells	raw	1.45405	15.4331	2041.2	0	0	up
CD4	CD4+ T-Cells	raw	-1.35687	16.3276	1125.38	1.00675e-246	1.25843e-245	down
CD34	CD8+ T-Cells	raw	1.31484	15.5874	1355.33	1.07081e-296	2.67701e-295	up
CD44	CD44+	raw	-1.94304	16.1758	413.677	5.80511e-92	1.45128e-90	down
CD34	CD44+	raw	1.93364	16.4279	375.868	9.87441e-84	1.2343e-82	up
CD34	CD79A+ CD61+	raw	1.4818	16.5277	150.366	1.44209e-34	3.60522e-33	up
CD79A	CD79A+ CD61+	raw	-1.19996	15.3223	111.703	4.14977e-26	5.18722e-25	down
CD34	Erythrocytes	raw	1.21718	15.6141	1564.43	0	0	up
CD34	Macrophages	raw	1.58854	15.3854	2321.23	0	0	up
CD34	Megakaryocyte	raw	1.09219	15.9323	653.179	4.54832e-144	1.13708e-142	up
CD34	Monocytes	raw	1.49208	15.5157	1393.38	5.77377e-305	1.44344e-303	up
CD14	Monocytes	raw	-1.05093	16.1879	276.877	3.5986e-62	4.49825e-61	down
CD34	Myeloid	raw	1.34992	15.4991	1886.88	0	0	up
HIF1A	Myeloid	raw	-1.10325	16.083	237.513	1.37057e-53	1.71321e-52	down
CD34	pDC	raw	1.41411	16.0608	818.701	4.63543e-180	1.15886e-178	up
CD4	pDC	raw	-1.0882	15.8093	444.123	1.37157e-98	1.71446e-97	down
CD34	Plasma Cells	raw	1.3305	15.7678	583.147	7.75605e-129	1.93901e-127	up
CD79A	Plasma Cells	raw	-1.20399	16.0233	382.671	3.26248e-85	2.71873e-84	down
CD34	Stromal	raw	1.47807	15.6471	1037.45	1.29997e-227	3.24993e-226	up
VIM	Stromal	raw	-1.04454	16.2828	346.078	3.02882e-77	3.78603e-76	down

## Sheet: erythrocytes versus other
#Gene	Cell type	Data type	log(Fold Change)	log(Counts Per Million)	LR(Likelihood Ratio)	p-value	FDR(False Discovery Rate）	sig
CD79A	Autofluorescent	inferred	-1.42575	14.9619	5523.12	0	0	down
IGLJ3	Autofluorescent	inferred	-1.07812	5.82569	7561.67	0	0	down
FFAR1	Autofluorescent	inferred	-1.05845	8.72364	6654.92	0	0	down
GJA10	Autofluorescent	inferred	-1.04678	6.54662	7445.06	0	0	down
LRRC14B	Autofluorescent	inferred	-1.03754	7.26657	7224.74	0	0	down
RPRML	Autofluorescent	inferred	-1.03457	6.7755	7177.69	0	0	down
LIPF	Autofluorescent	inferred	-1.03371	7.44896	7159.85	0	0	down
SLC16A12	Autofluorescent	inferred	-1.02041	6.84515	7427.22	0	0	down
NETO1	Autofluorescent	inferred	-1.01495	8.63345	7394.92	0	0	down
OTOP2	Autofluorescent	inferred	-1.00995	4.77463	8819.94	0	0	down
OR7A5	Autofluorescent	inferred	-1.00739	8.10133	7201.2	0	0	down
AQP5	Autofluorescent	inferred	-1.00064	8.64701	6949.36	0	0	down
TRIM29	Autofluorescent	inferred	1.06047	4.86743	6630.94	0	0	up
MYMK	Autofluorescent	inferred	1.06248	2.11705	5659.01	0	0	up
MS4A8	Autofluorescent	inferred	1.07244	2.48743	7641.86	0	0	up
ZAR1	Autofluorescent	inferred	1.07874	2.92491	7872.49	0	0	up
PAQR9	Autofluorescent	inferred	1.08323	4.1315	6935.57	0	0	up
SYT3	Autofluorescent	inferred	1.08345	5.4055	6561.26	0	0	up
TSPO2	Autofluorescent	inferred	1.08536	6.37128	6400.6	0	0	up
GYPC	Autofluorescent	inferred	1.18064	15.3985	6645.13	0	0	up
CD79A	B-Cells	inferred	-1.4009	14.7969	2989.42	0	0	down
IGLJ3	B-Cells	inferred	-1.16739	5.72516	4946.45	0	0	down
FFAR1	B-Cells	inferred	-1.14222	8.63002	4374.96	0	0	down
IGHEP1	B-Cells	inferred	-1.13571	6.93891	6794.75	0	0	down
GJA10	B-Cells	inferred	-1.13136	6.45117	4871.55	0	0	down
SLC16A12	B-Cells	inferred	-1.13116	6.75914	5151.47	0	0	down
TDRG1	B-Cells	inferred	-1.12388	7.25651	7697.85	0	0	down
LRRC14B	B-Cells	inferred	-1.12092	7.17357	4738.95	0	0	down
LIPF	B-Cells	inferred	-1.11811	7.35693	4712.65	0	0	down
RPRML	B-Cells	inferred	-1.10804	6.67974	4609.97	0	0	down
NETO1	B-Cells	inferred	-1.10187	8.54548	4921.06	0	0	down
OR7A5	B-Cells	inferred	-1.08923	8.01271	4738.06	0	0	down
OTOP2	B-Cells	inferred	-1.08822	4.67586	5602.32	0	0	down
FUT9	B-Cells	inferred	-1.08499	6.94909	11591.9	0	0	down
AQP5	B-Cells	inferred	-1.07744	8.55863	4538.94	0	0	down
CLEC20A	B-Cells	inferred	-1.06158	8.03307	4881	0	0	down
GOLGA8J	B-Cells	inferred	-1.05686	6.72403	5774.18	0	0	down
SLC7A3	B-Cells	inferred	-1.04981	7.52836	4617.25	0	0	down
A2ML1	B-Cells	inferred	-1.04753	6.50945	7797.38	0	0	down
SHISA8	B-Cells	inferred	-1.0334	8.57956	5511.89	0	0	down
FAM163B	B-Cells	inferred	-1.02995	6.92934	4892.33	0	0	down
POU4F1	B-Cells	inferred	-1.02912	7.25103	5205.71	0	0	down
C12orf77	B-Cells	inferred	-1.02658	7.51612	11360.8	0	0	down
TRGV3	B-Cells	inferred	-1.02621	6.6593	5213.92	0	0	down
MIR548XHG	B-Cells	inferred	-1.02249	5.93238	5029.38	0	0	down
CCDC155	B-Cells	inferred	-1.02244	6.52474	7196.43	0	0	down
PDIA2	B-Cells	inferred	-1.00787	6.54473	5253.87	0	0	down
MYMK	B-Cells	inferred	1.13806	2.2093	3183.25	0	0	up
MS4A8	B-Cells	inferred	1.14939	2.57815	4299.14	0	0	up
ZAR1	B-Cells	inferred	1.16592	3.01301	4949.72	0	0	up
TRIM29	B-Cells	inferred	1.17847	4.94046	4640.68	0	0	up
PAQR9	B-Cells	inferred	1.18647	4.21135	4721.58	0	0	up
SYT3	B-Cells	inferred	1.1877	5.47765	4541.45	0	0	up
TSPO2	B-Cells	inferred	1.19509	6.43912	4497.72	0	0	up
GYPC	B-Cells	inferred	1.19944	15.4694	4333.08	0	0	up
NDST4	CD4+ T-Cells	inferred	-1.18237	3.91408	7385.71	0	0	down
OR7D2	CD5+ T-Cells	inferred	-1.17618	3.60051	8191.55	0	0	down
CD4	CD6+ T-Cells	inferred	-1.175	15.2137	17541.9	0	0	down
CD44	CD7+ T-Cells	inferred	-1.10771	15.2045	6954.31	0	0	down
MYADML2	CD8+ T-Cells	inferred	-1.10086	3.55794	18894.1	0	0	down
ARSI	CD9+ T-Cells	inferred	-1.07815	6.36974	19255.1	0	0	down
MORN5	CD10+ T-Cells	inferred	-1.07779	5.79367	18813.6	0	0	down
SRD5A2	CD11+ T-Cells	inferred	-1.07721	5.73757	18752.8	0	0	down
GABRA6	CD12+ T-Cells	inferred	-1.07706	5.66809	18698.5	0	0	down
PRSS8	CD13+ T-Cells	inferred	-1.07704	5.65503	18687.7	0	0	down
C1orf158	CD14+ T-Cells	inferred	-1.07678	5.60695	18634.4	0	0	down
SPDYE4	CD15+ T-Cells	inferred	-1.07671	5.60183	18631	0	0	down
HNF4A	CD16+ T-Cells	inferred	-1.07412	5.17496	20588.2	0	0	down
ATP13A5	CD17+ T-Cells	inferred	-1.07273	4.29733	17099.6	0	0	down
CCL21	CD18+ T-Cells	inferred	-1.06705	8.11816	14217.1	0	0	down
HABP2	CD19+ T-Cells	inferred	-1.06699	8.95288	13564.3	0	0	down
PKD1L1	CD20+ T-Cells	inferred	-1.06693	8.69103	13581.4	0	0	down
BCL2	CD21+ T-Cells	inferred	-1.06061	15.0412	19539.3	0	0	down
DCX	CD22+ T-Cells	inferred	-1.04742	3.55058	17119.2	0	0	down
RBM46	CD23+ T-Cells	inferred	-1.04638	4.31137	8318.53	0	0	down
GRIA2	CD24+ T-Cells	inferred	-1.03793	8.51474	14556.3	0	0	down
GHRHR	CD25+ T-Cells	inferred	-1.03467	8.84063	14616.9	0	0	down
HAVCR1	CD26+ T-Cells	inferred	-1.03009	7.8352	21733.9	0	0	down
DRGX	CD27+ T-Cells	inferred	-1.02961	5.97867	16812.9	0	0	down
PLA2G12B	CD28+ T-Cells	inferred	-1.02691	6.01873	19044.5	0	0	down
SLC17A8	CD29+ T-Cells	inferred	-1.02399	5.74124	18865.4	0	0	down
MIR202HG	CD30+ T-Cells	inferred	-1.01792	4.01503	15800	0	0	down
ANKRD30B	CD31+ T-Cells	inferred	-1.01595	7.25129	13933.4	0	0	down
TBC1D29	CD32+ T-Cells	inferred	-1.01494	5.64116	14367.9	0	0	down
HRASLS	CD33+ T-Cells	inferred	-1.01453	8.31913	14849.2	0	0	down
RHCG	CD34+ T-Cells	inferred	-1.00908	5.90307	12467.9	0	0	down
C11orf91	CD35+ T-Cells	inferred	-1.00091	8.25298	14841	0	0	down
MYMK	CD36+ T-Cells	inferred	1.07638	2.05957	7400.14	0	0	up
MS4A8	CD37+ T-Cells	inferred	1.08949	2.42475	10037.3	0	0	up
ZAR1	CD38+ T-Cells	inferred	1.10536	2.85663	11520.7	0	0	up
TRIM29	CD39+ T-Cells	inferred	1.11742	4.78497	10951.7	0	0	up
PAQR9	CD40+ T-Cells	inferred	1.12489	4.05324	11112.8	0	0	up
SYT3	CD41+ T-Cells	inferred	1.12556	5.32295	10686.7	0	0	up
TSPO2	CD42+ T-Cells	inferred	1.13408	6.28626	10611.9	0	0	up
GYPC	CD43+ T-Cells	inferred	1.13819	15.3213	10242.9	0	0	up
CD1E	CD44+	inferred	-2.0439	4.07046	1835.87	0	0	down
RHCG	CD44+	inferred	-1.90945	5.56507	1576.03	0	0	down
HEPACAM2	CD44+	inferred	-1.82055	3.96455	1828.55	0	0	down
CD1B	CD44+	inferred	-1.77008	2.72614	1907.39	0	0	down
PLK5	CD44+	inferred	-1.57442	5.5359	1629.31	0	0	down
BCAN	CD44+	inferred	-1.49455	3.56765	1765.08	0	0	down
CHRNA2	CD44+	inferred	-1.48176	4.27805	1716.71	0	0	down
TMPRSS2	CD44+	inferred	-1.43818	5.97939	1503.74	0	0	down
GACAT3	CD44+	inferred	-1.37834	3.85406	1926.04	0	0	down
MIR3150BHG	CD44+	inferred	-1.3583	4.0287	1938.54	0	0	down
IZUMO3	CD44+	inferred	-1.28754	4.46792	2123.64	0	0	down
ADORA2A	CD44+	inferred	-1.28093	5.93798	2127.67	0	0	down
KLHL33	CD44+	inferred	-1.25142	6.19756	2177.49	0	0	down
FOXL2	CD44+	inferred	-1.19803	4.6883	1696.27	0	0	down
CCL27	CD44+	inferred	-1.06747	4.31853	1584.09	0	0	down
AGRP	CD44+	inferred	-1.06656	4.57783	1899.66	0	0	down
ERICH2	CD44+	inferred	-1.27146	4.54697	1472.87	0	0	down
MLNR	CD44+	inferred	-1.38589	3.2533	1444.89	0	0	down
HAS3	CD44+	inferred	-1.26449	6.35155	1438.67	0	0	down
OR7D2	CD44+	inferred	-2.47891	3.20202	1377.01	2.08353e-301	1.91779e-299	down
KCNJ4	CD44+	inferred	-1.03908	4.42658	1358.23	2.51004e-297	2.11784e-295	down
NXPH1	CD44+	inferred	-1.07062	4.91926	1354.72	1.4488e-296	1.17353e-294	down
MYADML2	CD44+	inferred	-1.37566	3.1667	1322.4	1.52994e-289	1.19159e-287	down
RBM46	CD44+	inferred	-2.19016	3.96148	1314	1.02741e-287	7.70557e-286	down
CD44	CD44+	inferred	-2.33407	14.8469	1265.99	2.78347e-277	1.94363e-275	down
XKR7	CD44+	inferred	-1.50164	4.17349	1233.92	2.59021e-270	1.74839e-268	down
RDH8	CD44+	inferred	-1.35031	3.11622	1215.21	3.02268e-266	1.97449e-264	down
SMIM31	CD44+	inferred	-1.57515	5.34727	1188.05	2.41438e-260	1.52785e-258	down
ZBTB8B	CD44+	inferred	-1.60575	2.40825	1133.79	1.49672e-248	8.65961e-247	down
NDST4	CD44+	inferred	-2.42292	3.50933	1122.2	4.9478e-246	2.78314e-244	down
OR8A1	CD44+	inferred	-1.433	2.68944	1033.3	1.03544e-226	5.24193e-225	down
C7orf57	CD44+	inferred	-1.12486	5.55616	750.795	2.69529e-165	9.09659e-164	down
FBN3	CD44+	inferred	-1.209	5.16138	585.401	2.50731e-129	5.57946e-128	down
C11orf88	CD44+	inferred	-1.0134	3.00162	533.886	4.03171e-118	7.92641e-117	down
ADAM2	CD44+	inferred	-1.08052	4.40613	498.009	2.57784e-110	4.61958e-109	down
PLA2G4D	CD44+	inferred	-3.04473	0.237844	490.064	1.38016e-108	2.38875e-107	down
MYBPHL	CD44+	inferred	-2.11093	1.38804	446.937	3.34776e-99	5.17497e-98	down
LRTM1	CD44+	inferred	-1.21613	4.7193	418.855	4.33287e-93	6.22273e-92	down
TTC29	CD44+	inferred	-1.0118	3.16398	336.46	3.76505e-75	3.93001e-74	down
GYPC	CD44+	inferred	1.21663	15.554	332.345	2.96534e-74	3.01749e-73	up
TSPO2	CD44+	inferred	1.17397	6.52745	314.763	2.00317e-70	1.94087e-69	up
TRIM29	CD44+	inferred	1.13583	5.03222	292.761	1.24465e-65	1.08639e-64	up
SYT3	CD44+	inferred	1.1177	5.56829	284.655	7.26382e-64	6.23272e-63	up
PAQR9	CD44+	inferred	1.14122	4.30593	278.042	2.00535e-62	1.65748e-61	up
DCAF12L2	CD44+	inferred	-1.7532	0.584635	274.557	1.15311e-61	9.30296e-61	down
ZAR1	CD44+	inferred	1.09022	3.10957	225.781	4.961e-51	3.0535e-50	up
MS4A8	CD44+	inferred	1.05951	2.67418	178.238	1.17533e-40	5.4092e-40	up
MYMK	CD44+	inferred	1.04649	2.30439	131.446	1.978e-30	6.49182e-30	up
ZAR1	CD79A+ CD61+	inferred	1.07115	3.11158	128.09	1.07264e-29	1.37474e-28	up
PAQR9	CD79A+ CD61+	inferred	1.09875	4.30859	126.557	2.32256e-29	2.85042e-28	up
SYT3	CD79A+ CD61+	inferred	1.10665	5.57134	124.106	7.98448e-29	9.23918e-28	up
TSPO2	CD79A+ CD61+	inferred	1.11148	6.53097	122.833	1.51685e-28	1.73538e-27	up
TRIM29	CD79A+ CD61+	inferred	1.07956	5.03519	122.766	1.56939e-28	1.7854e-27	up
GYPC	CD79A+ CD61+	inferred	1.12317	15.5581	119.736	7.22524e-28	7.70058e-27	up
MS4A8	CD79A+ CD61+	inferred	1.07065	2.67585	111.897	3.76349e-26	3.61188e-25	up
MYMK	CD79A+ CD61+	inferred	1.02189	2.30588	78.259	9.03789e-19	5.52922e-18	up
CD79A	CD79A+ CD61+	inferred	-1.11313	14.566	55.2611	1.05536e-13	4.83508e-13	down
GSDMA	Endothelial	inferred	-1.40014	6.81024	3477.9	0	0	down
RAB25	Endothelial	inferred	-1.32042	5.10472	4544.22	0	0	down
GAS2L2	Endothelial	inferred	-1.29285	3.95416	4719.39	0	0	down
CMTM1	Endothelial	inferred	-1.28138	5.62352	3957.13	0	0	down
VN1R1	Endothelial	inferred	-1.27881	6.34585	3991.93	0	0	down
C17orf50	Endothelial	inferred	-1.26331	6.10625	4647.51	0	0	down
SLC25A41	Endothelial	inferred	-1.26086	4.89776	5125.56	0	0	down
MYO1A	Endothelial	inferred	-1.20906	5.16412	3946.71	0	0	down
ENTPD2	Endothelial	inferred	-1.20748	7.64976	4202.74	0	0	down
ADAM7	Endothelial	inferred	-1.1987	4.75598	4048.27	0	0	down
MYH13	Endothelial	inferred	-1.19234	6.9662	5020.51	0	0	down
UCP1	Endothelial	inferred	-1.15709	4.88983	4461.72	0	0	down
HOXB9	Endothelial	inferred	-1.1469	6.46092	4694.02	0	0	down
CCL1	Endothelial	inferred	-1.12544	3.16791	5475.23	0	0	down
CD34	Endothelial	inferred	-1.12304	15.1269	2448.32	0	0	down
FCN3	Endothelial	inferred	-1.11907	6.70222	4955.29	0	0	down
LIPJ	Endothelial	inferred	-1.0946	4.14381	5548.8	0	0	down
KCTD4	Endothelial	inferred	-1.07794	4.25438	4460.01	0	0	down
OR13G1	Endothelial	inferred	-1.06872	3.80332	4840.35	0	0	down
DPYSL5	Endothelial	inferred	-1.06871	4.05519	5749.15	0	0	down
GJC3	Endothelial	inferred	-1.06803	6.13145	5278.65	0	0	down
NOTUM	Endothelial	inferred	-1.06366	6.89219	5295.34	0	0	down
KY	Endothelial	inferred	-1.06034	6.83651	4880.9	0	0	down
TEX35	Endothelial	inferred	-1.04295	5.68744	4385.48	0	0	down
VSIG2	Endothelial	inferred	-1.04072	6.36581	4937.99	0	0	down
PLPPR4	Endothelial	inferred	-1.03671	6.38865	3532.69	0	0	down
GYS2	Endothelial	inferred	-1.03419	5.96795	6145.88	0	0	down
KCNV1	Endothelial	inferred	-1.02559	3.89417	4900.72	0	0	down
PI16	Endothelial	inferred	-1.01961	7.8601	5747.25	0	0	down
TEKT1	Endothelial	inferred	-1.0088	6.49049	5662.94	0	0	down
DSCAS	Endothelial	inferred	-1.00533	5.73967	4609.58	0	0	down
DCAF12L2	Endothelial	inferred	-1.10321	0.671748	1299.36	1.5596e-284	8.11875e-284	down
GAS2L2	HSPCs	inferred	-1.39404	3.8048	1500.43	0	0	down
SLC25A41	HSPCs	inferred	-1.34002	4.74774	1545.15	0	0	down
KCTD4	HSPCs	inferred	-1.2157	4.13859	1612.31	0	0	down
OR13G1	HSPCs	inferred	-1.20368	3.68992	1919.24	0	0	down
CCL1	HSPCs	inferred	-1.19271	3.04554	2172.7	0	0	down
DPYSL5	HSPCs	inferred	-1.18173	3.93872	2301.14	0	0	down
LIPJ	HSPCs	inferred	-1.17036	4.02161	1955.95	0	0	down
KY	HSPCs	inferred	-1.15194	6.71463	1522.86	0	0	down
NOTUM	HSPCs	inferred	-1.12239	6.76823	1588.45	0	0	down
TEKT1	HSPCs	inferred	-1.12085	6.37791	1932.04	0	0	down
KCNV1	HSPCs	inferred	-1.10847	3.78388	1808.63	0	0	down
GYS2	HSPCs	inferred	-1.07262	5.8489	1746.6	0	0	down
TBX5	HSPCs	inferred	-1.05901	5.23423	1553.68	0	0	down
SERTM1	HSPCs	inferred	-1.05539	5.48151	2005.55	0	0	down
IGSF9	HSPCs	inferred	-1.05167	6.376	1996.69	0	0	down
DMRTC1	HSPCs	inferred	-1.03066	4.06959	1970.25	0	0	down
NPC1L1	HSPCs	inferred	-1.0234	6.59121	2084.33	0	0	down
OR2M3	HSPCs	inferred	-1.01385	6.34496	1557.6	0	0	down
PRODH	HSPCs	inferred	-1.01372	4.79134	2426.6	0	0	down
CXorf65	HSPCs	inferred	-1.01236	3.77919	2674.67	0	0	down
GJC3	HSPCs	inferred	-1.08575	6.00579	1474.51	0	0	down
DUSP27	HSPCs	inferred	-1.06638	4.42496	1471.71	0	0	down
MYH13	HSPCs	inferred	-1.25549	6.82166	1454.92	0	0	down
FCN3	HSPCs	inferred	-1.16057	6.569	1396.33	1.31638e-305	2.40151e-304	down
HOXB9	HSPCs	inferred	-1.22606	6.32585	1387.63	1.02323e-303	1.83366e-302	down
C17orf50	HSPCs	inferred	-1.35315	5.95338	1364.79	9.41987e-299	1.64442e-297	down
VSIG2	HSPCs	inferred	-1.05342	6.24385	1357.05	4.53242e-297	7.71273e-296	down
UCP1	HSPCs	inferred	-1.21772	4.75628	1298.67	2.19886e-284	3.56216e-283	down
RAB25	HSPCs	inferred	-1.37857	4.94314	1266.19	2.51351e-277	3.94563e-276	down
DSCAS	HSPCs	inferred	-1.01173	5.62371	1260.69	3.94371e-276	6.14309e-275	down
MYO1A	HSPCs	inferred	-1.34321	5.02584	1247.83	2.45263e-273	3.67894e-272	down
KRT19	HSPCs	inferred	-1.00453	5.90035	1213.82	6.04403e-266	8.68026e-265	down
ADAM7	HSPCs	inferred	-1.29246	4.61839	1213.39	7.51118e-266	1.07114e-264	down
CMTM1	HSPCs	inferred	-1.40623	5.47157	1206.77	2.06184e-264	2.87947e-263	down
VN1R1	HSPCs	inferred	-1.39514	6.19187	1191.05	5.36183e-261	7.28705e-260	down
TEX35	HSPCs	inferred	-1.05414	5.56648	1188.99	1.50955e-260	2.03789e-259	down
ENTPD2	HSPCs	inferred	-1.23712	7.50053	1100.65	2.38683e-241	3.00206e-240	down
PLPPR4	HSPCs	inferred	-1.09541	6.27047	967.344	2.2528e-212	2.31569e-211	down
GSDMA	HSPCs	inferred	-1.50097	6.63323	964.517	9.27243e-212	9.48317e-211	down
CD34	HSPCs	inferred	-1.33178	14.9996	807.364	1.35217e-177	1.15048e-176	down
DCAF12L2	HSPCs	inferred	-1.10113	0.592696	302.301	1.03885e-67	3.15394e-67	down
MYBPHL	Macrophages	inferred	-1.04303	1.62401	1304.99	9.28963e-286	3.45165e-285	down
PLA2G4D	Macrophages	inferred	-1.49615	0.465668	1298.57	2.30675e-284	8.52403e-284	down
PLA2G4D	Monocytes	inferred	1.36023	0.356567	854.204	8.8649e-188	2.35893e-187	up
PAQR9	pDC	inferred	1.20687	4.28465	1352.77	3.84337e-296	1.05173e-294	up
TSPO2	pDC	inferred	1.22145	6.50727	1352.01	5.63514e-296	1.50147e-294	up
TRIM29	pDC	inferred	1.19658	5.01144	1351.95	5.79599e-296	1.52427e-294	up
SYT3	pDC	inferred	1.20615	5.54762	1335.89	1.79644e-292	4.43633e-291	up
GYPC	pDC	inferred	1.23226	15.5347	1324.54	5.26522e-290	1.2116e-288	up
ZAR1	pDC	inferred	1.17562	3.08833	1301.17	6.29092e-285	1.3698e-283	up
MS4A8	pDC	inferred	1.15046	2.65331	1075.15	8.30928e-236	1.14465e-234	up
MYMK	pDC	inferred	1.13892	2.2839	796.061	3.87695e-175	2.92941e-174	up
OR7D2	pDC	inferred	-1.04734	3.20829	663.421	2.69345e-146	1.49842e-145	down
NDST4	pDC	inferred	-1.03432	3.5165	557.111	3.57395e-123	1.64483e-122	down
PLA2G4D	pDC	inferred	-1.02845	0.223056	114.491	1.01711e-26	1.88785e-26	down
CD79A	Plasma Cells	inferred	-1.1265	14.7103	1520.06	0	0	down
PLA2G4D	Plasma Cells	inferred	-2.00019	0.379981	1363.25	2.03617e-298	6.86065e-298	down
MYBPHL	Plasma Cells	inferred	-1.31116	1.51032	1161.67	1.30453e-254	3.92523e-254	down
DCAF12L2	Plasma Cells	inferred	-1.13307	0.659335	1061.93	6.22688e-233	1.75375e-232	down
PLA2G4D	Stromal	inferred	-3.69519	0.952379	7365.59	0	0	down
MYBPHL	Stromal	inferred	-2.90792	2.05774	8580.59	0	0	down
DCAF12L2	Stromal	inferred	-2.39367	0.962289	6035.83	0	0	down
VIM	Stromal	inferred	-1.44547	14.8739	4536.04	0	0	down
ZBTB8B	Stromal	inferred	-1.05727	2.56019	3133.8	0	0	down
DCAF12L2	VSMC	inferred	-1.73249	0.603616	713.021	4.40817e-157	6.97386e-156	down
PLA2G4D	VSMC	inferred	-2.68692	0.260741	699.521	3.79983e-154	5.87378e-153	down
MYBPHL	VSMC	inferred	-1.87862	1.40884	667.691	3.17449e-147	4.34347e-146	down
ENTPD2	VSMC	inferred	-1.02278	7.48008	499.292	1.35508e-110	1.16273e-109	down
GYPC	VSMC	inferred	1.00393	15.5486	484.46	2.287e-107	1.87497e-106	up
RAB25	VSMC	inferred	-1.05955	4.91602	481.171	1.18847e-106	9.5502e-106	down
VIM	VSMC	inferred	-1.2697	14.5798	412.606	9.92633e-92	6.59043e-91	down
CMTM1	VSMC	inferred	-1.02219	5.44175	402.732	1.40048e-89	9.03178e-89	down
VN1R1	VSMC	inferred	-1.00674	6.16212	392.54	2.31687e-87	1.45704e-86	down
GSDMA	VSMC	inferred	-1.07601	6.59936	312.366	6.66472e-70	3.17554e-69	down
GYPC	Autofluorescent	raw	1.13467	15.8103	7110.78	0	0	up
CD79A	Autofluorescent	raw	-1.33453	15.6687	14518.2	0	0	down
GYPC	B-Cells	raw	1.11663	15.9186	3493.15	0	0	up
CD79A	B-Cells	raw	-1.27975	15.4871	7070.53	0	0	down
GYPC	CD4+ T-Cells	raw	1.05299	15.7716	8090.45	0	0	up
BCL2	CD4+ T-Cells	raw	-1.06242	15.6543	10352.3	0	0	down
CD44	CD4+ T-Cells	raw	-1.0687	15.8053	11221.8	0	0	down
CD4	CD4+ T-Cells	raw	-1.13786	15.794	13292.2	0	0	down
CD44	CD44+	raw	-2.08093	15.4672	1694.84	0	0	down
GYPC	CD44+	raw	1.13122	16.0147	176.463	2.86905e-40	3.58631e-39	up
CD79A	CD79A+ CD61+	raw	-1.05225	15.2901	134.246	4.82741e-31	1.20685e-29	down
GYPC	CD79A+ CD61+	raw	1.03129	16.0166	89.6576	2.83156e-21	3.53945e-20	up
CD34	HSPCs	raw	1.21718	15.6141	1564.43	0	0	up
GYPC	pDC	raw	1.1263	15.9948	882.788	5.41462e-194	6.76827e-193	up
CD79A	Plasma Cells	raw	-1.05046	15.4068	2994.99	0	0	down
VIM	Stromal	raw	-1.34858	15.4589	4937.86	0	0	down
VIM	VSMC	raw	-1.20651	15.2589	515.999	3.14037e-114	7.85093e-113	up

## Sheet: GO
Pathway name	Cell type	#Genes	p-value	FDR
regulation of cilium movement involved in cell motility	HSPCs	GAS2L2/ADAM7	0.000367278	0.0261999
regulation of cilium-dependent cell motility	HSPCs	GAS2L2/ADAM7	0.000367278	0.0261999
epithelial cell morphogenesis	HSPCs	RAB25/ADAM7	0.000472594	0.0261999
regulation of cilium movement	HSPCs	GAS2L2/ADAM7	0.000688055	0.0286086
regulation of microtubule-based movement	HSPCs	GAS2L2/ADAM7	0.00132716	0.0441454
mitochondrial transmembrane transport	HSPCs	SLC25A41/UCP1	0.00370943	0.102823
chemotaxis	HSPCs	CCL1/HOXB9/CMTM1	0.00924079	0.106684
taxis	HSPCs	CCL1/HOXB9/CMTM1	0.00934939	0.106684
cilium movement involved in cell motility	HSPCs	GAS2L2/ADAM7	0.0105872	0.106684
cilium or flagellum-dependent cell motility	HSPCs	GAS2L2/ADAM7	0.011209	0.106684
cilium-dependent cell motility	HSPCs	GAS2L2/ADAM7	0.011209	0.106684
ADP transport	HSPCs	SLC25A41	0.0113794	0.106684
positive regulation of flagellated sperm motility	HSPCs	ADAM7	0.0113794	0.106684
positive regulation of cilium-dependent cell motility	HSPCs	ADAM7	0.0113794	0.106684
diet induced thermogenesis	HSPCs	UCP1	0.0123221	0.106684
positive regulation of cilium movement	HSPCs	ADAM7	0.0123221	0.106684
cellular response to cold	HSPCs	UCP1	0.0123221	0.106684
mitochondrial transport	HSPCs	SLC25A41/UCP1	0.012766	0.106684
lipoprotein catabolic process	HSPCs	NOTUM	0.013264	0.106684
actin crosslink formation	HSPCs	GAS2L2	0.013264	0.106684
protein homooligomerization	HSPCs	KCNV1/KCTD4	0.0145536	0.106684
microvillus assembly	HSPCs	MYO1A	0.0151452	0.106684
regulation of cilium beat frequency	HSPCs	GAS2L2	0.0160846	0.106684
pseudopodium organization	HSPCs	RAB25	0.0160846	0.106684
cilium movement	HSPCs	GAS2L2/ADAM7	0.0165933	0.106684
epithelial cell development	HSPCs	RAB25/ADAM7	0.0176567	0.106684
ATP transport	HSPCs	SLC25A41	0.0179608	0.106684
protein localization to microtubule	HSPCs	GAS2L2	0.0179608	0.106684
positive regulation of monocyte chemotaxis	HSPCs	CCL1	0.0188976	0.108378
regulation of flagellated sperm motility	HSPCs	ADAM7	0.0198335	0.109954
microvillus organization	HSPCs	MYO1A	0.0226364	0.117491
regulation of cell maturation	HSPCs	ADAM7	0.0226364	0.117491
regulation of microtubule-based process	HSPCs	GAS2L2/ADAM7	0.0246232	0.117491
protein complex oligomerization	HSPCs	KCNV1/KCTD4	0.0246232	0.117491
positive regulation of interleukin-17 production	HSPCs	CCL1	0.0254317	0.117491
eosinophil chemotaxis	HSPCs	CCL1	0.0254317	0.117491
regulation of monocyte chemotaxis	HSPCs	CCL1	0.0263617	0.118497
nucleotide transmembrane transport	HSPCs	SLC25A41	0.0282194	0.12119
positive regulation of G protein-coupled receptor signaling pathway	HSPCs	GAS2L2	0.029147	0.12119
eosinophil migration	HSPCs	CCL1	0.029147	0.12119
proximal/distal pattern formation	HSPCs	HOXB9	0.0319246	0.124166
sperm capacitation	HSPCs	ADAM7	0.0319246	0.124166
purine ribonucleotide transport	HSPCs	SLC25A41	0.0328489	0.124166
cellular response to fatty acid	HSPCs	UCP1	0.0328489	0.124166
response to dietary excess	HSPCs	UCP1	0.0337723	0.124595
pyroptosis	HSPCs	GSDMA	0.0346948	0.124595
adenine nucleotide transport	HSPCs	SLC25A41	0.0356165	0.124595
purine-containing compound transmembrane transport	HSPCs	SLC25A41	0.0365374	0.124595
cell chemotaxis	HSPCs	CCL1/HOXB9	0.0370341	0.124595
purine nucleotide transport	HSPCs	SLC25A41	0.0374575	0.124595
response to cold	HSPCs	UCP1	0.0392951	0.128145
regulation of reactive oxygen species biosynthetic process	HSPCs	UCP1	0.0420454	0.134477
nucleotide transport	HSPCs	SLC25A41	0.0429605	0.134811
interleukin-17 production	HSPCs	CCL1	0.0447882	0.135436
regulation of interleukin-17 production	HSPCs	CCL1	0.0447882	0.135436
protein deacylation	HSPCs	NOTUM	0.0484338	0.143845
brown fat cell differentiation	HSPCs	UCP1	0.0502516	0.146625
macromolecule deacylation	HSPCs	NOTUM	0.0520662	0.146835
response to fatty acid	HSPCs	UCP1	0.0529722	0.146835
protein localization to microtubule cytoskeleton	HSPCs	GAS2L2	0.0529722	0.146835
reactive oxygen species biosynthetic process	HSPCs	UCP1	0.0547819	0.149362
protein localization to cytoskeleton	HSPCs	GAS2L2	0.0565883	0.151799
lymphocyte chemotaxis	HSPCs	CCL1	0.0592917	0.156526
microtubule-based movement	HSPCs	GAS2L2/ADAM7	0.0612136	0.159075
monocyte chemotaxis	HSPCs	CCL1	0.0646768	0.165236
positive regulation of mononuclear cell migration	HSPCs	CCL1	0.0655714	0.165236
actin filament organization	HSPCs	MYO1A/GAS2L2	0.0719199	0.17781
energy homeostasis	HSPCs	UCP1	0.0726997	0.17781
regulation of bone mineralization	HSPCs	NOTUM	0.0753595	0.181645
response to nutrient levels	HSPCs	MYH13/UCP1	0.0781813	0.184499
carbohydrate derivative transport	HSPCs	SLC25A41	0.0806576	0.184499
positive regulation of reproductive process	HSPCs	ADAM7	0.0815379	0.184499
positive regulation of leukocyte chemotaxis	HSPCs	CCL1	0.0850508	0.184499
chemokine-mediated signaling pathway	HSPCs	CCL1	0.0850508	0.184499
embryonic skeletal system morphogenesis	HSPCs	HOXB9	0.085927	0.184499
purine nucleoside diphosphate catabolic process	HSPCs	ENTPD2	0.0868025	0.184499
purine ribonucleoside diphosphate catabolic process	HSPCs	ENTPD2	0.0868025	0.184499
regulation of microtubule polymerization or depolymerization	HSPCs	GAS2L2	0.0876772	0.184499
ribonucleoside diphosphate catabolic process	HSPCs	ENTPD2	0.0894241	0.184499
positive regulation of cold-induced thermogenesis	HSPCs	UCP1	0.0920386	0.184499
response to chemokine	HSPCs	CCL1	0.0920386	0.184499
cellular response to chemokine	HSPCs	CCL1	0.0920386	0.184499
nucleoside diphosphate catabolic process	HSPCs	ENTPD2	0.0929085	0.184499
regulation of biomineral tissue development	HSPCs	NOTUM	0.0937777	0.184499
cellular response to alcohol	HSPCs	UCP1	0.0963804	0.184499
neutrophil chemotaxis	HSPCs	CCL1	0.0972464	0.184499
cellular response to ketone	HSPCs	UCP1	0.0972464	0.184499
purine nucleoside diphosphate metabolic process	HSPCs	ENTPD2	0.0998397	0.184499
purine ribonucleoside diphosphate metabolic process	HSPCs	ENTPD2	0.0998397	0.184499
cellular response to interleukin-1	HSPCs	CCL1	0.0998397	0.184499
ribonucleoside diphosphate metabolic process	HSPCs	ENTPD2	0.108433	0.186867
cellular response to type II interferon	HSPCs	CCL1	0.108433	0.186867
regulation of ossification	HSPCs	NOTUM	0.110143	0.186867
regulation of leukocyte chemotaxis	HSPCs	CCL1	0.110996	0.186867
regulation of mononuclear cell migration	HSPCs	CCL1	0.110996	0.186867
lymphocyte migration	HSPCs	CCL1	0.112701	0.186867
microtubule bundle formation	HSPCs	GAS2L2	0.113552	0.186867
nucleoside diphosphate metabolic process	HSPCs	ENTPD2	0.114403	0.186867
bone mineralization	HSPCs	NOTUM	0.114403	0.186867
embryonic skeletal system development	HSPCs	HOXB9	0.115252	0.186867
granulocyte chemotaxis	HSPCs	CCL1	0.115252	0.186867
neutrophil migration	HSPCs	CCL1	0.116101	0.186867
mammary gland development	HSPCs	HOXB9	0.121178	0.186867
microtubule polymerization or depolymerization	HSPCs	GAS2L2	0.121178	0.186867
platelet activation	HSPCs	ENTPD2	0.122022	0.186867
actin filament-based movement	HSPCs	MYO1A	0.123707	0.186867
response to interleukin-1	HSPCs	CCL1	0.123707	0.186867
lipoprotein metabolic process	HSPCs	NOTUM	0.124548	0.186867
flagellated sperm motility	HSPCs	ADAM7	0.126228	0.186867
sperm motility	HSPCs	ADAM7	0.126228	0.186867
response to type II interferon	HSPCs	CCL1	0.127067	0.186867
positive regulation of chemotaxis	HSPCs	CCL1	0.127067	0.186867
negative regulation of canonical Wnt signaling pathway	HSPCs	NOTUM	0.129579	0.186867
positive regulation of leukocyte migration	HSPCs	CCL1	0.132919	0.186867
regulation of G protein-coupled receptor signaling pathway	HSPCs	GAS2L2	0.132919	0.186867
regulation of reactive oxygen species metabolic process	HSPCs	UCP1	0.132919	0.186867
cellular response to reactive oxygen species	HSPCs	UCP1	0.134584	0.186867
regulation of cold-induced thermogenesis	HSPCs	UCP1	0.134584	0.186867
cold-induced thermogenesis	HSPCs	UCP1	0.135415	0.186867
positive regulation of inflammatory response	HSPCs	CCL1	0.136246	0.186867
organophosphate ester transport	HSPCs	SLC25A41	0.137075	0.186867
granulocyte migration	HSPCs	CCL1	0.137075	0.186867
regulation of microtubule cytoskeleton organization	HSPCs	GAS2L2	0.142039	0.190084
sensory perception of sound	HSPCs	MYO1A	0.142863	0.190084
proton transmembrane transport	HSPCs	UCP1	0.142863	0.190084
positive regulation of cytosolic calcium ion concentration	HSPCs	CCL1	0.149433	0.195694
adaptive thermogenesis	HSPCs	UCP1	0.149433	0.195694
response to temperature stimulus	HSPCs	UCP1	0.151885	0.195821
cellular response to starvation	HSPCs	MYH13	0.151885	0.195821
nucleoside phosphate catabolic process	HSPCs	ENTPD2	0.155143	0.196499
positive regulation of epithelial cell migration	HSPCs	RAB25	0.155956	0.196499
negative regulation of Wnt signaling pathway	HSPCs	NOTUM	0.155956	0.196499
biomineral tissue development	HSPCs	NOTUM	0.15839	0.198065
temperature homeostasis	HSPCs	UCP1	0.160817	0.1996
sensory perception of mechanical stimulus	HSPCs	MYO1A	0.162431	0.20011
response to reactive oxygen species	HSPCs	UCP1	0.176829	0.210661
cell maturation	HSPCs	ADAM7	0.178414	0.210661
mononuclear cell migration	HSPCs	CCL1	0.179206	0.210661
response to starvation	HSPCs	MYH13	0.18394	0.210661
spermatid development	HSPCs	ADAM7	0.185512	0.210661
regulation of reproductive process	HSPCs	ADAM7	0.185512	0.210661
vesicle localization	HSPCs	MYO1A	0.186297	0.210661
bone development	HSPCs	NOTUM	0.186297	0.210661
positive regulation of ERK1 and ERK2 cascade	HSPCs	CCL1	0.186297	0.210661
potassium ion transmembrane transport	HSPCs	KCNV1	0.187865	0.210661
response to ketone	HSPCs	UCP1	0.187865	0.210661
anterior/posterior pattern specification	HSPCs	HOXB9	0.189431	0.210661
spermatid differentiation	HSPCs	ADAM7	0.191773	0.210661
blood coagulation	HSPCs	ENTPD2	0.194886	0.210661
skeletal system morphogenesis	HSPCs	HOXB9	0.197214	0.210661
regulation of chemotaxis	HSPCs	CCL1	0.197214	0.210661
regulation of leukocyte migration	HSPCs	CCL1	0.197988	0.210661
positive regulation of GTPase activity	HSPCs	CCL1	0.197988	0.210661
nucleobase-containing compound transport	HSPCs	SLC25A41	0.198762	0.210661
coagulation	HSPCs	ENTPD2	0.198762	0.210661
hemostasis	HSPCs	ENTPD2	0.200307	0.210661
organophosphate catabolic process	HSPCs	ENTPD2	0.201079	0.210661
leukocyte chemotaxis	HSPCs	CCL1	0.20339	0.210661
reactive oxygen species metabolic process	HSPCs	UCP1	0.204158	0.210661
cellular response to nutrient levels	HSPCs	MYH13	0.204927	0.210661
myeloid leukocyte migration	HSPCs	CCL1	0.204927	0.210661
potassium ion transport	HSPCs	KCNV1	0.206461	0.210661
cellular response to tumor necrosis factor	HSPCs	CCL1	0.206461	0.210661
cellular response to oxidative stress	HSPCs	UCP1	0.211808	0.213497
fat cell differentiation	HSPCs	UCP1	0.211808	0.213497
response to alcohol	HSPCs	UCP1	0.220142	0.220561
response to tumor necrosis factor	HSPCs	CCL1	0.223152	0.222238
regulation of canonical Wnt signaling pathway	HSPCs	NOTUM	0.226899	0.224031
cellular response to extracellular stimulus	HSPCs	MYH13	0.227647	0.224031
anatomical structure maturation	HSPCs	ADAM7	0.229139	0.224174
organic hydroxy compound transport	erythrocytes	SYT3/TSPO2	0.00388017	0.0347508
positive regulation of muscle adaptation	erythrocytes	MYMK	0.00412305	0.0347508
regulation of skeletal muscle adaptation	erythrocytes	MYMK	0.00443962	0.0347508
enucleate erythrocyte differentiation	erythrocytes	TSPO2	0.00443962	0.0347508
positive regulation of dendrite extension	erythrocytes	SYT3	0.00760071	0.0347508
skeletal muscle adaptation	erythrocytes	MYMK	0.00791636	0.0347508
regulation of dendrite extension	erythrocytes	SYT3	0.00854741	0.0347508
oocyte maturation	erythrocytes	ZAR1	0.0104385	0.0347508
plasma membrane fusion	erythrocytes	MYMK	0.0104385	0.0347508
intracellular cholesterol transport	erythrocytes	TSPO2	0.0110682	0.0347508
lipid droplet organization	erythrocytes	TSPO2	0.0110682	0.0347508
positive regulation of muscle hypertrophy	erythrocytes	MYMK	0.011383	0.0347508
regulation of dopamine secretion	erythrocytes	SYT3	0.0116976	0.0347508
dendrite extension	erythrocytes	SYT3	0.0116976	0.0347508
intracellular sterol transport	erythrocytes	TSPO2	0.0120122	0.0347508
negative regulation of protein localization to nucleus	erythrocytes	TRIM29	0.0120122	0.0347508
regulation of calcium ion-dependent exocytosis	erythrocytes	SYT3	0.0123267	0.0347508
skeletal muscle tissue regeneration	erythrocytes	MYMK	0.0126411	0.0347508
dopamine secretion	erythrocytes	SYT3	0.0132696	0.0347508
myoblast fusion	erythrocytes	MYMK	0.0151532	0.0347508
amino acid import across plasma membrane	erythrocytes	TSPO2	0.0160939	0.0347508
intracellular lipid transport	erythrocytes	TSPO2	0.0164073	0.0347508
regulation of catecholamine secretion	erythrocytes	SYT3	0.0167206	0.0347508
striated muscle adaptation	erythrocytes	MYMK	0.0176601	0.0347508
dopamine transport	erythrocytes	SYT3	0.0176601	0.0347508
catecholamine secretion	erythrocytes	SYT3	0.0185987	0.0347508
oocyte development	erythrocytes	ZAR1	0.0192241	0.0347508
syncytium formation by plasma membrane fusion	erythrocytes	MYMK	0.0195367	0.0347508
cell-cell fusion	erythrocytes	MYMK	0.0195367	0.0347508
organic cation transport	erythrocytes	TSPO2	0.0198492	0.0347508
oocyte differentiation	erythrocytes	ZAR1	0.0204739	0.0347508
syncytium formation	erythrocytes	MYMK	0.0207861	0.0347508
calcium-ion regulated exocytosis	erythrocytes	SYT3	0.0207861	0.0347508
mRNA stabilization	erythrocytes	ZAR1	0.0207861	0.0347508
regulation of muscle hypertrophy	erythrocytes	MYMK	0.022346	0.0357565
catecholamine transport	erythrocytes	SYT3	0.023281	0.0357565
RNA stabilization	erythrocytes	ZAR1	0.0235925	0.0357565
negative regulation of mRNA catabolic process	erythrocytes	ZAR1	0.0239039	0.0357565
tissue regeneration	erythrocytes	MYMK	0.0248376	0.0362006
monoamine transport	erythrocytes	SYT3	0.0273239	0.0373998
cellular response to calcium ion	erythrocytes	SYT3	0.0273239	0.0373998
negative regulation of RNA catabolic process	erythrocytes	ZAR1	0.0276343	0.0373998
regulation of muscle adaptation	erythrocytes	MYMK	0.029495	0.0381036
regulation of amine transport	erythrocytes	SYT3	0.029495	0.0381036
negative regulation of mRNA metabolic process	erythrocytes	ZAR1	0.0313528	0.0385222
amino acid transmembrane transport	erythrocytes	TSPO2	0.0325897	0.0385222
striated muscle hypertrophy	erythrocytes	MYMK	0.0325897	0.0385222
amine transport	erythrocytes	SYT3	0.0328987	0.0385222
muscle hypertrophy	erythrocytes	MYMK	0.0332076	0.0385222
oogenesis	erythrocytes	ZAR1	0.0344425	0.0391557
muscle adaptation	erythrocytes	MYMK	0.0372162	0.0414794
regulation of regulated secretory pathway	erythrocytes	SYT3	0.0390616	0.042699
cholesterol transport	erythrocytes	TSPO2	0.0412109	0.0435419
myotube differentiation	erythrocytes	MYMK	0.0415176	0.0435419
erythrocyte differentiation	erythrocytes	TSPO2	0.0421308	0.0435419
erythrocyte homeostasis	erythrocytes	TSPO2	0.0448861	0.0438335
regulation of protein localization to nucleus	erythrocytes	TRIM29	0.0448861	0.0438335
sterol transport	erythrocytes	TSPO2	0.0451918	0.0438335
response to calcium ion	erythrocytes	SYT3	0.0454975	0.0438335
amino acid transport	erythrocytes	TSPO2	0.049159	0.0450129
carboxylic acid transmembrane transport	erythrocytes	TSPO2	0.049159	0.0450129
organic acid transmembrane transport	erythrocytes	TSPO2	0.0494636	0.0450129
female gamete generation	erythrocytes	ZAR1	0.0506811	0.0450129
positive regulation of cell growth	erythrocytes	SYT3	0.0506811	0.0450129
positive regulation of developmental growth	erythrocytes	SYT3	0.052505	0.0454812
plasma membrane organization	erythrocytes	MYMK	0.0528087	0.0454812
myeloid cell homeostasis	erythrocytes	TSPO2	0.0549324	0.0457525
neuron projection extension	erythrocytes	SYT3	0.0549324	0.0457525
monocarboxylic acid transport	erythrocytes	TSPO2	0.0555384	0.0457525
membrane fusion	erythrocytes	MYMK	0.0567495	0.0460823
regulation of exocytosis	erythrocytes	SYT3	0.0582615	0.0466437
regeneration	erythrocytes	MYMK	0.0618821	0.0476337
cellular response to metal ion	erythrocytes	SYT3	0.0618821	0.0476337
import across plasma membrane	erythrocytes	TSPO2	0.0627855	0.0476337
cell maturation	erythrocytes	ZAR1	0.0633873	0.0476337
negative regulation of translation	erythrocytes	ZAR1	0.0636881	0.0476337
negative regulation of protein localization	erythrocytes	TRIM29	0.0666916	0.0492323
negative regulation of cellular catabolic process	erythrocytes	ZAR1	0.0690886	0.0499259
regulated exocytosis	erythrocytes	SYT3	0.0693878	0.0499259
cellular response to inorganic substance	erythrocytes	SYT3	0.0705841	0.0501518
negative regulation of amide metabolic process	erythrocytes	ZAR1	0.0720776	0.0505808
developmental cell growth	erythrocytes	SYT3	0.073271	0.0505921
developmental growth involved in morphogenesis	erythrocytes	SYT3	0.0747609	0.0505921
regulation of muscle system process	erythrocytes	MYMK	0.0753563	0.0505921
regulation of cell morphogenesis	erythrocytes	SYT3	0.0756539	0.0505921
positive regulation of growth	erythrocytes	SYT3	0.0792187	0.0523599
anatomical structure maturation	erythrocytes	ZAR1	0.0830676	0.0540378
regulation of mRNA stability	erythrocytes	ZAR1	0.0836585	0.0540378
regulation of RNA stability	erythrocytes	ZAR1	0.0871976	0.0556909
regulation of mRNA catabolic process	erythrocytes	ZAR1	0.0886688	0.0560013
protein localization to nucleus	erythrocytes	TRIM29	0.0948264	0.0589496
striated muscle cell differentiation	erythrocytes	MYMK	0.0954111	0.0589496
homeostasis of number of cells	erythrocytes	TSPO2	0.098038	0.0599213
regulation of developmental growth	erythrocytes	SYT3	0.100368	0.0606927
developmental maturation	erythrocytes	ZAR1	0.103563	0.0607762
mRNA catabolic process	erythrocytes	ZAR1	0.105591	0.0607762
exocytosis	erythrocytes	SYT3	0.105591	0.0607762
negative regulation of catabolic process	erythrocytes	ZAR1	0.107038	0.0607762
carboxylic acid transport	erythrocytes	TSPO2	0.108482	0.0607762
muscle organ development	erythrocytes	MYMK	0.108771	0.0607762
organic acid transport	erythrocytes	TSPO2	0.108771	0.0607762
response to metal ion	erythrocytes	SYT3	0.109059	0.0607762
germ cell development	erythrocytes	ZAR1	0.112229	0.0619352
RNA catabolic process	erythrocytes	ZAR1	0.121681	0.0658723
regulation of mRNA metabolic process	erythrocytes	ZAR1	0.121681	0.0658723
non-membrane-bounded organelle assembly	erythrocytes	ZAR1	0.124244	0.0666254
regulation of cell growth	erythrocytes	SYT3	0.125665	0.0667578
muscle cell differentiation	erythrocytes	MYMK	0.128502	0.0676327
myeloid cell differentiation	erythrocytes	TSPO2	0.131614	0.0686349
regulation of translation	erythrocytes	ZAR1	0.134998	0.0690393
organic anion transport	erythrocytes	TSPO2	0.134998	0.0690393
lipid transport	erythrocytes	TSPO2	0.136404	0.0690393
muscle system process	erythrocytes	MYMK	0.137248	0.0690393
cellular process involved in reproduction in multicellular organism	erythrocytes	ZAR1	0.143689	0.0716454
signal release	erythrocytes	SYT3	0.145084	0.0717119
cell growth	erythrocytes	SYT3	0.14759	0.0723217
