# Supplementary material for: Enhancing Spatial Transcriptomics via Spatially Constrained Matrix Decomposition with EDGES
Source: Adv Sci (Weinh). 2025 Aug 21;12(42):e08346. doi: 10.1002/advs.202508346 (PMC12622516; doi:10.1002/advs.202508346)
Supplement: Supplementary file 2 — Supporting Tables [file ADVS-12-e08346-s001.zip › Supp_TableS6_analysis_of_BaristaSeq_data.xlsx]

## Sheet: Sheet1
Descriptions:
1. Differentially expressed gene (DEG) Dcn of the layer VISp_I: Differential expression analysis was performed by comparing cells of the layer VISp_I against other cell types under control conditions. DEGs were defined using thresholds of FDR < 0.05 and log(fold change) > 1. log(counts per million): Log counts per million, reflecting a gene’s relative expression across samples. LR (Likelihood Rat…
2. Enriched pathways within gene patterns: Enrichment analysis of biological process pathways was performed on known and unknown gene patterns. Enrichment p-values and FDRs are reported per pathway.

## Sheet: DEGs of VISp_I
#Gene	Data type	Layer	log(Fold Change)	log(Counts Per Million)	LR(Likelihood Ratio)	p-value	FDR(False Discovery Rate）	sig
Dcn	raw	VISp_II/III	3.65339	15.4791	22.5839	2.01166e-06	1.17605e-05	up
Dcn	raw	VISp	7.43169	14.8144	66.0559	4.38309e-16	3.33115e-14	up
Dcn	denoised	VISp_II/III	2.36702	14.73	426.561	9.10824e-95	6.92226e-93	up
Dcn	denoised	VISp	3.64839	14.509	146.535	9.91699e-34	7.53691e-32	up
Dcn	denoised	VISp_wm	4.34288	14.0217	338.471	1.3738e-75	1.04409e-73	up
Dcn	raw	VISp_wm	0.851805	15.6472	7.558	0.00597441	0.0154511	none
Dcn	raw	Outside_VISp	4.17204	13.2126	36.745	1.34633e-09	9.30193e-09	up
Dcn	denoised	Outside_VISp	2.30689	14.5408	638.491	7.11426e-141	5.40684e-139	up
Dcn	raw	VISp_IV	5.44749	13.6705	41.0802	1.46107e-10	1.11041e-09	up
Dcn	denoised	VISp_IV	2.53441	14.795	645.333	2.31309e-142	1.75795e-140	up
Dcn	raw	VISp_V	6.28626	13.6649	48.8838	2.71585e-12	2.94864e-11	up
Dcn	denoised	VISp_V	2.74745	14.7301	712.714	5.13967e-157	3.90615e-155	up
Dcn	raw	VISp_VI	4.80227	13.6653	29.9447	4.44549e-08	2.25238e-07	up
Dcn	denoised	VISp_VI	2.55405	14.6887	586.058	1.80481e-129	1.37165e-127	up

## Sheet: GO
Pathway name	Pattern	#Genes	p-value	FDR
amine transport	Pattern A	Cnr1/Crh/Rab3b/Slc17a8/Slc6a1/Sncg/Th	5.20993e-10	2.99434e-07
regulation of amine transport	Pattern A	Cnr1/Crh/Rab3b/Slc17a8/Slc6a1/Sncg	1.54351e-08	4.43556e-06
neurotransmitter transport	Pattern A	Npy/Rab3b/Slc17a8/Slc32a1/Slc6a1/Sncg/Th	2.66768e-08	5.1107e-06
cerebral cortex GABAergic interneuron differentiation	Pattern A	Arx/Dlx1/Lhx6	2.92614e-07	3.36352e-05
neurotransmitter loading into synaptic vesicle	Pattern A	Slc17a8/Slc32a1/Th	2.92614e-07	3.36352e-05
learning or memory	Pattern A	Calb1/Cnr1/Crh/Reln/Slc6a1/Th/Vip	3.54161e-07	3.39249e-05
synaptic vesicle cycle	Pattern A	Npy/Rab3b/Slc17a8/Slc32a1/Sncg/Th	7.46607e-07	5.51693e-05
cognition	Pattern A	Calb1/Cnr1/Crh/Reln/Slc6a1/Th/Vip	7.67925e-07	5.51693e-05
interneuron migration	Pattern A	Arx/Lhx6/Reln	1.35769e-06	8.67015e-05
vesicle-mediated transport in synapse	Pattern A	Npy/Rab3b/Slc17a8/Slc32a1/Sncg/Th	1.88754e-06	0.000102904
locomotory behavior	Pattern A	Calb1/Crh/Gad1/Reln/Sncg/Th	1.9695e-06	0.000102904
regulation of presynaptic cytosolic calcium ion concentration	Pattern A	Calb1/Cnr1/Npy	3.20907e-06	0.000153697
memory	Pattern A	Calb1/Cnr1/Reln/Slc6a1/Th	3.48736e-06	0.000154178
GABAergic neuron differentiation	Pattern A	Arx/Dlx1/Lhx6	4.26493e-06	0.000175087
cerebral cortex neuron differentiation	Pattern A	Arx/Dlx1/Lhx6	7.85151e-06	0.000300837
catecholamine transport	Pattern A	Cnr1/Crh/Rab3b/Sncg	8.39726e-06	0.000301638
neurotransmitter reuptake	Pattern A	Rab3b/Slc17a8/Slc6a1	1.07421e-05	0.000363169
synaptic transmission, dopaminergic	Pattern A	Crh/Rab3b/Th	1.1842e-05	0.000378112
regulation of behavior	Pattern A	Cnr1/Crh/Npy/Reln	1.57472e-05	0.000476342
monoamine transport	Pattern A	Cnr1/Crh/Rab3b/Sncg	1.81529e-05	0.000521658
regulation of neurotransmitter transport	Pattern A	Npy/Rab3b/Slc17a8/Sncg	2.78562e-05	0.00076238
neurotransmitter uptake	Pattern A	Rab3b/Slc17a8/Slc6a1	3.1258e-05	0.000816597
mating behavior	Pattern A	Cnr1/Th/Vip	5.48141e-05	0.00128173
forebrain neuron differentiation	Pattern A	Dlx1/Lhx6/Ndnf	5.48141e-05	0.00128173
regulation of membrane potential	Pattern A	Chrna2/Cnr1/Dcn/Kcnip1/Kcnmb2/Reln	5.73129e-05	0.00128173
cerebral cortex cell migration	Pattern A	Arx/Lhx6/Reln	5.79828e-05	0.00128173
positive regulation of amine transport	Pattern A	Rab3b/Slc17a8/Slc6a1	6.12692e-05	0.00130421
forebrain generation of neurons	Pattern A	Dlx1/Lhx6/Ndnf	0.000101037	0.00188902
regulation of catecholamine secretion	Pattern A	Cnr1/Crh/Sncg	0.000101037	0.00188902
regulation of serotonin secretion	Pattern A	Cnr1/Crh	0.00010189	0.00188902
regulation of penile erection	Pattern A	Cnr1/Vip	0.00010189	0.00188902
dopamine transport	Pattern A	Cnr1/Rab3b/Sncg	0.000105747	0.00189757
negative regulation of blood pressure	Pattern A	Cnr1/Crh/Npy	0.000110598	0.00189757
telencephalon cell migration	Pattern A	Arx/Lhx6/Reln	0.000115591	0.00189757
reproductive behavior	Pattern A	Cnr1/Th/Vip	0.00012073	0.00189757
pallium development	Pattern A	Arx/Dlx1/Lhx6/Reln	0.000121415	0.00189757
penile erection	Pattern A	Cnr1/Vip	0.000122161	0.00189757
forebrain cell migration	Pattern A	Arx/Lhx6/Reln	0.000131448	0.00197587
learning	Pattern A	Crh/Reln/Slc6a1/Th	0.000143004	0.00197587
epinephrine transport	Pattern A	Crh/Vip	0.000144245	0.00197587
regulation of NMDA receptor activity	Pattern A	Crh/Reln	0.000144245	0.00197587
regulation of cytosolic calcium ion concentration	Pattern A	Calb1/Cnr1/Npy	0.000148658	0.00197587
neuron cellular homeostasis	Pattern A	Calb1/Cnr1/Npy	0.000148658	0.00197587
acidic amino acid transport	Pattern A	Slc17a8/Slc32a1/Slc6a1	0.000154704	0.00197587
catecholamine secretion	Pattern A	Cnr1/Crh/Sncg	0.000154704	0.00197587
non-proteinogenic amino acid biosynthetic process	Pattern A	Gad1/Gad2	0.000193836	0.00237637
neuron migration	Pattern A	Arx/Lhx6/Ndnf/Reln	0.000194332	0.00237637
central nervous system neuron differentiation	Pattern A	Arx/Dlx1/Lhx6/Ndnf	0.000201569	0.00241353
antifungal humoral response	Pattern A	Npy/Vip	0.000221333	0.00254417
dicarboxylic acid catabolic process	Pattern A	Gad1/Gad2	0.000221333	0.00254417
negative regulation of catecholamine secretion	Pattern A	Cnr1/Crh	0.000250625	0.00282438
forebrain development	Pattern A	Arx/Dlx1/Lhx6/Ndnf/Reln	0.0002954	0.00326494
regulation of metal ion transport	Pattern A	Crh/Kcnip1/Kcnip4/Tesc/Vip	0.000308318	0.00327219
serotonin secretion	Pattern A	Cnr1/Crh	0.000314572	0.00327219
response to yeast	Pattern A	Npy/Vip	0.000314572	0.00327219
central nervous system neuron development	Pattern A	Arx/Lhx6/Ndnf	0.000320829	0.00327219
potassium ion transport	Pattern A	Kcnip1/Kcnip4/Kcnmb2/Vip	0.000324522	0.00327219
regulation of neurotransmitter uptake	Pattern A	Rab3b/Slc17a8	0.000349219	0.0034605
regulation of potassium ion transport	Pattern A	Kcnip1/Kcnip4/Vip	0.000383335	0.00369403
locomotory exploration behavior	Pattern A	Crh/Gad1	0.000385641	0.00369403
copulation	Pattern A	Cnr1/Vip	0.000463792	0.00429933
glutamine family amino acid catabolic process	Pattern A	Gad1/Gad2	0.000463792	0.00429933
gamma-aminobutyric acid transport	Pattern A	Slc32a1/Slc6a1	0.00054899	0.00493007
adrenal gland development	Pattern A	Crh/Pdgfra	0.00054899	0.00493007
telencephalon development	Pattern A	Arx/Dlx1/Lhx6/Reln	0.000622912	0.0054159
limbic system development	Pattern A	Dlx1/Ndnf/Reln	0.000631359	0.0054159
cerebral cortex development	Pattern A	Arx/Lhx6/Reln	0.000631359	0.0054159
associative learning	Pattern A	Crh/Reln/Slc6a1	0.000677959	0.00573012
synaptic transmission, glutamatergic	Pattern A	Cnr1/Reln/Slc17a8	0.000777621	0.00641568
forebrain neuron development	Pattern A	Lhx6/Ndnf	0.00079256	0.00641568
positive regulation of neurotransmitter transport	Pattern A	Rab3b/Slc17a8	0.00079256	0.00641568
phenol-containing compound metabolic process	Pattern A	Npy/Reln/Th	0.000812799	0.00648814
feeding behavior	Pattern A	Cnr1/Npy/Th	0.000886159	0.00682213
glutamate metabolic process	Pattern A	Gad1/Gad2	0.000902121	0.00682213
serotonin transport	Pattern A	Cnr1/Crh	0.000902121	0.00682213
response to nicotine	Pattern A	Chrna2/Cnr1	0.000902121	0.00682213
organic hydroxy compound transport	Pattern A	Cnr1/Crh/Rab3b/Sncg	0.00095029	0.00700214
protein localization to plasma membrane	Pattern A	Ank1/Kcnip4/Rab3b/Tesc	0.00095029	0.00700214
positive regulation of amino acid transport	Pattern A	Slc17a8/Slc6a1	0.00101856	0.00741017
negative regulation of amine transport	Pattern A	Cnr1/Crh	0.00114184	0.0082032
antimicrobial humoral immune response mediated by antimicrobial peptide	Pattern A	Cxcl14/Npy/Vip	0.00126801	0.00899715
action potential	Pattern A	Cnr1/Kcnip1/Kcnmb2	0.00136486	0.00956627
one-carbon metabolic process	Pattern A	Car3/Car4	0.00140877	0.00963894
cerebral cortex radially oriented cell migration	Pattern A	Lhx6/Reln	0.00140877	0.00963894
positive regulation of behavior	Pattern A	Crh/Npy	0.00147972	0.0100053
regulation of dopamine secretion	Pattern A	Cnr1/Sncg	0.00155235	0.0103743
regulation of monoatomic ion transmembrane transport	Pattern A	Kcnip1/Kcnip4/Reln/Tesc	0.00161266	0.0106535
long-term memory	Pattern A	Calb1/Reln	0.00170262	0.0107534
regulation of synaptic transmission, GABAergic	Pattern A	Cnr1/Slc6a1	0.00170262	0.0107534
vascular endothelial growth factor signaling pathway	Pattern A	Dcn/Pdgfra	0.00170262	0.0107534
regulation of feeding behavior	Pattern A	Cnr1/Npy	0.00170262	0.0107534
exploration behavior	Pattern A	Crh/Gad1	0.00178026	0.0110019
response to cocaine	Pattern A	Cnr1/Crh	0.00178026	0.0110019
camera-type eye development	Pattern A	Calb1/Dlx1/Pdgfra/Th	0.00190288	0.0116347
amino acid transport	Pattern A	Slc17a8/Slc32a1/Slc6a1	0.00198076	0.0118648
regulation of acute inflammatory response to antigenic stimulus	Pattern A	Cnr1/Npy	0.0020231	0.0118648
dopamine metabolic process	Pattern A	Npy/Th	0.0020231	0.0118648
regulation of neurotransmitter receptor activity	Pattern A	Crh/Reln	0.0020231	0.0118648
dopamine secretion	Pattern A	Cnr1/Sncg	0.00210735	0.0122341
protein localization to cell periphery	Pattern A	Ank1/Kcnip4/Rab3b/Tesc	0.00226813	0.0129786
proteinogenic amino acid catabolic process	Pattern A	Gad1/Gad2	0.00228077	0.0129786
retina development in camera-type eye	Pattern A	Calb1/Dlx1/Pdgfra	0.00230949	0.0130132
acetylcholine receptor signaling pathway	Pattern A	Chrna2/Ly6c2	0.00246072	0.0135987
L-amino acid catabolic process	Pattern A	Gad1/Gad2	0.00246072	0.0135987
positive regulation of phosphatidylinositol 3-kinase/protein kinase B signal transduction	Pattern A	Dcn/Pdgfra/Reln	0.0024858	0.0136065
eating behavior	Pattern A	Npy/Th	0.00264716	0.0142189
cellular response to acetylcholine	Pattern A	Chrna2/Ly6c2	0.00264716	0.0142189
regulation of epithelial cell proliferation	Pattern A	Arx/Dlx6/Fa2h/Vip	0.00279539	0.0148761
eye development	Pattern A	Calb1/Dlx1/Pdgfra/Th	0.00291497	0.0151724
regulation of amino acid transport	Pattern A	Slc17a8/Slc6a1	0.00293893	0.0151724
response to acetylcholine	Pattern A	Chrna2/Ly6c2	0.00293893	0.0151724
visual system development	Pattern A	Calb1/Dlx1/Pdgfra/Th	0.00298838	0.0151724
alpha-amino acid metabolic process	Pattern A	Gad1/Gad2/Th	0.00302313	0.0151724
protein secretion	Pattern A	Cnr1/Crh/Rab3b/Sncg	0.00308822	0.0151724
sensory system development	Pattern A	Calb1/Dlx1/Pdgfra/Th	0.00308822	0.0151724
establishment of protein localization to extracellular region	Pattern A	Cnr1/Crh/Rab3b/Sncg	0.00311354	0.0151724
acute inflammatory response to antigenic stimulus	Pattern A	Cnr1/Npy	0.00314147	0.0151724
positive regulation of organic acid transport	Pattern A	Slc17a8/Slc6a1	0.00314147	0.0151724
regulation of long-term synaptic potentiation	Pattern A	Calb1/Reln	0.00314147	0.0151724
regulation of monoatomic ion transmembrane transporter activity	Pattern A	Crh/Reln/Tesc	0.003231	0.0153973
cellular response to vascular endothelial growth factor stimulus	Pattern A	Dcn/Pdgfra	0.00324512	0.0153973
protein localization to extracellular region	Pattern A	Cnr1/Crh/Rab3b/Sncg	0.00326841	0.0153973
amino acid biosynthetic process	Pattern A	Gad1/Gad2	0.00335037	0.0156551
organic anion transport	Pattern A	Car4/Slc17a8/Slc32a1/Slc6a1	0.00342848	0.0158909
catecholamine metabolic process	Pattern A	Npy/Th	0.00356561	0.0160814
catechol-containing compound metabolic process	Pattern A	Npy/Th	0.00356561	0.0160814
defense response to fungus	Pattern A	Npy/Vip	0.00356561	0.0160814
antimicrobial humoral response	Pattern A	Cxcl14/Npy/Vip	0.00358151	0.0160814
regulation of transmembrane transporter activity	Pattern A	Crh/Reln/Tesc	0.00367262	0.01625
regulation of inflammatory response to antigenic stimulus	Pattern A	Cnr1/Npy	0.0036756	0.01625
regulation of blood pressure	Pattern A	Cnr1/Crh/Npy	0.00376515	0.0164895
glutamine family amino acid metabolic process	Pattern A	Gad1/Gad2	0.00378715	0.0164895
synaptic transmission, GABAergic	Pattern A	Cnr1/Slc6a1	0.00424901	0.018225
regulation of transporter activity	Pattern A	Crh/Reln/Tesc	0.00424917	0.018225
regulation of action potential	Pattern A	Cnr1/Kcnip1	0.00436836	0.0184607
postsynaptic signal transduction	Pattern A	Chrna2/Ly6c2	0.00436836	0.0184607
positive regulation of neuron projection development	Pattern A	Cnr1/Ndnf/Reln	0.0044014	0.0184646
organic acid catabolic process	Pattern A	Cnr1/Gad1/Gad2	0.00450472	0.018493
positive regulation of monoatomic ion transport	Pattern A	Crh/Reln/Tesc	0.00450472	0.018493
carboxylic acid catabolic process	Pattern A	Cnr1/Gad1/Gad2	0.00450472	0.018493
positive regulation of transmembrane transport	Pattern A	Reln/Slc17a8/Tesc	0.0046095	0.0186656
organic cation transport	Pattern A	Crh/Slc17a8	0.00461169	0.0186656
sodium ion transport	Pattern A	Slc17a8/Slc6a1/Tesc	0.00487789	0.0196049
response to fungus	Pattern A	Npy/Vip	0.00498821	0.0199091
diencephalon development	Pattern A	Arx/Ndnf	0.00524684	0.020514
non-proteinogenic amino acid metabolic process	Pattern A	Gad1/Gad2	0.00524684	0.020514
alpha-amino acid catabolic process	Pattern A	Gad1/Gad2	0.00524684	0.020514
response to alkaloid	Pattern A	Cnr1/Crh	0.00537844	0.0208864
regulation of acute inflammatory response	Pattern A	Cnr1/Npy	0.00551154	0.0211179
regulation of potassium ion transmembrane transport	Pattern A	Kcnip1/Kcnip4	0.00551154	0.0211179
long-term synaptic potentiation	Pattern A	Calb1/Crh/Reln	0.00561943	0.021349
positive regulation of ion transmembrane transporter activity	Pattern A	Reln/Tesc	0.00564616	0.021349
response to ethanol	Pattern A	Cnr1/Th	0.00591988	0.0222378
positive regulation of transporter activity	Pattern A	Reln/Tesc	0.00648525	0.0242033
photoreceptor cell differentiation	Pattern A	Dlx1/Th	0.00663029	0.0244274
regulation of synaptic transmission, glutamatergic	Pattern A	Cnr1/Reln	0.00663029	0.0244274
regulation of phosphatidylinositol 3-kinase/protein kinase B signal transduction	Pattern A	Dcn/Pdgfra/Reln	0.00668642	0.0244773
metanephros development	Pattern A	Calb1/Pdgfra	0.0069248	0.0246705
L-amino acid transport	Pattern A	Slc17a8/Slc32a1	0.0069248	0.0246705
hippocampus development	Pattern A	Dlx1/Reln	0.0069248	0.0246705
neuron fate commitment	Pattern A	Dlx1/Lhx6	0.0069248	0.0246705
amino acid metabolic process	Pattern A	Gad1/Gad2/Th	0.00695381	0.0246705
neural retina development	Pattern A	Calb1/Dlx1	0.00707425	0.0249438
odontogenesis of dentin-containing tooth	Pattern A	Dlx1/Pdgfra	0.00768664	0.0267348
dicarboxylic acid metabolic process	Pattern A	Gad1/Gad2	0.00768664	0.0267348
glial cell differentiation	Pattern A	Dlx1/Fa2h/Reln	0.00772174	0.0267348
amino acid catabolic process	Pattern A	Gad1/Gad2	0.00816112	0.0280868
regulation of neuron differentiation	Pattern B	Brinp3/Fezf2/Fgfr3/Id2/Neurod1/Pcp4	3.18916e-07	0.00012125
forebrain development	Pattern B	Atp1a3/Fezf2/Fgfr3/Id2/Neurod1/Neurod6/Nfib	4.48201e-07	0.00012125
telencephalon development	Pattern B	Atp1a3/Fezf2/Id2/Neurod1/Neurod6/Nfib	7.4089e-07	0.00013362
regulation of neurogenesis	Pattern B	Chodl/Fezf2/Fgfr3/Id2/Itpka/Ptn/Ptprd	1.18683e-06	0.000160535
camera-type eye development	Pattern B	Cryab/Fgfr3/Neurod1/Nfib/Ptn/Rorb	4.25957e-06	0.000392763
dentate gyrus development	Pattern B	Fezf2/Neurod1/Neurod6	4.35554e-06	0.000392763
eye development	Pattern B	Cryab/Fgfr3/Neurod1/Nfib/Ptn/Rorb	8.35913e-06	0.000498266
visual system development	Pattern B	Cryab/Fgfr3/Neurod1/Nfib/Ptn/Rorb	8.69545e-06	0.000498266
sensory system development	Pattern B	Cryab/Fgfr3/Neurod1/Nfib/Ptn/Rorb	9.16088e-06	0.000498266
positive regulation of neuron differentiation	Pattern B	Brinp3/Fezf2/Neurod1/Pcp4	9.2092e-06	0.000498266
cell fate commitment	Pattern B	Fezf2/Fgfr3/Id2/Neurod1/Nfib	2.50947e-05	0.00123433
regulation of synapse structure or activity	Pattern B	Itpka/Ptn/Ptprd/Slc17a7/Sparcl1	2.83553e-05	0.00127847
positive regulation of neurogenesis	Pattern B	Chodl/Id2/Itpka/Ptn/Ptprd	3.43466e-05	0.00142949
memory	Pattern B	Atp1a3/Cck/Ptn/Slc17a7	3.94983e-05	0.00152186
negative regulation of gliogenesis	Pattern B	Fgfr3/Id2/Ptn	4.21917e-05	0.00152186
pallium development	Pattern B	Atp1a3/Fezf2/Neurod1/Neurod6	5.62865e-05	0.00161045
fear response	Pattern B	Atp1a3/Cck/Penk	5.64261e-05	0.00161045
synaptic signaling via neuropeptide	Pattern B	Cck/Penk	5.65537e-05	0.00161045
positive regulation of behavioral fear response	Pattern B	Cck/Penk	5.65537e-05	0.00161045
retina development in camera-type eye	Pattern B	Neurod1/Nfib/Ptn/Rorb	6.37543e-05	0.00172472
positive regulation of fear response	Pattern B	Cck/Penk	6.90718e-05	0.00177959
positive regulation of nervous system development	Pattern B	Chodl/Id2/Itpka/Ptn/Ptprd	7.7634e-05	0.00190928
regulation of synaptic plasticity	Pattern B	Atp1a3/Itpka/Nrgn/Penk/Ptn	8.24056e-05	0.00193851
regulation of behavioral fear response	Pattern B	Cck/Penk	0.000114038	0.00251801
neural precursor cell proliferation	Pattern B	Fgfr3/Id2/Nfib/Ptn	0.000116348	0.00251801
regulation of fear response	Pattern B	Cck/Penk	0.000131488	0.00268423
hippocampus development	Pattern B	Fezf2/Neurod1/Neurod6	0.000148841	0.00268423
neuron fate commitment	Pattern B	Fezf2/Id2/Nfib	0.000148841	0.00268423
negative regulation of neuroblast proliferation	Pattern B	Fgfr3/Ptn	0.000150164	0.00268423
neural retina development	Pattern B	Neurod1/Ptn/Rorb	0.000153795	0.00268423
negative regulation of neuron differentiation	Pattern B	Fezf2/Fgfr3/Id2	0.000153795	0.00268423
response to lithium ion	Pattern B	Atp1a3/Id2	0.000170065	0.0027883
amacrine cell differentiation	Pattern B	Neurod1/Rorb	0.000170065	0.0027883
positive regulation of cell projection organization	Pattern B	Chodl/Itpka/Pcp4/Ptn/Ptprd	0.000176047	0.0028015
epithelial cell fate commitment	Pattern B	Fgfr3/Neurod1	0.000191186	0.00287814
regulation of glial cell differentiation	Pattern B	Fgfr3/Id2/Ptn	0.000191503	0.00287814
locomotory behavior	Pattern B	Atp1a3/Fezf2/Id2/Penk	0.000256714	0.00375394
glial cell differentiation	Pattern B	Fgfr3/Id2/Nfib/Ptn	0.000335708	0.00449315
regulation of DNA binding	Pattern B	Id2/Neurod1/Nfib	0.000347612	0.00449315
regulation of amine transport	Pattern B	Cck/Pcp4/Syt6	0.000347612	0.00449315
limbic system development	Pattern B	Fezf2/Neurod1/Neurod6	0.000356173	0.00449315
multicellular organismal response to stress	Pattern B	Atp1a3/Cck/Penk	0.000364869	0.00449315
negative regulation of receptor signaling pathway via JAK-STAT	Pattern B	Neurod1/Ptprd	0.000373005	0.00449315
retinal rod cell differentiation	Pattern B	Ptn/Rorb	0.000373005	0.00449315
oligodendrocyte differentiation	Pattern B	Fgfr3/Id2/Ptn	0.0003737	0.00449315
neural nucleus development	Pattern B	Fgfr3/Nfib	0.0004038	0.00472456
regulation of synapse organization	Pattern B	Itpka/Ptn/Ptprd/Sparcl1	0.000410412	0.00472456
amine transport	Pattern B	Cck/Pcp4/Syt6	0.000439396	0.00495284
response to metal ion	Pattern B	Atp1a3/Id2/Itpka/Syt6	0.0004573	0.00497535
rhythmic process	Pattern B	Atp1a3/Id2/Ptn/Rorb	0.000468218	0.00497535
negative regulation of receptor signaling pathway via STAT	Pattern B	Neurod1/Ptprd	0.00046898	0.00497535
regulation of neural precursor cell proliferation	Pattern B	Fgfr3/Id2/Ptn	0.000490589	0.00510451
dendrite development	Pattern B	Fezf2/Itpka/Ptn/Ptprd	0.000513759	0.00524473
learning or memory	Pattern B	Atp1a3/Cck/Ptn/Slc17a7	0.000556127	0.00557211
regulation of gliogenesis	Pattern B	Fgfr3/Id2/Ptn	0.000580196	0.00570757
regulation of dendrite development	Pattern B	Itpka/Ptn/Ptprd	0.00060412	0.0058368
columnar/cuboidal epithelial cell differentiation	Pattern B	Fgfr3/Neurod1/Nfib	0.000679656	0.0064514
negative regulation of neural precursor cell proliferation	Pattern B	Fgfr3/Ptn	0.000693051	0.00646512
synaptic membrane adhesion	Pattern B	Ptprd/Sparcl1	0.000777182	0.00712706
camera-type eye morphogenesis	Pattern B	Fgfr3/Ptn/Rorb	0.000803853	0.00716464
negative regulation of glial cell differentiation	Pattern B	Fgfr3/Id2	0.000821006	0.00716464
regulation of astrocyte differentiation	Pattern B	Fgfr3/Id2	0.000821006	0.00716464
cognition	Pattern B	Atp1a3/Cck/Ptn/Slc17a7	0.00085572	0.00734904
negative regulation of epithelial cell proliferation	Pattern B	Fgfr3/Nfib/Ptn	0.000941637	0.00796055
positive regulation of behavior	Pattern B	Cck/Penk	0.00100797	0.00829309
negative regulation of neurogenesis	Pattern B	Fgfr3/Id2/Ptn	0.00104132	0.00829309
gliogenesis	Pattern B	Fgfr3/Id2/Nfib/Ptn	0.00104666	0.00829309
regulation of mesenchymal cell proliferation	Pattern B	Nfib/Ptn	0.00105761	0.00829309
regulation of dopamine secretion	Pattern B	Pcp4/Syt6	0.00105761	0.00829309
regulation of transcription regulatory region DNA binding	Pattern B	Id2/Neurod1	0.00116036	0.00896882
negative regulation of nervous system development	Pattern B	Fgfr3/Id2/Ptn	0.00118429	0.00902483
cellular response to metal ion	Pattern B	Id2/Itpka/Syt6	0.00122187	0.00918187
camera-type eye photoreceptor cell differentiation	Pattern B	Ptn/Rorb	0.00126772	0.00939594
eye morphogenesis	Pattern B	Fgfr3/Ptn/Rorb	0.00129927	0.00949961
cellular response to retinoic acid	Pattern B	Brinp3/Rorb	0.00132312	0.00954503
learning	Pattern B	Atp1a3/Cck/Ptn	0.0013593	0.00957034
positive regulation of bone mineralization	Pattern B	Fgfr3/Ptn	0.00137966	0.00957034
dendrite morphogenesis	Pattern B	Itpka/Ptn/Ptprd	0.00137969	0.00957034
oligodendrocyte development	Pattern B	Fgfr3/Id2	0.00143735	0.009721
dopamine secretion	Pattern B	Pcp4/Syt6	0.00143735	0.009721
response to radiation	Pattern B	Atp1a3/Cck/Cryab/Id2	0.00163218	0.0108183
receptor signaling pathway via JAK-STAT	Pattern B	Fgfr3/Neurod1/Ptprd	0.00163958	0.0108183
negative regulation of DNA binding	Pattern B	Id2/Nfib	0.00174279	0.0111794
digestive tract morphogenesis	Pattern B	Fgfr3/Id2	0.00174279	0.0111794
central nervous system neuron differentiation	Pattern B	Brinp3/Fezf2/Nfib	0.0017563	0.0111794
positive regulation of amine transport	Pattern B	Cck/Pcp4	0.00180727	0.0113701
receptor signaling pathway via STAT	Pattern B	Fgfr3/Neurod1/Ptprd	0.00182877	0.0113731
stem cell population maintenance	Pattern B	Fgfr3/Nfib/Ptn	0.00185333	0.0113856
mesenchymal cell proliferation	Pattern B	Nfib/Ptn	0.00187287	0.0113856
maintenance of cell number	Pattern B	Fgfr3/Nfib/Ptn	0.00197926	0.0116788
behavioral fear response	Pattern B	Cck/Penk	0.00200743	0.0116788
positive regulation of glial cell differentiation	Pattern B	Id2/Ptn	0.00200743	0.0116788
positive regulation of biomineral tissue development	Pattern B	Fgfr3/Ptn	0.00200743	0.0116788
behavioral defense response	Pattern B	Cck/Penk	0.00207638	0.0117024
regulation of oligodendrocyte differentiation	Pattern B	Id2/Ptn	0.00207638	0.0117024
lung epithelium development	Pattern B	Fgfr3/Nfib	0.00207638	0.0117024
regulation of long-term synaptic potentiation	Pattern B	Nrgn/Ptn	0.00214645	0.0119726
ossification	Pattern B	Fgfr3/Id2/Ptn/Rorb	0.00221147	0.0122094
circadian rhythm	Pattern B	Atp1a3/Id2/Rorb	0.0023313	0.0126921
regulation of membrane potential	Pattern B	Atp1a3/Cck/Ptn/Slc17a7	0.00234581	0.0126921
positive regulation of dendrite morphogenesis	Pattern B	Itpka/Ptprd	0.00243782	0.0129758
eye photoreceptor cell differentiation	Pattern B	Ptn/Rorb	0.00251342	0.0129758
regulation of catecholamine secretion	Pattern B	Pcp4/Syt6	0.00251342	0.0129758
positive regulation of neuron projection development	Pattern B	Itpka/Pcp4/Ptn	0.00253595	0.0129758
positive regulation of cell morphogenesis	Pattern B	Itpka/Ptprd	0.00259011	0.0129758
dopamine transport	Pattern B	Pcp4/Syt6	0.00259011	0.0129758
positive regulation of ossification	Pattern B	Fgfr3/Ptn	0.00259011	0.0129758
regulation of neuroblast proliferation	Pattern B	Fgfr3/Ptn	0.00259011	0.0129758
negative regulation of osteoblast differentiation	Pattern B	Id2/Rorb	0.00299	0.0148417
postsynapse organization	Pattern B	Itpka/Ptn/Ptprd	0.00304463	0.0149755
cellular response to inorganic substance	Pattern B	Id2/Itpka/Syt6	0.00307835	0.015005
response to axon injury	Pattern B	Fgfr3/Ptn	0.00324296	0.0155275
neuron cellular homeostasis	Pattern B	Slc17a7/Sv2b	0.00324296	0.0155275
acidic amino acid transport	Pattern B	Cck/Slc17a7	0.00332944	0.0156644
catecholamine secretion	Pattern B	Pcp4/Syt6	0.00332944	0.0156644
visual learning	Pattern B	Atp1a3/Cck	0.00341699	0.0159377
vesicle-mediated transport in synapse	Pattern B	Slc17a7/Sv2b/Syt6	0.00361202	0.0167034
glial cell proliferation	Pattern B	Nfib/Ptn	0.00368607	0.0169013
regulation of cell morphogenesis	Pattern B	Itpka/Ptn/Ptprd	0.00380171	0.0172851
visual behavior	Pattern B	Atp1a3/Cck	0.00396472	0.017876
glandular epithelial cell differentiation	Pattern B	Neurod1/Nfib	0.00415579	0.0185826
retina morphogenesis in camera-type eye	Pattern B	Ptn/Rorb	0.00435106	0.0192964
regulation of bone mineralization	Pattern B	Fgfr3/Ptn	0.00455053	0.0198555
photoreceptor cell differentiation	Pattern B	Ptn/Rorb	0.00455053	0.0198555
lens development in camera-type eye	Pattern B	Cryab/Fgfr3	0.00485755	0.0208587
cellular response to calcium ion	Pattern B	Itpka/Syt6	0.00485755	0.0208587
response to retinoic acid	Pattern B	Brinp3/Rorb	0.00496197	0.0211393
positive regulation of gliogenesis	Pattern B	Id2/Ptn	0.00506742	0.0212538
catecholamine transport	Pattern B	Pcp4/Syt6	0.00506742	0.0212538
astrocyte differentiation	Pattern B	Fgfr3/Id2	0.00528141	0.0219809
central nervous system neuron development	Pattern B	Fezf2/Nfib	0.00538994	0.0222614
neuroblast proliferation	Pattern B	Fgfr3/Ptn	0.00561009	0.0229325
connective tissue development	Pattern B	Fgfr3/Id2/Nfib	0.00563721	0.0229325
regulation of dendrite morphogenesis	Pattern B	Itpka/Ptprd	0.00572169	0.0231025
dicarboxylic acid transport	Pattern B	Cck/Slc17a7	0.00594795	0.0238163
sensory organ morphogenesis	Pattern B	Fgfr3/Ptn/Rorb	0.00598652	0.0238163
negative regulation of cell development	Pattern B	Fgfr3/Id2/Ptn	0.00603746	0.0238437
response to light stimulus	Pattern B	Atp1a3/Cck/Id2	0.00640135	0.0250976
regulation of biomineral tissue development	Pattern B	Fgfr3/Ptn	0.00665095	0.0258886
bone remodeling	Pattern B	Fgfr3/Ptn	0.00677163	0.0259003
positive regulation of canonical Wnt signaling pathway	Pattern B	Fgfr3/Rspo1	0.00677163	0.0259003
transmission of nerve impulse	Pattern B	Atp1a3/Penk	0.0068933	0.0259003
regulation of behavior	Pattern B	Cck/Penk	0.0068933	0.0259003
membrane depolarization	Pattern B	Atp1a3/Cck	0.0068933	0.0259003
adult locomotory behavior	Pattern B	Atp1a3/Id2	0.00726428	0.0271059
monoamine transport	Pattern B	Pcp4/Syt6	0.00738992	0.0271996
proton transmembrane transport	Pattern B	Atp1a3/Slc17a7	0.00738992	0.0271996
oligodendrocyte differentiation	Pattern 1	Cnp/Mal/Tspan2/Sirt2/Opalin/Olig1/Il33/Mag/Aspa	4.04086e-13	3.13486e-10
gliogenesis	Pattern 1	Cnp/Mal/Cd9/Tspan2/Sirt2/Opalin/Olig1/Il33/Mag/Bin1/Aspa	3.19626e-11	9.4489e-09
glial cell differentiation	Pattern 1	Cnp/Mal/Tspan2/Sirt2/Opalin/Olig1/Il33/Mag/Bin1/Aspa	3.65392e-11	9.4489e-09
regulation of glial cell differentiation	Pattern 1	Sirt2/Opalin/Il33/Mag/Bin1/Aspa	1.24816e-08	2.42077e-06
myelination	Pattern 1	Mbp/Mal/Cd9/Tspan2/Sirt2/Mag/Jam3	2.66199e-08	3.28021e-06
ensheathment of neurons	Pattern 1	Mbp/Mal/Cd9/Tspan2/Sirt2/Mag/Jam3	2.95976e-08	3.28021e-06
axon ensheathment	Pattern 1	Mbp/Mal/Cd9/Tspan2/Sirt2/Mag/Jam3	2.95976e-08	3.28021e-06
positive regulation of glial cell differentiation	Pattern 1	Il33/Mag/Bin1/Aspa	2.44032e-06	0.000225383
regulation of oligodendrocyte differentiation	Pattern 1	Sirt2/Opalin/Il33/Aspa	2.61468e-06	0.000225383
glial cell development	Pattern 1	Mal/Tspan2/Sirt2/Olig1/Mag	3.23112e-06	0.000250667
regulation of gliogenesis	Pattern 1	Sirt2/Il33/Mag/Bin1/Aspa	3.58493e-06	0.000252832
negative regulation of protein-containing complex assembly	Pattern 1	Sgk1/Tubb4a/Syt11/Sirt2/Jam3	8.09707e-06	0.000484238
regulation of protein-containing complex assembly	Pattern 1	Sgk1/Tubb4a/Syt11/Sirt2/Tppp3/Bin1/Jam3	8.11444e-06	0.000484238
regulation of neurogenesis	Pattern 1	Mbp/Sgk1/Sirt2/Il33/Mag/Bin1/Aspa	1.42123e-05	0.000787554
positive regulation of gliogenesis	Pattern 1	Il33/Mag/Bin1/Aspa	1.61091e-05	0.000833153
microtubule polymerization or depolymerization	Pattern 1	Sgk1/Tubb4a/Tppp3/Stmn4	6.94559e-05	0.00321422
oligodendrocyte development	Pattern 1	Mal/Olig1/Mag	7.04337e-05	0.00321422
plasma membrane organization	Pattern 1	Cd9/Syt11/Tmeff2/Bin1	0.000165325	0.00712539
positive regulation of neurogenesis	Pattern 1	Sgk1/Il33/Mag/Bin1/Aspa	0.000194794	0.00795366
negative regulation of microtubule polymerization	Pattern 1	Sgk1/Tubb4a	0.000268074	0.00990328
positive regulation of astrocyte differentiation	Pattern 1	Mag/Bin1	0.000268074	0.00990328
regulation of protein polymerization	Pattern 1	Sgk1/Tubb4a/Tppp3/Bin1	0.000364656	0.0128589
neuroinflammatory response	Pattern 1	Syt11/Il33/Bpgm	0.00038805	0.0129727
microtubule polymerization	Pattern 1	Sgk1/Tubb4a/Tppp3	0.000414816	0.0129727
positive regulation of nervous system development	Pattern 1	Sgk1/Il33/Mag/Bin1/Aspa	0.000429527	0.0129727
gas transport	Pattern 1	Car2/Bpgm	0.00043477	0.0129727
regulation of microtubule polymerization or depolymerization	Pattern 1	Sgk1/Tubb4a/Stmn4	0.000471845	0.0135575
astrocyte differentiation	Pattern 1	Tspan2/Mag/Bin1	0.00050215	0.013913
myelin assembly	Pattern 1	Cd9/Mag	0.000820346	0.0219454
regulation of chemokine production	Pattern 1	Mbp/Gstp1/Il33	0.000920411	0.0238015
nitric-oxide synthase biosynthetic process	Pattern 1	Gstp1/Il33	0.00102162	0.024237
regulation of nitric-oxide synthase biosynthetic process	Pattern 1	Gstp1/Il33	0.00102162	0.024237
actin filament organization	Pattern 1	Ermn/Rhog/Tmeff2/Bin1/Kctd13	0.00103885	0.024237
central nervous system myelination	Pattern 1	Mal/Mag	0.00109346	0.024237
axon ensheathment in central nervous system	Pattern 1	Mal/Mag	0.00109346	0.024237
chemokine production	Pattern 1	Mbp/Gstp1/Il33	0.00116625	0.0251324
protein polymerization	Pattern 1	Sgk1/Tubb4a/Tppp3/Bin1	0.00121341	0.0254419
myeloid cell differentiation	Pattern 1	Car2/Slc48a1/Tspan2/Il33/Bpgm	0.0012799	0.0261299
proteinogenic amino acid metabolic process	Pattern 1	Qdpr/Aspa/Adi1	0.00139013	0.0276524
positive regulation of oligodendrocyte differentiation	Pattern 1	Il33/Aspa	0.00148793	0.0288581
cellular component assembly involved in morphogenesis	Pattern 1	Cd9/Csrp1/Mag	0.00160676	0.0299859
regulation of astrocyte differentiation	Pattern 1	Mag/Bin1	0.00166204	0.0299859
regulation of cell maturation	Pattern 1	Sirt2/Grb14	0.00166204	0.0299859
oocyte maturation	Pattern 1	Sirt2/Grb14	0.00184538	0.0319571
carboxylic acid biosynthetic process	Pattern 1	Scd2/Gstp1/Sirt2/Adi1	0.00191236	0.0319571
negative regulation of cell development	Pattern 1	Mbp/Sirt2/Grb14/Mag	0.00193383	0.0319571
aspartate family amino acid metabolic process	Pattern 1	Aspa/Adi1	0.0019405	0.0319571
organic acid biosynthetic process	Pattern 1	Scd2/Gstp1/Sirt2/Adi1	0.00197726	0.0319571
L-amino acid metabolic process	Pattern 1	Qdpr/Aspa/Adi1	0.00210086	0.0332617
regulation of microtubule cytoskeleton organization	Pattern 1	Sgk1/Tubb4a/Stmn4	0.00221767	0.0344089
actin filament organization	Pattern 2	Sptbn1/Tpm4/Pls3/Actg1/Rgcc/Rhoa/Arpc2/Esam/Nckap1/Id1/Tagln2/Coro1b/Tjp1/Sptan1/Tnfaip1/Sorbs3/Cyfip1/Tmod3/Nebl/Rhoc/Actr3	2.84747e-12	6.31838e-09
cell-cell junction organization	Pattern 2	Actb/Cldn5/Ramp2/Actg1/Rhoa/Esam/Ctnnb1/Itgb1/Cav1/Lims2/Tjp1/Ctnna1/Lsr/Rhoc/Lims1	1.93845e-11	2.15066e-08
regulation of actin filament organization	Pattern 2	Sptbn1/Actg1/Rgcc/Rhoa/Arpc2/Esam/Nckap1/Id1/Coro1b/Tjp1/Sptan1/Sorbs3/Cyfip1/Tmod3/Rhoc/Actr3	3.23924e-11	2.39046e-08
cell-cell junction assembly	Pattern 2	Actb/Cldn5/Ramp2/Actg1/Rhoa/Esam/Ctnnb1/Itgb1/Cav1/Tjp1/Ctnna1/Lsr/Rhoc	4.30919e-11	2.39046e-08
regulation of supramolecular fiber organization	Pattern 2	Sptbn1/Actg1/Rgcc/Rhoa/Arpc2/Esam/Nckap1/Id1/Cav1/Fkbp4/Coro1b/Tjp1/Sptan1/Sorbs3/Cyfip1/Tmod3/Rhoc/Actr3	7.21257e-11	3.20086e-08
regulation of actin filament-based process	Pattern 2	Sptbn1/Actg1/Rgcc/Rhoa/Arpc2/Esam/Nckap1/Sri/Id1/Cav1/Coro1b/Tjp1/Sptan1/Sorbs3/Cyfip1/Tmod3/Rhoc/Actr3	1.12261e-10	4.15169e-08
ameboidal-type cell migration	Pattern 2	Jun/Gpx1/Rab11a/Rgcc/Rhoa/Bsg/Ctsh/Anxa3/Nckap1/Itgb1/Hspb1/Coro1b/Adipor1/Rras/Fut8/Arhgdib/Ptprg/Actr3	1.03884e-09	2.94615e-07
regulation of actin cytoskeleton organization	Pattern 2	Sptbn1/Actg1/Rgcc/Rhoa/Arpc2/Esam/Nckap1/Id1/Coro1b/Tjp1/Sptan1/Sorbs3/Cyfip1/Tmod3/Rhoc/Actr3	1.06218e-09	2.94615e-07
regulation of angiogenesis	Pattern 2	Cldn5/Ramp2/Rgcc/Ctsh/Anxa3/Ctnnb1/Itgb1/Id1/Hspb1/Cd34/Flt1/Klf2/Tjp1/Rras	1.03196e-08	2.54429e-06
regulation of vasculature development	Pattern 2	Cldn5/Ramp2/Rgcc/Ctsh/Anxa3/Ctnnb1/Itgb1/Id1/Hspb1/Cd34/Flt1/Klf2/Tjp1/Rras	1.36758e-08	3.03458e-06
endothelium development	Pattern 2	Cldn5/Gpx1/Rhoa/Bsg/Ctnnb1/Id1/Clic4/Tjp1/Msn/Sox18	1.94671e-08	3.75085e-06
epithelial cell migration	Pattern 2	Jun/Gpx1/Rab11a/Rgcc/Rhoa/Bsg/Ctsh/Anxa3/Itgb1/Hspb1/Coro1b/Adipor1/Rras/Ptprg	2.18008e-08	3.75085e-06
epithelium migration	Pattern 2	Jun/Gpx1/Rab11a/Rgcc/Rhoa/Bsg/Ctsh/Anxa3/Itgb1/Hspb1/Coro1b/Adipor1/Rras/Ptprg	2.35174e-08	3.75085e-06
negative regulation of cell motility	Pattern 2	Cldn5/Dusp1/Rgcc/Rhoa/Clic4/Cav1/Arhgdia/Egfl7/Coro1b/Adipor1/Rras/Arhgdib/Ctnna1/Ptprg	2.44208e-08	3.75085e-06
tissue migration	Pattern 2	Jun/Gpx1/Rab11a/Rgcc/Rhoa/Bsg/Ctsh/Anxa3/Itgb1/Hspb1/Coro1b/Adipor1/Rras/Ptprg	2.53556e-08	3.75085e-06
regulation of protein-containing complex assembly	Pattern 2	Sptbn1/Rhoa/Arpc2/Esam/Nckap1/Cav1/Sh3glb1/Tfrc/Fkbp4/Sptan1/Msn/Hes1/Cyfip1/Tmod3/Rhoc/Actr3	2.84114e-08	3.94021e-06
vascular process in circulatory system	Pattern 2	Cldn5/Slc2a1/Gpx1/Ramp2/Rhoa/Itgb1/Mfsd2a/Abcg2/Cav1/Klf2/Sod3/Tjp1	7.05932e-08	8.96369e-06
negative regulation of locomotion	Pattern 2	Cldn5/Dusp1/Rgcc/Rhoa/Clic4/Cav1/Arhgdia/Egfl7/Coro1b/Adipor1/Rras/Arhgdib/Ctnna1/Ptprg	7.64065e-08	8.96369e-06
cell junction assembly	Pattern 2	Actb/Cldn5/Ramp2/Actg1/Rhoa/Esam/Ctnnb1/Itgb1/Cav1/Tjp1/Pdlim5/Ctnna1/Lsr/Rhoc/Actr3/Lims1	7.67527e-08	8.96369e-06
regulation of protein polymerization	Pattern 2	Sptbn1/Rhoa/Arpc2/Esam/Nckap1/Cav1/Fkbp4/Sptan1/Cyfip1/Tmod3/Actr3	8.39252e-08	9.31128e-06
protein localization to plasma membrane	Pattern 2	Actb/Sptbn1/Myl12a/Ramp2/Rab11a/Bsg/Itgb1/Anxa2/Kif5b/Vamp3/Fcho2/Picalm/Actr3	1.08334e-07	1.1447e-05
negative regulation of cell migration	Pattern 2	Cldn5/Dusp1/Rgcc/Rhoa/Clic4/Cav1/Arhgdia/Egfl7/Coro1b/Adipor1/Rras/Arhgdib/Ptprg	1.16489e-07	1.17493e-05
actin filament bundle assembly	Pattern 2	Pls3/Actg1/Rgcc/Rhoa/Id1/Coro1b/Tjp1/Tnfaip1/Sorbs3/Rhoc	1.69539e-07	1.63565e-05
regulation of neural precursor cell proliferation	Pattern 2	Rhoa/Ctnnb1/Itgb1/Gnai2/Lims2/Btg2/Ctnna1/Gng5/Lims1	1.83708e-07	1.69849e-05
vasculogenesis	Pattern 2	Ramp2/Ctnnb1/Cav1/Cd34/Egfl7/Rras/Zfp36l1/Sox18	2.04413e-07	1.78366e-05
actin filament bundle organization	Pattern 2	Pls3/Actg1/Rgcc/Rhoa/Id1/Coro1b/Tjp1/Tnfaip1/Sorbs3/Rhoc	2.08996e-07	1.78366e-05
apical junction assembly	Pattern 2	Cldn5/Ramp2/Rhoa/Esam/Itgb1/Tjp1/Ctnna1/Rhoc	2.21017e-07	1.79315e-05
intrinsic apoptotic signaling pathway	Pattern 2	Serinc3/Gpx1/Ivns1abp/Pttg1ip/Ctnnb1/Cav1/Hspb1/Sh3glb1/Rps27l/Mcl1/Cdkn1a/Shisa5/Aldh2	2.2627e-07	1.79315e-05
positive regulation of supramolecular fiber organization	Pattern 2	Rgcc/Rhoa/Arpc2/Nckap1/Id1/Cav1/Sorbs3/Cyfip1/Rhoc/Actr3	2.695e-07	2.06209e-05
endothelial cell development	Pattern 2	Cldn5/Gpx1/Id1/Clic4/Tjp1/Msn/Sox18	3.07052e-07	2.27111e-05
regulation of actin filament polymerization	Pattern 2	Sptbn1/Rhoa/Arpc2/Esam/Nckap1/Sptan1/Cyfip1/Tmod3/Actr3	4.01822e-07	2.8762e-05
positive regulation of cytoskeleton organization	Pattern 2	Rgcc/Rhoa/Arpc2/Nckap1/Id1/Cav1/Sorbs3/Cyfip1/Rhoc/Actr3	4.81168e-07	3.33652e-05
regulation of epithelial cell proliferation	Pattern 2	Jun/Gpx1/Rgcc/Ctnnb1/Cav2/Id1/Cav1/Flt1/Wfdc1/Egfl7/Lims2/Zfp36l1/Hes1/Lims1	5.13533e-07	3.45304e-05
regulation of epithelial cell migration	Pattern 2	Jun/Rab11a/Rgcc/Rhoa/Bsg/Ctsh/Anxa3/Hspb1/Adipor1/Rras/Ptprg	5.30379e-07	3.46142e-05
cell-substrate adhesion	Pattern 2	Actg1/Rhoa/Arpc2/Utrn/Ctnnb1/Itgb1/Anxa2/Cd34/Vamp3/Lims2/Rras/Sorbs3/Lims1	6.11226e-07	3.87508e-05
endothelial cell differentiation	Pattern 2	Cldn5/Gpx1/Ctnnb1/Id1/Clic4/Tjp1/Msn/Sox18	7.89999e-07	4.86935e-05
regulation of actin polymerization or depolymerization	Pattern 2	Sptbn1/Rhoa/Arpc2/Esam/Nckap1/Sptan1/Cyfip1/Tmod3/Actr3	1.16495e-06	6.9864e-05
regulation of actin filament length	Pattern 2	Sptbn1/Rhoa/Arpc2/Esam/Nckap1/Sptan1/Cyfip1/Tmod3/Actr3	1.34974e-06	7.88161e-05
regulation of cell morphogenesis	Pattern 2	Myl12b/Myl12a/Mfsd2a/Arhgdia/Sh3glb1/Coro1b/Msn/Cyfip1/Myo10/Picalm/Actr3	1.39941e-06	7.96207e-05
actomyosin structure organization	Pattern 2	Actg1/Rgcc/Rhoa/Itgb1/Tjp1/Tnfaip1/Sorbs3/Tmod3/Nebl/Rhoc	1.48684e-06	8.24808e-05
actin filament polymerization	Pattern 2	Sptbn1/Rhoa/Arpc2/Esam/Nckap1/Sptan1/Cyfip1/Tmod3/Actr3	1.55931e-06	8.38029e-05
protein localization to cell periphery	Pattern 2	Actb/Sptbn1/Myl12a/Ramp2/Rab11a/Bsg/Itgb1/Anxa2/Kif5b/Vamp3/Fcho2/Picalm/Actr3	1.58621e-06	8.38029e-05
lamellipodium organization	Pattern 2	Arpc2/Nckap1/Itgb1/Coro1b/Ablim1/Cyfip1/Actr3	1.81229e-06	9.35205e-05
muscle cell differentiation	Pattern 2	Gpx1/Ramp2/Actg1/Ctnnb1/Cav2/Itgb1/Tmem204/Bnip2/Pdlim5/Hes1/Tmod3/Nebl/Capn2/Smarca2	1.89801e-06	9.53193e-05
tissue homeostasis	Pattern 2	Cldn5/Bsg/Ctnnb1/Itgb1/Mfsd2a/Cd34/Tfrc/Dram2/Tjp1/Lsr/Prom1	1.97602e-06	9.53193e-05
anatomical structure homeostasis	Pattern 2	Cldn5/Bsg/Ctnnb1/Itgb1/Mfsd2a/Cd34/Tfrc/Dram2/Tjp1/Lsr/Prom1	1.97602e-06	9.53193e-05
protein polymerization	Pattern 2	Sptbn1/Rhoa/Arpc2/Esam/Nckap1/Cav1/Fkbp4/Sptan1/Cyfip1/Tmod3/Actr3	2.04379e-06	9.64907e-05
positive regulation of angiogenesis	Pattern 2	Ramp2/Ctsh/Anxa3/Itgb1/Hspb1/Cd34/Flt1/Tjp1/Rras	2.2607e-06	0.000104508
tight junction assembly	Pattern 2	Cldn5/Ramp2/Actg1/Esam/Itgb1/Tjp1/Lsr	2.41471e-06	0.000109349
positive regulation of vasculature development	Pattern 2	Ramp2/Ctsh/Anxa3/Itgb1/Hspb1/Cd34/Flt1/Tjp1/Rras	2.58618e-06	0.000114772
positive regulation of lamellipodium organization	Pattern 2	Arpc2/Nckap1/Coro1b/Cyfip1/Actr3	3.2849e-06	0.000142922
tight junction organization	Pattern 2	Cldn5/Ramp2/Actg1/Esam/Itgb1/Tjp1/Lsr	3.62576e-06	0.000154719
regulation of intrinsic apoptotic signaling pathway	Pattern 2	Serinc3/Gpx1/Ivns1abp/Pttg1ip/Ctnnb1/Cav1/Hspb1/Sh3glb1/Mcl1	3.81594e-06	0.000158395
regulation of apoptotic signaling pathway	Pattern 2	Serinc3/Gpx1/Ivns1abp/Pttg1ip/Ctsh/Ctnnb1/Cav1/Hspb1/Gnai2/Sh3glb1/Ctsc/Mcl1/Ctnna1	3.85468e-06	0.000158395
lipid transport	Pattern 2	Slco1c1/Pltp/Slco1a4/Slc2a1/Nfkbia/Mfsd2a/Abcg2/Cav1/Pitpna/Anxa2/Slc22a8/Surf4/Osbpl9	5.0455e-06	0.000201767
actin polymerization or depolymerization	Pattern 2	Sptbn1/Rhoa/Arpc2/Esam/Nckap1/Sptan1/Cyfip1/Tmod3/Actr3	5.09203e-06	0.000201767
lamellipodium assembly	Pattern 2	Arpc2/Nckap1/Itgb1/Ablim1/Cyfip1/Actr3	6.46157e-06	0.000251542
Arp2/3 complex-mediated actin nucleation	Pattern 2	Arpc2/Nckap1/Coro1b/Cyfip1/Actr3	7.90053e-06	0.000302256
regulation of actin filament bundle assembly	Pattern 2	Actg1/Rgcc/Rhoa/Id1/Tjp1/Sorbs3/Rhoc	8.03776e-06	0.000302294
vesicle-mediated transport in synapse	Pattern 2	Actb/Pls3/Actg1/Rab11a/Rap1b/Ctnnb1/Arhgdia/Cyfip1/Fcho2/Picalm	8.38557e-06	0.000310119
positive regulation of protein-containing complex assembly	Pattern 2	Rhoa/Arpc2/Nckap1/Cav1/Sh3glb1/Tfrc/Msn/Rhoc/Actr3	8.76983e-06	0.000312172
regulation of vascular associated smooth muscle cell proliferation	Pattern 2	Jun/Rhoa/Cav1/Gnai2/Rgs5/Cdkn1a	8.81623e-06	0.000312172
contractile actin filament bundle assembly	Pattern 2	Actg1/Rgcc/Rhoa/Tjp1/Tnfaip1/Sorbs3/Rhoc	9.00381e-06	0.000312172
stress fiber assembly	Pattern 2	Actg1/Rgcc/Rhoa/Tjp1/Tnfaip1/Sorbs3/Rhoc	9.00381e-06	0.000312172
regulation of protein localization to plasma membrane	Pattern 2	Actb/Sptbn1/Rab11a/Itgb1/Kif5b/Picalm/Actr3	1.06321e-05	0.000362954
neural precursor cell proliferation	Pattern 2	Rhoa/Ctnnb1/Itgb1/Gnai2/Lims2/Btg2/Ctnna1/Gng5/Lims1	1.13354e-05	0.000381102
regulation of cellular component size	Pattern 2	Sptbn1/Rab11a/Rhoa/Arpc2/Esam/Nckap1/Sptan1/Chmp3/Cyfip1/Tmod3/Picalm/Actr3	1.24495e-05	0.00041231
vascular associated smooth muscle cell proliferation	Pattern 2	Jun/Rhoa/Cav1/Gnai2/Rgs5/Cdkn1a	1.26901e-05	0.000414096
myoblast differentiation	Pattern 2	Actb/Id3/Gpx1/Itgb1/Epas1/Zfp36l1/Smarca2	1.38849e-05	0.000444414
protein localization to cell-cell junction	Pattern 2	Actb/Actg1/Tjp1/Lsr	1.40197e-05	0.000444414
synaptic vesicle cycle	Pattern 2	Actb/Pls3/Actg1/Rap1b/Ctnnb1/Arhgdia/Cyfip1/Fcho2/Picalm	1.55539e-05	0.000486103
response to hypoxia	Pattern 2	Rgcc/Cav1/Epas1/Flt1/Sod3/Gnb1/Ucp2/Zfp36l1/Cr1l	1.6096e-05	0.000489263
endothelial cell migration	Pattern 2	Gpx1/Rgcc/Rhoa/Bsg/Anxa3/Itgb1/Hspb1/Coro1b/Rras	1.6096e-05	0.000489263
regulation of lamellipodium organization	Pattern 2	Arpc2/Nckap1/Coro1b/Cyfip1/Actr3	1.64974e-05	0.000494687
cell-matrix adhesion	Pattern 2	Actg1/Rhoa/Utrn/Ctnnb1/Itgb1/Anxa2/Cd34/Rras/Lims1	1.96986e-05	0.000582802
protein localization to cell junction	Pattern 2	Actb/Actg1/Rab11a/Hspb1/Kif5b/Tjp1/Lsr	2.07759e-05	0.000606392
establishment or maintenance of cell polarity	Pattern 2	Actb/Rhoa/Nckap1/Itgb1/Msn/Hes1/Ctnna1/Actr3/Lims1	2.10425e-05	0.000606392
small GTPase-mediated signal transduction	Pattern 2	Rap1b/Rhoa/Nckap1/Itgb1/Arhgdia/Bnip2/Ralgapa1/Lpar6/Arhgdib/Tnfaip1/Cyfip1/Rhoc	2.1679e-05	0.000616724
muscle cell development	Pattern 2	Gpx1/Ramp2/Actg1/Cav2/Itgb1/Pdlim5/Hes1/Tmod3/Nebl	2.24635e-05	0.000630955
epithelial cell development	Pattern 2	Cldn5/Gpx1/Id1/Clic4/Epas1/Tjp1/Msn/Sox18/Jmjd1c	2.32041e-05	0.000643609
regulation of cell junction assembly	Pattern 2	Cldn5/Actg1/Rhoa/Ctnnb1/Cav1/Tjp1/Pdlim5/Actr3/Lims1	2.63776e-05	0.000722598
cellular response to transforming growth factor beta stimulus	Pattern 2	Tsc22d1/Cldn5/Jun/Cav2/Cav1/Zfp36l1/Fut8/Lgals9/Actr3	2.89928e-05	0.000784555
regulation of smooth muscle cell proliferation	Pattern 2	Jun/Rhoa/Ctnnb1/Cav1/Gnai2/Flt1/Rgs5/Cdkn1a	3.10987e-05	0.000831403
negative regulation of apoptotic signaling pathway	Pattern 2	Gpx1/Ivns1abp/Pttg1ip/Ctnnb1/Hspb1/Gnai2/Sh3glb1/Mcl1/Ctnna1	3.18248e-05	0.000837237
regulation of hemopoiesis	Pattern 2	Actb/Tsc22d1/Jun/Rhoa/Nfkbia/Ctnnb1/Hspb1/Pglyrp1/Ctla2a/Zfp36l1/Lgals9/Smarca2	3.20716e-05	0.000837237
intrinsic apoptotic signaling pathway in response to oxidative stress	Pattern 2	Gpx1/Ctnnb1/Hspb1/Mcl1/Aldh2	3.37732e-05	0.000863099
response to transforming growth factor beta	Pattern 2	Tsc22d1/Cldn5/Jun/Cav2/Cav1/Zfp36l1/Fut8/Lgals9/Actr3	3.38402e-05	0.000863099
positive regulation of lamellipodium assembly	Pattern 2	Arpc2/Nckap1/Cyfip1/Actr3	3.51175e-05	0.000876028
maintenance of protein location	Pattern 2	Nfkbia/Sri/Cav1/Arl2bp/Srgn/Lgals9	3.51367e-05	0.000876028
regulation of stress fiber assembly	Pattern 2	Actg1/Rgcc/Rhoa/Tjp1/Sorbs3/Rhoc	3.7212e-05	0.000911036
regulation of secondary heart field cardioblast proliferation	Pattern 2	Ctnnb1/Hes1/Gng5	3.77726e-05	0.000911036
positive regulation of vasculogenesis	Pattern 2	Ramp2/Cd34/Rras	3.77726e-05	0.000911036
actin nucleation	Pattern 2	Arpc2/Nckap1/Coro1b/Cyfip1/Actr3	3.97318e-05	0.000947986
integrin-mediated signaling pathway	Pattern 2	Rhoa/Itgb1/Lims2/Fut8/Ctnna1/Lims1	4.16576e-05	0.000983362
smooth muscle cell proliferation	Pattern 2	Jun/Rhoa/Ctnnb1/Cav1/Gnai2/Flt1/Rgs5/Cdkn1a	4.29121e-05	0.00100231
positive regulation of protein localization to plasma membrane	Pattern 2	Sptbn1/Rab11a/Itgb1/Kif5b/Actr3	4.64732e-05	0.00107418
response to decreased oxygen levels	Pattern 2	Rgcc/Cav1/Epas1/Flt1/Sod3/Gnb1/Ucp2/Zfp36l1/Cr1l	4.69652e-05	0.00107436
cardioblast proliferation	Pattern 2	Ctnnb1/Hes1/Gng5	5.01326e-05	0.0011014
regulation of cardioblast proliferation	Pattern 2	Ctnnb1/Hes1/Gng5	5.01326e-05	0.0011014
adherens junction assembly	Pattern 2	Actb/Ramp2/Ctnnb1	5.01326e-05	0.0011014
positive regulation of podosome assembly	Pattern 2	Rhoa/Arpc2/Msn	5.01326e-05	0.0011014
receptor-mediated endocytosis	Pattern 2	Ifitm3/Ramp2/Cav2/Itgb1/Cav1/Anxa2/Tfrc/Fcho2/Picalm	5.73768e-05	0.00123169
regulation of protein localization to cell periphery	Pattern 2	Actb/Sptbn1/Rab11a/Itgb1/Kif5b/Picalm/Actr3	5.76581e-05	0.00123169
negative regulation of vascular associated smooth muscle cell proliferation	Pattern 2	Rhoa/Cav1/Rgs5/Cdkn1a	5.82835e-05	0.00123169
negative regulation of neural precursor cell proliferation	Pattern 2	Lims2/Btg2/Ctnna1/Lims1	5.82835e-05	0.00123169
positive regulation of hydrolase activity	Pattern 2	Rhoa/Ctsh/Cav2/Itgb1/Flt1/Ralgapa1/Rps27l/Arap2/Picalm/Rhoc/Lims1/Psme2	6.02537e-05	0.00126132
regulation of protein localization to membrane	Pattern 2	Actb/Sptbn1/Rab11a/Arpc2/Itgb1/Kif5b/Picalm/Actr3	6.42885e-05	0.0013332
positive regulation of actin filament bundle assembly	Pattern 2	Rgcc/Rhoa/Id1/Sorbs3/Rhoc	6.72129e-05	0.00136512
negative regulation of intrinsic apoptotic signaling pathway	Pattern 2	Gpx1/Ivns1abp/Pttg1ip/Ctnnb1/Hspb1/Sh3glb1	6.72256e-05	0.00136512
regulation of neurogenesis	Pattern 2	Ctnnb1/Itgb1/Id1/Anxa2/Sh3glb1/Flt1/Btg2/Hes1/Ctnna1/Cyfip1/Picalm/Actr3	6.76734e-05	0.00136512
muscle cell proliferation	Pattern 2	Jun/Rhoa/Ctnnb1/Cav2/Cav1/Gnai2/Flt1/Rgs5/Cdkn1a	7.15962e-05	0.00143124
positive regulation of epithelial cell migration	Pattern 2	Jun/Rab11a/Bsg/Ctsh/Anxa3/Hspb1/Rras	7.60435e-05	0.00150658
regulation of actomyosin structure organization	Pattern 2	Actg1/Rgcc/Rhoa/Tjp1/Sorbs3/Rhoc	7.80897e-05	0.00153342
negative regulation of smooth muscle cell migration	Pattern 2	Rhoa/Cav1/Egfl7/Coro1b	8.18021e-05	0.00157839
regulation of synaptic vesicle recycling	Pattern 2	Actb/Actg1/Cyfip1/Picalm	8.18021e-05	0.00157839
regulation of lymphocyte differentiation	Pattern 2	Actb/Rhoa/Hspb1/Pglyrp1/Ctla2a/Zfp36l1/Lgals9/Smarca2	9.38638e-05	0.00179551
negative regulation of epithelial cell proliferation	Pattern 2	Rgcc/Cav2/Cav1/Flt1/Wfdc1/Lims2/Lims1	9.53764e-05	0.00180885
positive regulation of protein localization to membrane	Pattern 2	Sptbn1/Rab11a/Arpc2/Itgb1/Kif5b/Actr3	9.92674e-05	0.00186669
regulation of oxidative stress-induced intrinsic apoptotic signaling pathway	Pattern 2	Gpx1/Ctnnb1/Hspb1/Mcl1	0.00010089	0.00188126
negative regulation of anoikis	Pattern 2	Itgb1/Cav1/Mcl1	0.000102265	0.00188514
regulation of cell-substrate adhesion	Pattern 2	Actg1/Rhoa/Arpc2/Utrn/Itgb1/Lims2/Rras/Lims1	0.000102797	0.00188514
cellular response to peptide hormone stimulus	Pattern 2	Ctnnb1/Cav2/Cav1/Gnai2/Adipor1/Zfp36l1/Cyfip1/Leprot/Ncl	0.000106302	0.00193343
positive regulation of protein localization to cell periphery	Pattern 2	Sptbn1/Rab11a/Itgb1/Kif5b/Actr3	0.000107444	0.00193831
regulation of epithelial cell differentiation	Pattern 2	Cldn5/Ctnnb1/Id1/Cav1/Zfp36l1/Hes1/Prom1	0.000110358	0.00197483
actin filament capping	Pattern 2	Sptbn1/Arpc2/Sptan1/Tmod3	0.000111558	0.00198032
regulation of leukocyte differentiation	Pattern 2	Actb/Jun/Rhoa/Ctnnb1/Hspb1/Pglyrp1/Ctla2a/Zfp36l1/Lgals9/Smarca2	0.000113977	0.00200721
leukocyte cell-cell adhesion	Pattern 2	Actb/Rhoa/Itgb1/Cav1/Hspb1/Tfrc/Jam2/Msn/Hes1/Lgals9/Smarca2	0.000117098	0.00204595
endothelial cell proliferation	Pattern 2	Jun/Rgcc/Cav2/Cav1/Cd34/Flt1/Egfl7	0.000118536	0.00204888
ERK1 and ERK2 cascade	Pattern 2	Dusp1/Jun/Rap1b/Ctsh/Dusp6/Eif3a/Cav1/Gnai2/Rras/Zfp36l1	0.000119113	0.00204888
positive regulation of apoptotic signaling pathway	Pattern 2	Serinc3/Ctsh/Cav1/Sh3glb1/Ctsc/Mcl1/Ctnna1	0.000122805	0.00207469
regulation of lamellipodium assembly	Pattern 2	Arpc2/Nckap1/Cyfip1/Actr3	0.00012302	0.00207469
copper ion transport	Pattern 2	Atox1/Fkbp4/Slc31a1	0.000125289	0.00207469
regulation of podosome assembly	Pattern 2	Rhoa/Arpc2/Msn	0.000125289	0.00207469
regulation of vasculogenesis	Pattern 2	Ramp2/Cd34/Rras	0.000125289	0.00207469
carboxylic acid transport	Pattern 2	Slco1c1/Slco1a4/Slc2a1/Itgb1/Mfsd2a/Abcg2/Slc22a8/Slc16a1/Ucp2/Slc6a6	0.000127184	0.00207536
negative regulation of cytoskeleton organization	Pattern 2	Sptbn1/Arpc2/Fkbp4/Coro1b/Tjp1/Sptan1/Tmod3	0.000127199	0.00207536
organic acid transport	Pattern 2	Slco1c1/Slco1a4/Slc2a1/Itgb1/Mfsd2a/Abcg2/Slc22a8/Slc16a1/Ucp2/Slc6a6	0.000132818	0.00215121
basement membrane organization	Pattern 2	Ramp2/Cav2/Itgb1/Cav1	0.000135311	0.00217571
negative regulation of supramolecular fiber organization	Pattern 2	Sptbn1/Arpc2/Fkbp4/Coro1b/Tjp1/Sptan1/Tmod3	0.00013637	0.00217696
regulation of cell growth	Pattern 2	Igfbp7/Rhoa/Mfsd2a/Sh3glb1/Wfdc1/Adipor1/Cdkn1a/Cyfip1/Smarca2/Picalm/Actr3	0.000150484	0.00237829
monocarboxylic acid transport	Pattern 2	Slco1c1/Slco1a4/Slc2a1/Mfsd2a/Abcg2/Slc22a8/Slc16a1	0.000151125	0.00237829
negative regulation of nervous system development	Pattern 2	Rhoa/Ctnnb1/Id1/Btg2/Hes1/Ctnna1/Actr3	0.000156322	0.00244274
muscle organ development	Pattern 2	Ly6e/Id3/Gpcpd1/Gpx1/Rhoa/Ctnnb1/Cav2/Itgb1/Cav1/Btg2	0.000160852	0.00249596
vascular associated smooth muscle cell differentiation	Pattern 2	Ramp2/Ctnnb1/Hes1/Smarca2	0.000162524	0.00249712
biological process involved in symbiotic interaction	Pattern 2	Ly6e/Jun/Gpx1/Ifitm3/Bsg/Cav2/Cav1/Pglyrp1	0.000163178	0.00249712
response to peptide	Pattern 2	Slc2a1/Nfkbia/Ctnnb1/Cav2/Cav1/Gnai2/Adipor1/Zfp36l1/Cyfip1/Leprot/Ncl	0.000178072	0.00270639
establishment of blood-brain barrier	Pattern 2	Ctnnb1/Mfsd2a/Lsr	0.000180897	0.00273061
negative regulation of protein polymerization	Pattern 2	Sptbn1/Arpc2/Fkbp4/Sptan1/Tmod3	0.000183707	0.00273582
smooth muscle cell differentiation	Pattern 2	Ramp2/Ctnnb1/Tmem204/Hes1/Smarca2	0.000183707	0.00273582
cytokinesis	Pattern 2	Sptbn1/Rab11a/Rhoa/Sh3glb1/Chmp3/Rhoc/Actr3	0.000190624	0.00277323
sprouting angiogenesis	Pattern 2	Ramp2/Rhoa/Itgb1/Flt1/Klf2/Tjp1	0.000191282	0.00277323
negative regulation of actin filament depolymerization	Pattern 2	Sptbn1/Arpc2/Sptan1/Tmod3	0.000193483	0.00277323
positive regulation of sterol transport	Pattern 2	Pltp/Nfkbia/Cav1/Anxa2	0.000193483	0.00277323
positive regulation of cholesterol transport	Pattern 2	Pltp/Nfkbia/Cav1/Anxa2	0.000193483	0.00277323
transmembrane receptor protein serine/threonine kinase signaling pathway	Pattern 2	Tsc22d1/Cldn5/Jun/Sptbn1/Cav2/Id1/Cav1/Fut8/Hes1/Lgals9	0.000193718	0.00277323
negative regulation of endothelial cell proliferation	Pattern 2	Rgcc/Cav2/Cav1/Flt1	0.000210459	0.00295354
response to oxygen levels	Pattern 2	Rgcc/Cav1/Epas1/Flt1/Sod3/Gnb1/Ucp2/Zfp36l1/Cr1l	0.000213816	0.00295354
morphogenesis of an endothelium	Pattern 2	Rhoa/Bsg/Ctnnb1	0.000213832	0.00295354
endothelial tube morphogenesis	Pattern 2	Rhoa/Bsg/Ctnnb1	0.000213832	0.00295354
regulation of cell proliferation involved in heart morphogenesis	Pattern 2	Ctnnb1/Hes1/Gng5	0.000213832	0.00295354
response to peptide hormone	Pattern 2	Slc2a1/Ctnnb1/Cav2/Cav1/Gnai2/Adipor1/Zfp36l1/Cyfip1/Leprot/Ncl	0.0002143	0.00295354
negative regulation of cell development	Pattern 2	Tsc22d1/Ctnnb1/Id1/Hspb1/Pglyrp1/Btg2/Hes1/Ctnna1/Actr3	0.000218727	0.00299595
regulation of cellular response to growth factor stimulus	Pattern 2	Tsc22d1/Ctnnb1/Cav2/Itgb1/Cav1/Sh3glb1/Tmem204/Hes1/Cyfip1	0.000223732	0.0030457
leukocyte migration	Pattern 2	Dusp1/Rhoa/Bsg/Itgb1/Cd34/Flt1/Jam2/Msn/Lgals9/Mtus1	0.000227508	0.00307736
dendrite development	Pattern 2	Rhoa/Itgb1/Id1/Mfsd2a/Sh3glb1/Pdlim5/Cyfip1/Picalm/Actr3	0.000228831	0.00307736
response to toxic substance	Pattern 2	Gpx1/Pon2/Abcg2/Sod3/Slc22a8/Aldh2	0.000233643	0.00312314
cellular response to external stimulus	Pattern 2	Slc2a1/Jun/Ctnnb1/Mfsd2a/Cav1/Arhgdia/Sh3glb1/Tfrc/Cdkn1a	0.000244712	0.00325151
cell proliferation involved in heart morphogenesis	Pattern 2	Ctnnb1/Hes1/Gng5	0.000250417	0.00330752
synaptic vesicle recycling	Pattern 2	Actb/Actg1/Cyfip1/Fcho2/Picalm	0.000253783	0.00331253
bicellular tight junction assembly	Pattern 2	Cldn5/Ramp2/Esam/Itgb1/Tjp1	0.000253783	0.00331253
regulation of T cell activation	Pattern 2	Actb/Rhoa/Ctnnb1/Cav1/Hspb1/Ctla2a/Tfrc/Hes1/Lgals9/Smarca2	0.000255983	0.00332172
lymphocyte differentiation	Pattern 2	Itm2a/Actb/Rhoa/Ctnnb1/Hspb1/Pglyrp1/Ctla2a/Ifnar2/Zfp36l1/Lgals9/Smarca2	0.00026876	0.00344764
regulation of cell shape	Pattern 2	Myl12b/Myl12a/Arhgdia/Msn/Cyfip1/Myo10	0.000272577	0.00344764
positive regulation of cell-substrate adhesion	Pattern 2	Arpc2/Utrn/Itgb1/Lims2/Rras/Lims1	0.000272577	0.00344764
biological process involved in interaction with host	Pattern 2	Ly6e/Ifitm3/Bsg/Cav2/Cav1/Pglyrp1	0.000272577	0.00344764
gland development	Pattern 2	Ly6e/Jun/Gpx1/Ctnnb1/Cav1/Fkbp4/Lims2/Msn/Hes1/Lsr/Lims1	0.000273456	0.00344764
regulation of Rho protein signal transduction	Pattern 2	Itgb1/Arhgdia/Lpar6/Arhgdib/Tnfaip1	0.000281142	0.00352452
vascular endothelial growth factor receptor signaling pathway	Pattern 2	Hspb1/Flt1/Tmem204/Slc31a1	0.000289207	0.00356525
establishment of endothelial barrier	Pattern 2	Cldn5/Tjp1/Msn/Sox18	0.000289207	0.00356525
regulation of vesicle size	Pattern 2	Rab11a/Chmp3/Picalm	0.000290818	0.00356525
transport across blood-brain barrier	Pattern 2	Slc2a1/Mfsd2a/Abcg2	0.000290818	0.00356525
negative regulation of transport	Pattern 2	Rap1b/Sri/Abcg2/Cav1/Gnai2/Vamp3/Ucp2/Hes1/Lgals9/Cyfip1/Picalm	0.000303108	0.0036955
regulation of dendrite development	Pattern 2	Rhoa/Id1/Mfsd2a/Sh3glb1/Cyfip1/Actr3	0.000304986	0.00369808
symbiont entry into host cell	Pattern 2	Ly6e/Ifitm3/Bsg/Cav2/Cav1	0.000310683	0.00374668
T cell differentiation	Pattern 2	Actb/Rhoa/Ctnnb1/Hspb1/Ctla2a/Ifnar2/Zfp36l1/Lgals9/Smarca2	0.000317681	0.00381037
positive regulation of protein polymerization	Pattern 2	Rhoa/Arpc2/Nckap1/Cav1/Actr3	0.000326306	0.00387874
Rho protein signal transduction	Pattern 2	Rhoa/Itgb1/Arhgdia/Lpar6/Arhgdib/Tnfaip1	0.000328219	0.00387874
vascular transport	Pattern 2	Slc2a1/Mfsd2a/Abcg2	0.000335198	0.00387874
maintenance of blood-brain barrier	Pattern 2	Cldn5/Mfsd2a/Tjp1	0.000335198	0.00387874
regulation of anoikis	Pattern 2	Itgb1/Cav1/Mcl1	0.000335198	0.00387874
regulation of integrin-mediated signaling pathway	Pattern 2	Lims2/Ctnna1/Lims1	0.000335198	0.00387874
acetylcholine receptor signaling pathway	Pattern 2	Ly6a/Ly6e/Ly6c1/Gnai2	0.000335618	0.00387874
cellular response to peptide	Pattern 2	Ctnnb1/Cav2/Cav1/Gnai2/Adipor1/Zfp36l1/Cyfip1/Leprot/Ncl	0.000338492	0.00389169
intrinsic apoptotic signaling pathway by p53 class mediator	Pattern 2	Pttg1ip/Sh3glb1/Rps27l/Cdkn1a/Shisa5	0.000342517	0.00391767
regulation of mitotic cell cycle phase transition	Pattern 2	Actb/Rab11a/Rgcc/Rps27l/Zfp36l1/Cdkn1a/Tmod3/Smarca2/Psme2	0.000345675	0.00393351
positive regulation of cell-cell adhesion	Pattern 2	Actb/Rhoa/Cav1/Tfrc/Tjp1/Hes1/Lgals9/Myo10/Smarca2	0.000360417	0.00408034
symbiont entry into host	Pattern 2	Ly6e/Ifitm3/Bsg/Cav2/Cav1	0.00037676	0.00424371
transcytosis	Pattern 2	Rab11a/Mfsd2a/Picalm	0.000383717	0.00429512
regulation of actin filament depolymerization	Pattern 2	Sptbn1/Arpc2/Sptan1/Tmod3	0.000387131	0.00429512
cellular response to acetylcholine	Pattern 2	Ly6a/Ly6e/Ly6c1/Gnai2	0.000387131	0.00429512
striated muscle cell differentiation	Pattern 2	Gpx1/Actg1/Cav2/Itgb1/Bnip2/Pdlim5/Tmod3/Nebl/Capn2	0.000391463	0.00431037
fibroblast proliferation	Pattern 2	Jun/Gpx1/Cav1/Anxa2/Cdkn1a/Smarca2	0.000392391	0.00431037
regulation of metal ion transport	Pattern 2	Tspan13/Rhoa/Ctnnb1/Itgb1/Sri/Cav1/Gnai2/Kif5b/Fxyd5/Hes1	0.000394368	0.00431075
regulation of plasma membrane bounded cell projection assembly	Pattern 2	Rab11a/Arpc2/Nckap1/Cav1/Cyfip1/Myo10/Actr3	0.000404825	0.00439813
regulation of endothelial cell proliferation	Pattern 2	Jun/Rgcc/Cav2/Cav1/Flt1/Egfl7	0.000406326	0.00439813
substrate adhesion-dependent cell spreading	Pattern 2	Rhoa/Arpc2/Vamp3/Lims2/Lims1	0.000413528	0.00445436
negative regulation of DNA-binding transcription factor activity	Pattern 2	Id3/Nfkbia/Sri/Id1/Ralgapa1/Hes1	0.000420645	0.00450913
regulation of cell projection assembly	Pattern 2	Rab11a/Arpc2/Nckap1/Cav1/Cyfip1/Myo10/Actr3	0.000439984	0.00469376
transforming growth factor beta receptor superfamily signaling pathway	Pattern 2	Tsc22d1/Cldn5/Jun/Cav2/Id1/Cav1/Fut8/Hes1/Lgals9	0.000442143	0.00469422
skeletal muscle tissue development	Pattern 2	Gpcpd1/Gpx1/Rhoa/Ctnnb1/Cav2/Cav1/Btg2	0.000452231	0.00477846
G1/S transition of mitotic cell cycle	Pattern 2	Actb/Rgcc/Itgb1/Rps27l/Cdkn1a/Smarca2/Psme2	0.000464748	0.00488745
adherens junction organization	Pattern 2	Actb/Ramp2/Ctnnb1/Tjp1	0.000474649	0.00489871
positive regulation of stress fiber assembly	Pattern 2	Rgcc/Rhoa/Sorbs3/Rhoc	0.000474649	0.00489871
modulation by symbiont of entry into host	Pattern 2	Ly6e/Ifitm3/Bsg/Cav1	0.000474649	0.00489871
response to acetylcholine	Pattern 2	Ly6a/Ly6e/Ly6c1/Gnai2	0.000474649	0.00489871
mitotic cell cycle phase transition	Pattern 2	Actb/Rab11a/Rgcc/Itgb1/Rps27l/Zfp36l1/Cdkn1a/Tmod3/Smarca2/Psme2	0.000479874	0.0049297
negative regulation of receptor signaling pathway via JAK-STAT	Pattern 2	Cav1/Adipor1/Leprot	0.000493792	0.00500319
podosome assembly	Pattern 2	Rhoa/Arpc2/Msn	0.000493792	0.00500319
negative regulation of regulated secretory pathway	Pattern 2	Rap1b/Gnai2/Lgals9	0.000493792	0.00500319
actin filament depolymerization	Pattern 2	Sptbn1/Arpc2/Sptan1/Tmod3	0.000506713	0.00506473
positive regulation of actin filament polymerization	Pattern 2	Rhoa/Arpc2/Nckap1/Actr3	0.000506713	0.00506473
negative regulation of epithelial cell differentiation	Pattern 2	Ctnnb1/Id1/Cav1/Hes1	0.000506713	0.00506473
negative regulation of oxidative stress-induced intrinsic apoptotic signaling pathway	Pattern 2	Gpx1/Ctnnb1/Hspb1	0.000555652	0.00552898
negative regulation of cell projection organization	Pattern 2	Rhoa/Itgb1/Id1/Coro1b/Hes1/Ptprg/Actr3	0.000560317	0.00553069
organic anion transport	Pattern 2	Slco1c1/Slco1a4/Slc2a1/Itgb1/Mfsd2a/Abcg2/Slc22a8/Slc16a1/Ucp2/Slc6a6	0.000560809	0.00553069
regulation of smooth muscle cell migration	Pattern 2	Rhoa/Arpc2/Cav1/Egfl7/Coro1b	0.000563843	0.00553601
cellular response to oxygen levels	Pattern 2	Rgcc/Cav1/Epas1/Gnb1/Zfp36l1/Cr1l	0.000568006	0.00555232
cellular response to vascular endothelial growth factor stimulus	Pattern 2	Ramp2/Itgb1/Hspb1/Flt1	0.000575415	0.00560007
negative regulation of protein modification process	Pattern 2	Actb/Dusp1/Jun/Ivns1abp/Dusp6/Ctnnb1/Cav1/Hspb1/Ptprb/Cdkn1a	0.00058025	0.00562247
signal transduction by p53 class mediator	Pattern 2	Pttg1ip/Sh3glb1/Rps27l/Cdkn1a/Shisa5/Pak1ip1	0.000605612	0.0058427
skeletal muscle organ development	Pattern 2	Gpcpd1/Gpx1/Rhoa/Ctnnb1/Cav2/Cav1/Btg2	0.000621569	0.00597068
epithelial cell apoptotic process	Pattern 2	Ramp2/Rgcc/Id1/Anxa2/Zfp36l1/Lims1	0.000625125	0.00597897
regulation of G1/S transition of mitotic cell cycle	Pattern 2	Actb/Rgcc/Rps27l/Cdkn1a/Smarca2/Psme2	0.000686603	0.00647023
catecholamine metabolic process	Pattern 2	Ly6e/Epas1/Maoa/Aldh2	0.000690505	0.00647023
catechol-containing compound metabolic process	Pattern 2	Ly6e/Epas1/Maoa/Aldh2	0.000690505	0.00647023
regulation of synaptic vesicle endocytosis	Pattern 2	Actb/Actg1/Picalm	0.000693748	0.00647023
negative regulation of receptor signaling pathway via STAT	Pattern 2	Cav1/Adipor1/Leprot	0.000693748	0.00647023
negative regulation of angiogenesis	Pattern 2	Cldn5/Rgcc/Ctnnb1/Flt1/Klf2	0.000693984	0.00647023
camera-type eye development	Pattern 2	Jun/Bsg/Ctnnb1/Clic4/Mfsd2a/Flt1/Gnb1/Hes1/Prom1	0.000701903	0.00651668
regulation of canonical NF-kappaB signal transduction	Pattern 2	Rhoa/Nfkbia/Cav1/Hspb1/Tfrc/Tnfrsf19/Lims1	0.000705485	0.00652264
regulation of myelination	Pattern 2	Ctnnb1/Jam2/Ctsc/Cyfip1	0.000732239	0.00674191
regulation of synapse organization	Pattern 2	Rhoa/Ctnnb1/Itgb1/Srgn/Pdlim5/Cyfip1/Picalm/Actr3	0.000744279	0.00682445
negative regulation of blood vessel morphogenesis	Pattern 2	Cldn5/Rgcc/Ctnnb1/Flt1/Klf2	0.000751878	0.00686575
response to oxidative stress	Pattern 2	Jun/Gpx1/Txnip/Hspb1/Epas1/Atox1/Sod3/Ucp2/Fut8	0.000769233	0.00694081
regulation of Arp2/3 complex-mediated actin nucleation	Pattern 2	Nckap1/Coro1b/Cyfip1	0.000770267	0.00694081
regulation of neuroblast proliferation	Pattern 2	Ctnnb1/Itgb1/Btg2/Ctnna1	0.000775725	0.00694081
regulation of lymphocyte migration	Pattern 2	Rhoa/Jam2/Msn/Lgals9	0.000775725	0.00694081
organelle fusion	Pattern 2	Cav2/Tfrc/Kif5b/Vamp3/Chmp3/Mcl1	0.000775738	0.00694081
negative regulation of vasculature development	Pattern 2	Cldn5/Rgcc/Ctnnb1/Flt1/Klf2	0.000782142	0.00697001
negative regulation of organelle organization	Pattern 2	Gpx1/Sptbn1/Arpc2/Tfrc/Fkbp4/Coro1b/Tjp1/Sptan1/Tmod3	0.000797599	0.00707932
regulation of DNA-binding transcription factor activity	Pattern 2	Id3/Rgcc/Nfkbia/Anxa3/Sri/Id1/Tfrc/Ralgapa1/Hes1	0.000812098	0.00717929
regulation of small GTPase mediated signal transduction	Pattern 2	Itgb1/Arhgdia/Bnip2/Ralgapa1/Lpar6/Arhgdib/Tnfaip1	0.000817772	0.00720077
negative regulation of neurogenesis	Pattern 2	Ctnnb1/Id1/Btg2/Hes1/Ctnna1/Actr3	0.000823529	0.00722279
hematopoietic stem cell homeostasis	Pattern 2	Emcn/Smarca2/P2ry14	0.00085195	0.00744265
negative regulation of actin filament polymerization	Pattern 2	Sptbn1/Arpc2/Sptan1/Tmod3	0.000868115	0.0075202
regulation of biological process involved in symbiotic interaction	Pattern 2	Ly6e/Ifitm3/Bsg/Cav1	0.000868115	0.0075202
epithelial tube morphogenesis	Pattern 2	Rhoa/Bsg/Ctsh/Nckap1/Ctnnb1/Clic4/Flt1/Luzp1/Hes1	0.00087226	0.0075202
organic hydroxy compound transport	Pattern 2	Actb/Slco1c1/Pltp/Slco1a4/Nfkbia/Cav1/Anxa2/Slc16a1	0.000877773	0.0075202
regulation of synapse structure or activity	Pattern 2	Rhoa/Ctnnb1/Itgb1/Srgn/Pdlim5/Cyfip1/Picalm/Actr3	0.000877773	0.0075202
regulation of endothelial cell migration	Pattern 2	Rgcc/Rhoa/Bsg/Anxa3/Hspb1/Rras	0.000899438	0.00765344
positive regulation of leukocyte activation	Pattern 2	Actb/Rhoa/Cav1/Tfrc/Ctsc/Hes1/Lgals9/Cdkn1a/Smarca2	0.000903672	0.00765344
epidermis development	Pattern 2	Ctnnb1/Clic4/Txnip/Tnfrsf19/Zfp36l1/Hes1/Cdkn1a/Sox18/Lsr	0.000903672	0.00765344
smooth muscle cell migration	Pattern 2	Rhoa/Arpc2/Cav1/Egfl7/Coro1b	0.000912365	0.00769768
morphogenesis of a polarized epithelium	Pattern 2	Actb/Actg1/Rhoa/Msn	0.000917101	0.00770833
anoikis	Pattern 2	Itgb1/Cav1/Mcl1	0.000938931	0.00786203
cell cycle G1/S phase transition	Pattern 2	Actb/Rgcc/Itgb1/Rps27l/Cdkn1a/Smarca2/Psme2	0.000943735	0.00787255
cellular response to hypoxia	Pattern 2	Rgcc/Epas1/Gnb1/Zfp36l1/Cr1l	0.000947297	0.00787267
positive regulation of DNA metabolic process	Pattern 2	Actb/Jun/Rgcc/Anxa3/Ctnnb1/Tfrc/Tnfaip1/Smarca2	0.000951377	0.00787707
lung development	Pattern 2	Ctsh/Ctnnb1/Id1/Anxa2/Epas1/Klf2/Hes1	0.000966137	0.00796955
postsynaptic signal transduction	Pattern 2	Ly6a/Ly6e/Ly6c1/Gnai2	0.00102085	0.00838971
respiratory tube development	Pattern 2	Ctsh/Ctnnb1/Id1/Anxa2/Epas1/Klf2/Hes1	0.00103587	0.00848169
negative regulation of protein phosphorylation	Pattern 2	Actb/Dusp1/Jun/Dusp6/Cav1/Hspb1/Ptprb/Cdkn1a	0.00105026	0.00856787
regulation of sterol transport	Pattern 2	Pltp/Nfkbia/Cav1/Anxa2	0.0010757	0.00867974
regulation of cholesterol transport	Pattern 2	Pltp/Nfkbia/Cav1/Anxa2	0.0010757	0.00867974
protein localization to cell surface	Pattern 2	Rab11a/Ctnnb1/Picalm/Leprot	0.0010757	0.00867974
homeostasis of number of cells	Pattern 2	Tsc22d3/Epas1/Klf2/Emcn/Alas1/Zfp36l1/Tmod3/Smarca2/P2ry14	0.00109332	0.00878989
negative regulation of protein kinase activity	Pattern 2	Actb/Dusp1/Cav1/Hspb1/Ptprb/Cdkn1a	0.00109752	0.0087918
positive regulation of cholesterol efflux	Pattern 2	Pltp/Nfkbia/Cav1	0.00112931	0.00897906
positive regulation of intrinsic apoptotic signaling pathway	Pattern 2	Serinc3/Cav1/Sh3glb1/Mcl1	0.00113259	0.00897906
positive regulation of neurogenesis	Pattern 2	Ctnnb1/Itgb1/Sh3glb1/Flt1/Hes1/Cyfip1/Picalm/Actr3	0.00113514	0.00897906
blood vessel endothelial cell migration	Pattern 2	Gpx1/Rgcc/Rhoa/Itgb1/Hspb1	0.00113708	0.00897906
negative regulation of smooth muscle cell proliferation	Pattern 2	Rhoa/Cav1/Rgs5/Cdkn1a	0.00119155	0.00937582
non-membrane-bounded organelle assembly	Pattern 2	Actg1/Rab11a/Rhoa/Arpc2/Itgb1/Rps27l/Msn/Tmod3/Nebl	0.00120961	0.00948435
regulation of fibroblast proliferation	Pattern 2	Jun/Cav1/Anxa2/Cdkn1a/Smarca2	0.00122037	0.00949952
myeloid cell differentiation	Pattern 2	Jun/Nfkbia/Ctnnb1/Epas1/Tfrc/Klf2/Ucp2/Alas1/Zfp36l1/Tmod3	0.00122518	0.00949952
peptidyl-tyrosine dephosphorylation	Pattern 2	Dusp1/Dusp6/Ptprb	0.00123296	0.00949952
heart formation	Pattern 2	Ctnnb1/Hes1/Gng5	0.00123296	0.00949952
modification of postsynaptic structure	Pattern 2	Rap1b/Rhoa/Cyfip1	0.00123296	0.00949952
negative regulation of epithelial cell migration	Pattern 2	Rgcc/Rhoa/Adipor1/Ptprg	0.00125262	0.00961767
retina development in camera-type eye	Pattern 2	Bsg/Clic4/Mfsd2a/Gnb1/Hes1/Prom1	0.00125833	0.00962814
regulation of tube diameter	Pattern 2	Gpx1/Rhoa/Itgb1/Cav1/Klf2/Sod3	0.00129254	0.00982096
blood vessel diameter maintenance	Pattern 2	Gpx1/Rhoa/Itgb1/Cav1/Klf2/Sod3	0.00129254	0.00982096
protein localization to nucleus	Pattern 2	Nfkbia/Pttg1ip/Cav2/Txnip/Arl2bp/Tfrc/Cdkn1a/Ctnna1	0.00129681	0.00982096
protein depolymerization	Pattern 2	Sptbn1/Rhoa/Arpc2/Sptan1/Tmod3	0.00130809	0.00987276
reactive oxygen species metabolic process	Pattern 2	Gpx1/Rhoa/Gnai2/Sod3/Ucp2/Cdkn1a/Aldh2	0.00132606	0.00995128
regulation of tube size	Pattern 2	Gpx1/Rhoa/Itgb1/Cav1/Klf2/Sod3	0.00132747	0.00995128
transepithelial transport	Pattern 2	Actb/Actg1/Abcg2	0.00134241	0.0100294
regulation of epithelial cell apoptotic process	Pattern 2	Ramp2/Rgcc/Id1/Zfp36l1/Lims1	0.00135366	0.0100487
positive regulation of cell activation	Pattern 2	Actb/Rhoa/Cav1/Tfrc/Ctsc/Hes1/Lgals9/Cdkn1a/Smarca2	0.00135773	0.0100487
regulation of T cell differentiation	Pattern 2	Actb/Rhoa/Hspb1/Ctla2a/Lgals9/Smarca2	0.00136311	0.0100487
dendrite morphogenesis	Pattern 2	Itgb1/Id1/Sh3glb1/Pdlim5/Picalm/Actr3	0.00136311	0.0100487
canonical NF-kappaB signal transduction	Pattern 2	Rhoa/Nfkbia/Cav1/Hspb1/Tfrc/Tnfrsf19/Lims1	0.00138505	0.0101767
regulation of wound healing	Pattern 2	Actg1/Itgb1/Cav1/Anxa2/Wfdc1	0.00140039	0.0102554
skin development	Pattern 2	Ctnnb1/Clic4/Txnip/Tnfrsf19/Zfp36l1/Cdkn1a/Sox18/Lsr	0.00142312	0.0103755
regulation of cell cycle G1/S phase transition	Pattern 2	Actb/Rgcc/Rps27l/Cdkn1a/Smarca2/Psme2	0.00143657	0.0103755
response to insulin	Pattern 2	Slc2a1/Cav2/Gnai2/Adipor1/Zfp36l1/Cyfip1/Ncl	0.00144607	0.0103755
phenol-containing compound metabolic process	Pattern 2	Slco1c1/Ly6e/Epas1/Maoa/Aldh2	0.00144829	0.0103755
myofibril assembly	Pattern 2	Actg1/Itgb1/Tmod3/Nebl	0.00144895	0.0103755
synaptic vesicle endocytosis	Pattern 2	Actb/Actg1/Fcho2/Picalm	0.00144895	0.0103755
regulation of ERK1 and ERK2 cascade	Pattern 2	Dusp1/Jun/Rap1b/Dusp6/Eif3a/Cav1/Gnai2/Rras	0.00144952	0.0103755
temperature homeostasis	Pattern 2	Gpx1/Id1/Cav1/Epas1/Ucp2/Adipor1	0.00147442	0.0105198
regulation of mononuclear cell migration	Pattern 2	Dusp1/Rhoa/Jam2/Msn/Lgals9	0.00149739	0.0106495
cardiocyte differentiation	Pattern 2	Ctnnb1/Itgb1/Pdlim5/Hes1/Sox18/Nebl	0.00151302	0.0107263
muscle cell migration	Pattern 2	Rhoa/Arpc2/Cav1/Egfl7/Coro1b	0.00154771	0.0109372
negative regulation of exocytosis	Pattern 2	Rap1b/Gnai2/Lgals9	0.00157919	0.0111242
endoderm development	Pattern 2	Dusp1/Nckap1/Ctnnb1/Zfp36l1	0.00159116	0.0111252
negative regulation of kinase activity	Pattern 2	Actb/Dusp1/Cav1/Hspb1/Ptprb/Cdkn1a	0.00159253	0.0111252
eye development	Pattern 2	Jun/Bsg/Ctnnb1/Clic4/Mfsd2a/Flt1/Gnb1/Hes1/Prom1	0.00159437	0.0111252
negative regulation of phosphorylation	Pattern 2	Actb/Dusp1/Jun/Dusp6/Cav1/Hspb1/Ptprb/Cdkn1a	0.0016162	0.0112422
positive regulation of T cell activation	Pattern 2	Actb/Rhoa/Cav1/Tfrc/Hes1/Lgals9/Smarca2	0.00164179	0.0112579
receptor metabolic process	Pattern 2	Anxa2/Sh3glb1/Vamp3/Fut8	0.00166577	0.0112579
striated muscle cell development	Pattern 2	Actg1/Itgb1/Tmod3/Nebl	0.00166577	0.0112579
presynaptic endocytosis	Pattern 2	Actb/Actg1/Fcho2/Picalm	0.00166577	0.0112579
positive regulation of neural precursor cell proliferation	Pattern 2	Ctnnb1/Itgb1/Gnai2/Gng5	0.00166577	0.0112579
visual system development	Pattern 2	Jun/Bsg/Ctnnb1/Clic4/Mfsd2a/Flt1/Gnb1/Hes1/Prom1	0.00167148	0.0112579
positive regulation of fibroblast growth factor receptor signaling pathway	Pattern 2	Ctnnb1/Itgb1	0.00167934	0.0112579
negative regulation of calcium ion-dependent exocytosis	Pattern 2	Rap1b/Gnai2	0.00167934	0.0112579
endocytosis involved in viral entry into host cell	Pattern 2	Cav2/Cav1	0.00167934	0.0112579
cell communication by electrical coupling involved in cardiac conduction	Pattern 2	Sri/Cav1	0.00167934	0.0112579
regulation of phosphatidylcholine metabolic process	Pattern 2	Mfsd2a/Capn2	0.00167934	0.0112579
regulation of modification of postsynaptic actin cytoskeleton	Pattern 2	Rhoa/Cyfip1	0.00167934	0.0112579
regulation of actin nucleation	Pattern 2	Nckap1/Coro1b/Cyfip1	0.00170675	0.0114072
negative regulation of protein depolymerization	Pattern 2	Sptbn1/Arpc2/Sptan1/Tmod3	0.00174279	0.0116131
mononuclear cell migration	Pattern 2	Dusp1/Rhoa/Flt1/Jam2/Msn/Lgals9	0.00176106	0.0116997
sensory system development	Pattern 2	Jun/Bsg/Ctnnb1/Clic4/Mfsd2a/Flt1/Gnb1/Hes1/Prom1	0.00177892	0.0117831
endosomal transport	Pattern 2	Rab11a/Sh3glb1/Vamp3/Msn/Chmp3/Picalm/Leprot	0.00182014	0.0119984
negative regulation of ERK1 and ERK2 cascade	Pattern 2	Dusp1/Dusp6/Eif3a/Cav1	0.00182224	0.0119984
xenobiotic transport	Pattern 2	Slc2a1/Abcg2/Slc31a1	0.00184057	0.0120476
cellular response to epidermal growth factor stimulus	Pattern 2	Arpc2/Zfp36l1/Ncl	0.00184057	0.0120476
receptor signaling pathway via JAK-STAT	Pattern 2	Cav1/Arl2bp/Adipor1/Ifnar2/Hes1/Leprot	0.00185023	0.0120752
regulation of calcium ion transport	Pattern 2	Tspan13/Rhoa/Ctnnb1/Sri/Cav1/Gnai2/Hes1	0.00185754	0.0120874
liver development	Pattern 2	Jun/Lims2/Hes1/Lsr/Lims1	0.00193546	0.0125576
positive regulation of lymphocyte activation	Pattern 2	Actb/Rhoa/Cav1/Tfrc/Hes1/Lgals9/Cdkn1a/Smarca2	0.00196098	0.0126553
respiratory system development	Pattern 2	Ctsh/Ctnnb1/Id1/Anxa2/Epas1/Klf2/Hes1	0.00197336	0.0126553
regulation of regulatory T cell differentiation	Pattern 2	Hspb1/Ctla2a/Lgals9	0.00198076	0.0126553
establishment of epithelial cell polarity	Pattern 2	Rhoa/Msn/Hes1	0.00198076	0.0126553
transforming growth factor beta receptor signaling pathway	Pattern 2	Tsc22d1/Cldn5/Jun/Cav2/Fut8/Lgals9	0.00199035	0.0126553
neuron projection extension	Pattern 2	Ctnnb1/Itgb1/Sh3glb1/Cyfip1/Picalm/Actr3	0.00199035	0.0126553
regulation of binding	Pattern 2	Actb/Cldn5/Jun/Sri/Id1/Anxa2/Hes1/Cdkn1a	0.00199499	0.0126553
stem cell proliferation	Pattern 2	Tsc22d1/Ctnnb1/Cd34/Zfp36l1/Sox18	0.00199615	0.0126553
membrane raft assembly	Pattern 2	Cav2/Cav1	0.00204413	0.012741
negative regulation of myelination	Pattern 2	Jam2/Ctsc	0.00204413	0.012741
negative regulation of protein autophosphorylation	Pattern 2	Jun/Cav1	0.00204413	0.012741
plasma membrane raft organization	Pattern 2	Cav2/Cav1	0.00204413	0.012741
embryonic foregut morphogenesis	Pattern 2	Nckap1/Ctnnb1	0.00204413	0.012741
axo-dendritic protein transport	Pattern 2	Hspb1/Kif5b	0.00204413	0.012741
regulation of myoblast differentiation	Pattern 2	Actb/Id3/Zfp36l1/Smarca2	0.0020756	0.012901
hepaticobiliary system development	Pattern 2	Jun/Lims2/Hes1/Lsr/Lims1	0.00212169	0.0131129
regulation of endothelial cell differentiation	Pattern 2	Cldn5/Ctnnb1/Id1	0.00212742	0.0131129
positive regulation of substrate adhesion-dependent cell spreading	Pattern 2	Arpc2/Lims2/Lims1	0.00212742	0.0131129
vesicle organization	Pattern 2	Rab11a/Cav2/Cd34/Kif5b/Srgn/Vamp3/Chmp3/Picalm	0.00213572	0.0131275
regulation of cell cycle phase transition	Pattern 2	Actb/Rab11a/Rgcc/Rps27l/Zfp36l1/Cdkn1a/Tmod3/Smarca2/Psme2	0.00223214	0.0136823
receptor signaling pathway via STAT	Pattern 2	Cav1/Arl2bp/Adipor1/Ifnar2/Hes1/Leprot	0.00224155	0.0137022
positive regulation of organelle assembly	Pattern 2	Rhoa/Arpc2/Sh3glb1/Msn	0.00225742	0.0137612
response to epidermal growth factor	Pattern 2	Arpc2/Zfp36l1/Ncl	0.00228066	0.013827
modification of synaptic structure	Pattern 2	Rap1b/Rhoa/Cyfip1	0.00228066	0.013827
developmental cell growth	Pattern 2	Ctnnb1/Itgb1/Sh3glb1/Pdlim5/Cyfip1/Picalm/Actr3	0.00230966	0.0139646
cellular response to decreased oxygen levels	Pattern 2	Rgcc/Epas1/Gnb1/Zfp36l1/Cr1l	0.00232065	0.013993
developmental growth involved in morphogenesis	Pattern 2	Ctnnb1/Itgb1/Sh3glb1/Cyfip1/Picalm/Nkd1/Actr3	0.00235462	0.0141593
wound healing	Pattern 2	Gpx1/Actg1/Itgb1/Cav1/Anxa2/Wfdc1/Coro1b/Cdkn1a	0.00244056	0.0144445
positive regulation of lymphocyte migration	Pattern 2	Rhoa/Jam2/Lgals9	0.00244058	0.0144445
foregut morphogenesis	Pattern 2	Nckap1/Ctnnb1	0.00244293	0.0144445
regulation of cell communication by electrical coupling	Pattern 2	Sri/Cav1	0.00244293	0.0144445
regulation of nephron tubule epithelial cell differentiation	Pattern 2	Ctnnb1/Prom1	0.00244293	0.0144445
negative regulation of protein localization to cell surface	Pattern 2	Picalm/Leprot	0.00244293	0.0144445
positive regulation of leukocyte differentiation	Pattern 2	Actb/Jun/Rhoa/Zfp36l1/Lgals9/Smarca2	0.00245915	0.0144445
positive regulation of hemopoiesis	Pattern 2	Actb/Jun/Rhoa/Zfp36l1/Lgals9/Smarca2	0.00245915	0.0144445
response to type II interferon	Pattern 2	Ifitm3/Actg1/Kif5b/Vamp3/Actr3	0.00246063	0.0144445
receptor internalization	Pattern 2	Ramp2/Itgb1/Cav1/Tfrc/Picalm	0.00253287	0.0148293
negative regulation of neuron differentiation	Pattern 2	Rhoa/Itgb1/Cav1/Hes1	0.00255028	0.0148919
regulation of cold-induced thermogenesis	Pattern 2	Id1/Cav1/Epas1/Ucp2/Adipor1	0.00260664	0.015027
regulation of cholesterol efflux	Pattern 2	Pltp/Nfkbia/Cav1	0.00260726	0.015027
dendrite extension	Pattern 2	Sh3glb1/Cyfip1/Picalm	0.00260726	0.015027
regulation of sprouting angiogenesis	Pattern 2	Flt1/Klf2/Tjp1	0.00260726	0.015027
regulation of protein localization to cell surface	Pattern 2	Ctnnb1/Picalm/Leprot	0.00260726	0.015027
negative regulation of protein-containing complex disassembly	Pattern 2	Sptbn1/Arpc2/Sptan1/Tmod3	0.00265342	0.0152534
cellular response to insulin stimulus	Pattern 2	Cav2/Gnai2/Adipor1/Zfp36l1/Cyfip1/Ncl	0.00269228	0.0154368
positive regulation of cell projection organization	Pattern 2	Arpc2/Nckap1/Itgb1/Hspb1/Sh3glb1/Coro1b/Cyfip1/Picalm/Actr3	0.00273399	0.0156245
positive regulation of leukocyte cell-cell adhesion	Pattern 2	Actb/Rhoa/Cav1/Tfrc/Hes1/Lgals9/Smarca2	0.0027391	0.0156245
intrinsic apoptotic signaling pathway in response to DNA damage by p53 class mediator	Pattern 2	Rps27l/Cdkn1a/Shisa5	0.00278082	0.015701
regulatory T cell differentiation	Pattern 2	Hspb1/Ctla2a/Lgals9	0.00278082	0.015701
photoreceptor cell maintenance	Pattern 2	Bsg/Dram2/Prom1	0.00278082	0.015701
positive regulation of lipase activity	Pattern 2	Rhoa/Flt1/Rhoc	0.00278082	0.015701
embryonic heart tube development	Pattern 2	Nckap1/Ctnnb1/Hes1/Sox18	0.00286822	0.0161523
negative regulation of calcium ion import	Pattern 2	Cav1/Hes1	0.0028753	0.0161523
negative regulation of binding	Pattern 2	Actb/Jun/Sri/Id1/Cdkn1a	0.00291736	0.016306
cold-induced thermogenesis	Pattern 2	Id1/Cav1/Epas1/Ucp2/Adipor1	0.00291736	0.016306
positive regulation of GTPase activity	Pattern 2	Cav2/Itgb1/Ralgapa1/Arap2/Picalm/Lims1	0.00300655	0.0167623
regulation of cytokinesis	Pattern 2	Rab11a/Rhoa/Sh3glb1/Chmp3	0.00309462	0.017167
regulation of protein depolymerization	Pattern 2	Sptbn1/Arpc2/Sptan1/Tmod3	0.00309462	0.017167
synaptic vesicle transport	Pattern 2	Ctnnb1/Kif5b/Picalm	0.00314889	0.0174245
regulation of lipid transport	Pattern 2	Pltp/Nfkbia/Cav1/Anxa2/Surf4	0.00325401	0.0179614
positive regulation of nervous system development	Pattern 2	Ctnnb1/Itgb1/Sh3glb1/Flt1/Hes1/Cyfip1/Picalm/Actr3	0.00330177	0.0179687
neuroblast proliferation	Pattern 2	Ctnnb1/Itgb1/Btg2/Ctnna1	0.00333293	0.0179687
multivesicular body assembly	Pattern 2	Rab11a/Chmp3	0.00334082	0.0179687
apical protein localization	Pattern 2	Actb/Nckap1	0.00334082	0.0179687
regulation of endosome size	Pattern 2	Rab11a/Chmp3	0.00334082	0.0179687
nephron tubule epithelial cell differentiation	Pattern 2	Ctnnb1/Prom1	0.00334082	0.0179687
positive regulation of integrin-mediated signaling pathway	Pattern 2	Lims2/Lims1	0.00334082	0.0179687
epithelial cell morphogenesis	Pattern 2	Id1/Clic4/Jmjd1c	0.00334358	0.0179687
dopamine metabolic process	Pattern 2	Epas1/Maoa/Aldh2	0.00334358	0.0179687
vesicle-mediated transport between endosomal compartments	Pattern 2	Rab11a/Sh3glb1/Msn	0.00334358	0.0179687
peptidyl-tyrosine phosphorylation	Pattern 2	Cav2/Itgb1/Cav1/Arl2bp/Flt1/Hes1/Ncl	0.00334441	0.0179687
peptidyl-tyrosine modification	Pattern 2	Cav2/Itgb1/Cav1/Arl2bp/Flt1/Hes1/Ncl	0.00346463	0.0185696
negative regulation of transferase activity	Pattern 2	Actb/Dusp1/Cav1/Hspb1/Ptprb/Cdkn1a	0.00349163	0.0186693
blastocyst development	Pattern 2	Tm4sf1/Bnip2/Tjp1/Lpar6/Capn2	0.00352423	0.0187175
erythrocyte differentiation	Pattern 2	Epas1/Klf2/Alas1/Zfp36l1/Tmod3	0.00352423	0.0187175
negative regulation of cytokine production	Pattern 2	Rgcc/Pglyrp1/Cd34/Flt1/Klf2/Srgn/Lgals9	0.00352596	0.0187175
regulation of vascular permeability	Pattern 2	Cldn5/Ramp2/Tjp1	0.00354549	0.0187763
positive regulation of epithelial cell proliferation	Pattern 2	Jun/Ctnnb1/Cav2/Id1/Cav1/Egfl7	0.00364034	0.0192327
positive regulation of canonical NF-kappaB signal transduction	Pattern 2	Rhoa/Cav1/Tfrc/Tnfrsf19/Lims1	0.00371311	0.0195254
positive regulation of cold-induced thermogenesis	Pattern 2	Cav1/Epas1/Ucp2/Adipor1	0.00371335	0.0195254
endothelial cell morphogenesis	Pattern 2	Id1/Clic4	0.00383906	0.0198489
multivesicular body organization	Pattern 2	Rab11a/Chmp3	0.00383906	0.0198489
transport of virus	Pattern 2	Cav2/Cav1	0.00383906	0.0198489
positive regulation of astrocyte differentiation	Pattern 2	Hes1/Actr3	0.00383906	0.0198489
positive regulation of actin nucleation	Pattern 2	Nckap1/Cyfip1	0.00383906	0.0198489
vascular associated smooth muscle cell development	Pattern 2	Ramp2/Hes1	0.00383906	0.0198489
positive regulation of neuron apoptotic process	Pattern 2	Jun/Rhoa/Ctnnb1/Mcl1	0.00384643	0.0198489
response to fibroblast growth factor	Pattern 2	Ier2/Ctnnb1/Itgb1/Zfp36l1	0.00384643	0.0198489
sulfur compound transport	Pattern 2	Abcg2/Slc22a8/Slc6a6	0.0039713	0.0203627
regulation of calcium ion import	Pattern 2	Ctnnb1/Cav1/Hes1	0.0039713	0.0203627
transition metal ion transport	Pattern 2	Tfrc/Atox1/Fkbp4/Slc31a1	0.0039827	0.0203627
positive regulation of lipid transport	Pattern 2	Pltp/Nfkbia/Cav1/Anxa2	0.0039827	0.0203627
regulation of leukocyte cell-cell adhesion	Pattern 2	Actb/Rhoa/Cav1/Hspb1/Tfrc/Hes1/Lgals9/Smarca2	0.00401553	0.0204833
positive regulation of endothelial cell proliferation	Pattern 2	Jun/Cav2/Cav1/Egfl7	0.00412221	0.0209793
plasma membrane organization	Pattern 2	Sptbn1/Cav2/Cav1/Anxa2/Sh3glb1	0.0042169	0.0213632
negative regulation of protein-containing complex assembly	Pattern 2	Sptbn1/Arpc2/Fkbp4/Sptan1/Tmod3	0.0042169	0.0213632
cellular response to carbohydrate stimulus	Pattern 2	Gpx1/Sri/Kif5b/Ucp2/Zfp36l1	0.00432323	0.0216911
negative regulation of mitotic cell cycle	Pattern 2	Rgcc/Ctnnb1/Rps27l/Btg2/Zfp36l1/Cdkn1a	0.00436844	0.0216911
DNA damage response, signal transduction by p53 class mediator resulting in transcription of p21 class mediator	Pattern 2	Rps27l/Cdkn1a	0.0043696	0.0216911
negative regulation of neuroblast proliferation	Pattern 2	Btg2/Ctnna1	0.0043696	0.0216911
dopamine biosynthetic process	Pattern 2	Epas1/Aldh2	0.0043696	0.0216911
serotonin metabolic process	Pattern 2	Maoa/Aldh2	0.0043696	0.0216911
protein transport along microtubule	Pattern 2	Hspb1/Kif5b	0.0043696	0.0216911
microtubule-based protein transport	Pattern 2	Hspb1/Kif5b	0.0043696	0.0216911
negative regulation of sprouting angiogenesis	Pattern 2	Flt1/Klf2	0.0043696	0.0216911
regulation of stem cell proliferation	Pattern 2	Tsc22d1/Ctnnb1/Zfp36l1/Sox18	0.00441104	0.0217808
regulation of viral entry into host cell	Pattern 2	Ly6e/Ifitm3/Bsg	0.00442694	0.0217808
cell differentiation involved in kidney development	Pattern 2	Ctnnb1/Hes1/Prom1	0.00442694	0.0217808
cellular detoxification	Pattern 2	Abcg2/Sod3/Aldh2	0.00442694	0.0217808
regulation of neuron differentiation	Pattern 2	Rhoa/Itgb1/Cav1/Bnip2/Hes1/Actr3	0.00445551	0.0218729
negative regulation of inflammatory response	Pattern 2	Gpx1/Pglyrp1/Ctla2a/Wfdc1/Lgals9	0.0045416	0.0222329
extracellular matrix organization	Pattern 2	Ramp2/Rgcc/Vwa1/Cav2/Itgb1/Cav1/Anxa2	0.00454888	0.0222329
external encapsulating structure organization	Pattern 2	Ramp2/Rgcc/Vwa1/Cav2/Itgb1/Cav1/Anxa2	0.00462426	0.0225516
regulation of interleukin-6 production	Pattern 2	Bsg/Klf2/Lgals9/Capn2/Ncl	0.00465368	0.0225575
cerebral cortex cell migration	Pattern 2	Rhoa/Ctnnb1/Ccdc141	0.00466613	0.0225575
negative regulation of DNA binding	Pattern 2	Jun/Sri/Id1	0.00466613	0.0225575
erythrocyte development	Pattern 2	Klf2/Alas1/Tmod3	0.00466613	0.0225575
extracellular structure organization	Pattern 2	Ramp2/Rgcc/Vwa1/Cav2/Itgb1/Cav1/Anxa2	0.00470058	0.0226747
cytoskeleton-dependent cytokinesis	Pattern 2	Sptbn1/Rhoa/Rhoc/Actr3	0.00471323	0.0226863
erythrocyte homeostasis	Pattern 2	Epas1/Klf2/Alas1/Zfp36l1/Tmod3	0.00476771	0.0228495
adaptive thermogenesis	Pattern 2	Id1/Cav1/Epas1/Ucp2/Adipor1	0.00476771	0.0228495
biogenic amine metabolic process	Pattern 2	Ly6e/Epas1/Maoa/Aldh2	0.00486941	0.0230065
negative regulation of phosphorus metabolic process	Pattern 2	Actb/Dusp1/Jun/Dusp6/Cav1/Hspb1/Ptprb/Cdkn1a	0.00491177	0.0230065
negative regulation of phosphate metabolic process	Pattern 2	Actb/Dusp1/Jun/Dusp6/Cav1/Hspb1/Ptprb/Cdkn1a	0.00491177	0.0230065
membrane assembly	Pattern 2	Sptbn1/Cav2/Cav1	0.00491299	0.0230065
positive regulation of receptor recycling	Pattern 2	Anxa2/Vamp3	0.00493202	0.0230065
gap junction assembly	Pattern 2	Cav1/Ctnna1	0.00493202	0.0230065
DNA damage response, signal transduction resulting in transcription	Pattern 2	Rps27l/Cdkn1a	0.00493202	0.0230065
cytoplasmic sequestering of protein	Pattern 2	Nfkbia/Sri	0.00493202	0.0230065
regulation of neurotrophin TRK receptor signaling pathway	Pattern 2	Sh3glb1/Cyfip1	0.00493202	0.0230065
regulation of synaptic vesicle cycle	Pattern 2	Pls3/Arhgdia	0.00493202	0.0230065
regulation of cell-cell adhesion mediated by cadherin	Pattern 2	Rgcc/Tjp1	0.00493202	0.0230065
regulation of epithelial cell differentiation involved in kidney development	Pattern 2	Ctnnb1/Prom1	0.00493202	0.0230065
viral process	Pattern 2	Ly6e/Jun/Ifitm3/Bsg/Cav2/Eif3a/Cav1	0.00493526	0.0230065
regulation of response to wounding	Pattern 2	Actg1/Itgb1/Cav1/Anxa2/Wfdc1	0.00500171	0.0232674
leukocyte adhesion to vascular endothelial cell	Pattern 2	Rhoa/Itgb1/Jam2	0.0051676	0.0239888
positive regulation of endothelial cell migration	Pattern 2	Bsg/Anxa3/Hspb1/Rras	0.00519212	0.0240334
regulation of leukocyte migration	Pattern 2	Dusp1/Rhoa/Jam2/Msn/Lgals9/Mtus1	0.00519888	0.0240334
protein-containing complex disassembly	Pattern 2	Sptbn1/Rhoa/Arpc2/Kif5b/Sptan1/Tmod3	0.00529781	0.0244399
lymphocyte migration	Pattern 2	Rhoa/Jam2/Msn/Lgals9	0.00535872	0.0246603
cellular response to starvation	Pattern 2	Slc2a1/Jun/Mfsd2a/Sh3glb1/Cdkn1a	0.00536783	0.0246603
female pregnancy	Pattern 2	Abcg2/Fkbp4/Cr1l/Arhgdib/Lgals9	0.00549396	0.0248345
regulation of peptidyl-tyrosine phosphorylation	Pattern 2	Cav2/Itgb1/Cav1/Arl2bp/Hes1/Ncl	0.00549982	0.0248345
intracellular copper ion homeostasis	Pattern 2	Atox1/Slc31a1	0.00552591	0.0248345
protein N-linked glycosylation via asparagine	Pattern 2	Fut8/Stt3a	0.00552591	0.0248345
sodium-independent organic anion transport	Pattern 2	Slco1c1/Slco1a4	0.00552591	0.0248345
regulation of monocyte differentiation	Pattern 2	Jun/Zfp36l1	0.00552591	0.0248345
negative regulation of oligodendrocyte differentiation	Pattern 2	Ctnnb1/Hes1	0.00552591	0.0248345
copper ion homeostasis	Pattern 2	Atox1/Slc31a1	0.00552591	0.0248345
regulation of modification of postsynaptic structure	Pattern 2	Rhoa/Cyfip1	0.00552591	0.0248345
regulation of plasma membrane organization	Pattern 2	Anxa2/Sh3glb1	0.00552591	0.0248345
intrinsic apoptotic signaling pathway in response to DNA damage	Pattern 2	Rps27l/Mcl1/Cdkn1a/Shisa5	0.00552885	0.0248345
ruffle organization	Pattern 2	Cav1/Coro1b/Cyfip1	0.00570031	0.0255014
regulation of filopodium assembly	Pattern 2	Arpc2/Myo10/Actr3	0.00570031	0.0255014
interleukin-6 production	Pattern 2	Bsg/Klf2/Lgals9/Capn2/Ncl	0.0057525	0.0256831
retina homeostasis	Pattern 2	Bsg/Dram2/Prom1	0.00597854	0.0265321
regulation of substrate adhesion-dependent cell spreading	Pattern 2	Arpc2/Lims2/Lims1	0.00597854	0.0265321
regulation of endothelial cell apoptotic process	Pattern 2	Ramp2/Rgcc/Id1	0.00597854	0.0265321
pallium development	Pattern 2	Rhoa/Ctnnb1/Mfsd2a/Ccdc141/Btg2	0.00601951	0.0266606
positive regulation of neuron differentiation	Pattern 2	Rhoa/Itgb1/Bnip2/Actr3	0.00606082	0.0267616
cell communication by electrical coupling	Pattern 2	Sri/Cav1	0.00615086	0.0267616
regulation of natural killer cell differentiation	Pattern 2	Pglyrp1/Lgals9	0.00615086	0.0267616
establishment of epithelial cell apical/basal polarity	Pattern 2	Rhoa/Msn	0.00615086	0.0267616
radial glial cell differentiation	Pattern 2	Rhoa/Hes1	0.00615086	0.0267616
leukocyte aggregation	Pattern 2	Jam2/Msn	0.00615086	0.0267616
primary amino compound metabolic process	Pattern 2	Maoa/Aldh2	0.00615086	0.0267616
regulation of oxidative stress-induced neuron intrinsic apoptotic signaling pathway	Pattern 2	Ctnnb1/Mcl1	0.00615086	0.0267616
regulation of early endosome to late endosome transport	Pattern 2	Sh3glb1/Msn	0.00615086	0.0267616
import into nucleus	Pattern 2	Nfkbia/Pttg1ip/Txnip/Rab18/Cdkn1a	0.0064362	0.0278937
negative regulation of secretion by cell	Pattern 2	Rap1b/Gnai2/Vamp3/Ucp2/Lgals9	0.0064362	0.0278937
T cell proliferation	Pattern 2	Ctnnb1/Tfrc/Ifnar2/Msn/Hes1/Lgals9	0.00647921	0.0280254
regulation of lipase activity	Pattern 2	Rhoa/Flt1/Rhoc	0.00655904	0.0283155
regulation of cell division	Pattern 2	Rab11a/Rhoa/Txnip/Sh3glb1/Chmp3	0.00657949	0.0283486
cellular response to extracellular stimulus	Pattern 2	Slc2a1/Jun/Mfsd2a/Sh3glb1/Tfrc/Cdkn1a	0.00671302	0.0288679
cellular response to platelet-derived growth factor stimulus	Pattern 2	Arpc2/Coro1b	0.00680646	0.0289977
norepinephrine metabolic process	Pattern 2	Ly6e/Epas1	0.00680646	0.0289977
synaptic vesicle clustering	Pattern 2	Ctnnb1/Picalm	0.00680646	0.0289977
modification of postsynaptic actin cytoskeleton	Pattern 2	Rhoa/Cyfip1	0.00680646	0.0289977
regulation of DNA binding	Pattern 2	Jun/Sri/Id1/Hes1	0.00682162	0.0289977
positive regulation of plasma membrane bounded cell projection assembly	Pattern 2	Arpc2/Nckap1/Cyfip1/Actr3	0.00682162	0.0289977
endothelial cell apoptotic process	Pattern 2	Ramp2/Rgcc/Id1	0.00686143	0.0290003
cellular response to toxic substance	Pattern 2	Abcg2/Sod3/Aldh2	0.00686143	0.0290003
synaptic vesicle localization	Pattern 2	Ctnnb1/Kif5b/Picalm	0.00686143	0.0290003
response to mechanical stimulus	Pattern 2	Jun/Nfkbia/Ctnnb1/Cav1/Arhgdia	0.00702275	0.0296257
membrane biogenesis	Pattern 2	Sptbn1/Cav2/Cav1	0.00717197	0.0301534
regulation of lipid localization	Pattern 2	Pltp/Nfkbia/Cav1/Anxa2/Surf4	0.00717503	0.0301534
cellular response to type II interferon	Pattern 2	Actg1/Kif5b/Vamp3/Actr3	0.00722465	0.0303046
myelination	Pattern 2	Cldn5/Ctnnb1/Jam2/Ctsc/Cyfip1	0.0073296	0.030629
cellular response to tumor necrosis factor	Pattern 2	Nfkbia/Txndc17/Zfp36l1/Actr3/Lims1	0.0073296	0.030629
cholesterol transport	Pattern 2	Pltp/Nfkbia/Cav1/Anxa2	0.00743193	0.0309016
regulation of DNA biosynthetic process	Pattern 2	Dusp1/Rgcc/Ctnnb1/Cdkn1a	0.00743193	0.0309016
response to muscle stretch	Pattern 2	Jun/Nfkbia	0.00749232	0.0309016
neuron intrinsic apoptotic signaling pathway in response to oxidative stress	Pattern 2	Ctnnb1/Mcl1	0.00749232	0.0309016
lipoprotein transport	Pattern 2	Surf4/Lsr	0.00749232	0.0309016
negative regulation of vascular permeability	Pattern 2	Cldn5/Ramp2	0.00749232	0.0309016
clathrin coat assembly	Pattern 2	Fcho2/Picalm	0.00749232	0.0309016
calcium ion transport	Pattern 2	Ramp2/Tspan13/Rhoa/Ctnnb1/Sri/Cav1/Gnai2/Hes1	0.0075323	0.0310089
ensheathment of neurons	Pattern 2	Cldn5/Ctnnb1/Jam2/Ctsc/Cyfip1	0.00780724	0.0320059
axon ensheathment	Pattern 2	Cldn5/Ctnnb1/Jam2/Ctsc/Cyfip1	0.00780724	0.0320059
cellular response to mechanical stimulus	Pattern 2	Ctnnb1/Cav1/Arhgdia	0.00781776	0.0320059
regulation of protein catabolic process	Pattern 2	Gpx1/Pttg1ip/Cav1/Anxa2/Msn/Nkd1/Psme2	0.00790743	0.0323134
sterol transport	Pattern 2	Pltp/Nfkbia/Cav1/Anxa2	0.00807718	0.0328859
positive regulation of lipid localization	Pattern 2	Pltp/Nfkbia/Cav1/Anxa2	0.00807718	0.0328859
release of cytochrome c from mitochondria	Pattern 2	Jun/Gpx1/Mcl1	0.00815309	0.0330548
regulation of dopamine metabolic process	Pattern 2	Epas1/Aldh2	0.00820803	0.0330548
lipoprotein localization	Pattern 2	Surf4/Lsr	0.00820803	0.0330548
metanephric nephron morphogenesis	Pattern 2	Ctnnb1/Hes1	0.00820803	0.0330548
extracellular exosome biogenesis	Pattern 2	Rab11a/Cd34	0.00820803	0.0330548
negative regulation of intrinsic apoptotic signaling pathway by p53 class mediator	Pattern 2	Pttg1ip/Sh3glb1	0.00820803	0.0330548
vesicle fusion	Pattern 2	Cav2/Kif5b/Vamp3/Chmp3	0.00830017	0.0333049
positive regulation of T cell differentiation	Pattern 2	Actb/Rhoa/Lgals9/Smarca2	0.00830017	0.0333049
cholesterol efflux	Pattern 2	Pltp/Nfkbia/Cav1	0.00849678	0.0340323
amine metabolic process	Pattern 2	Ly6e/Epas1/Maoa/Aldh2	0.00875816	0.034953
organelle membrane fusion	Pattern 2	Cav2/Kif5b/Vamp3/Chmp3	0.00875816	0.034953
telencephalon development	Pattern 2	Rhoa/Ctnnb1/Mfsd2a/Ccdc141/Btg2/Hes1	0.00880919	0.0350628
positive regulation of cell-matrix adhesion	Pattern 2	Utrn/Rras/Lims1	0.00884888	0.0350628
telencephalon cell migration	Pattern 2	Rhoa/Ctnnb1/Ccdc141	0.00884888	0.0350628
DNA damage response, signal transduction by p53 class mediator	Pattern 2	Pttg1ip/Rps27l/Cdkn1a	0.00884888	0.0350628
establishment of apical/basal cell polarity	Pattern 2	Rhoa/Msn	0.00895321	0.0351401
response to platelet-derived growth factor	Pattern 2	Arpc2/Coro1b	0.00895321	0.0351401
postsynaptic actin cytoskeleton organization	Pattern 2	Actb/Actr3	0.00895321	0.0351401
postsynaptic cytoskeleton organization	Pattern 2	Actb/Actr3	0.00895321	0.0351401
regulation of modification of synaptic structure	Pattern 2	Rhoa/Cyfip1	0.00895321	0.0351401
chemotaxis	Pattern 2	Dusp1/Rhoa/Bsg/Hspb1/Flt1/Coro1b/Lgals9/Mtus1	0.00896339	0.0351401
regulation of cell-matrix adhesion	Pattern 2	Actg1/Utrn/Rras/Lims1	0.00899322	0.0351949
cell killing	Pattern 2	Ctsh/Pglyrp1/Kif5b/Ctsc/Cr1l/Lgals9	0.00910073	0.0355529
taxis	Pattern 2	Dusp1/Rhoa/Bsg/Hspb1/Flt1/Coro1b/Lgals9/Mtus1	0.00918336	0.0356901
regulation of smooth muscle contraction	Pattern 2	Rhoa/Cav1/Flt1	0.00920941	0.0356901
T cell migration	Pattern 2	Rhoa/Msn/Lgals9	0.00920941	0.0356901
regulation of cyclin-dependent protein kinase activity	Pattern 2	Actb/Rgcc/Cdkn1a	0.00920941	0.0356901
positive regulation of cell junction assembly	Pattern 2	Cldn5/Cav1/Actr3/Lims1	0.00923237	0.0356901
negative regulation of hemopoiesis	Pattern 2	Tsc22d1/Ctnnb1/Hspb1/Pglyrp1	0.00923237	0.0356901
microglial cell activation	Pattern 3	C1qa/Csf1r/Tyrobp/Cx3cr1/Trem2	3.7365e-11	3.73827e-09
myeloid leukocyte activation	Pattern 3	C1qa/Csf1r/Fcer1g/Tyrobp/Fcgr3/Cx3cr1/Trem2	4.58515e-11	3.73827e-09
synapse pruning	Pattern 3	C1qb/C1qa/Cx3cr1/Trem2	4.6844e-11	3.73827e-09
leukocyte activation involved in inflammatory response	Pattern 3	C1qa/Csf1r/Tyrobp/Cx3cr1/Trem2	5.57075e-11	3.73827e-09
glial cell activation	Pattern 3	C1qa/Csf1r/Tyrobp/Cx3cr1/Trem2	8.80601e-11	4.72744e-09
leukocyte migration	Pattern 3	P2ry12/Csf1r/Selplg/Fcer1g/Fcgr3/Cx3cr1/Trem2	5.58528e-10	2.24137e-08
neuroinflammatory response	Pattern 3	C1qa/Csf1r/Tyrobp/Cx3cr1/Trem2	6.44697e-10	2.24137e-08
cell junction disassembly	Pattern 3	C1qb/C1qa/Cx3cr1/Trem2	6.97065e-10	2.24137e-08
regulation of tumor necrosis factor production	Pattern 3	Csf1r/Fcer1g/Tyrobp/Fcgr3/Cx3cr1/Trem2	7.68571e-10	2.24137e-08
regulation of tumor necrosis factor superfamily cytokine production	Pattern 3	Csf1r/Fcer1g/Tyrobp/Fcgr3/Cx3cr1/Trem2	8.3502e-10	2.24137e-08
tumor necrosis factor production	Pattern 3	Csf1r/Fcer1g/Tyrobp/Fcgr3/Cx3cr1/Trem2	9.30974e-10	2.25652e-08
tumor necrosis factor superfamily cytokine production	Pattern 3	Csf1r/Fcer1g/Tyrobp/Fcgr3/Cx3cr1/Trem2	1.0088e-09	2.25652e-08
positive regulation of macrophage migration	Pattern 3	P2ry12/Csf1r/Cx3cr1/Trem2	1.46487e-09	3.02462e-08
myeloid leukocyte migration	Pattern 3	P2ry12/Csf1r/Fcer1g/Fcgr3/Cx3cr1/Trem2	2.08133e-09	3.99052e-08
macrophage activation	Pattern 3	C1qa/Csf1r/Tyrobp/Cx3cr1/Trem2	2.5415e-09	4.54795e-08
regulation of macrophage migration	Pattern 3	P2ry12/Csf1r/Cx3cr1/Trem2	9.81003e-09	1.64576e-07
positive regulation of inflammatory response	Pattern 3	Ctss/Csf1r/Fcer1g/Fcgr3/Trem2	1.73722e-08	2.74298e-07
macrophage migration	Pattern 3	P2ry12/Csf1r/Cx3cr1/Trem2	3.52945e-08	5.05581e-07
regulation of inflammatory response	Pattern 3	Ctss/Csf1r/Fcer1g/Fcgr3/Cx3cr1/Trem2	3.57872e-08	5.05581e-07
positive regulation of glial cell migration	Pattern 3	P2ry12/Cx3cr1/Trem2	4.10112e-08	5.50413e-07
chemotaxis	Pattern 3	P2ry12/Csf1r/Fcer1g/Fcgr3/Cx3cr1/Trem2	7.42887e-08	9.29664e-07
taxis	Pattern 3	P2ry12/Csf1r/Fcer1g/Fcgr3/Cx3cr1/Trem2	7.6196e-08	9.29664e-07
regulation of immune effector process	Pattern 3	Fcer1g/Tyrobp/Fcgr3/Cx3cr1/Laptm5/Trem2	8.21623e-08	9.58873e-07
antigen processing and presentation of peptide antigen	Pattern 3	Ctss/Fcer1g/Fcgr3/Trem2	8.83893e-08	9.88565e-07
cellular component disassembly	Pattern 3	C1qb/Ctss/Dstn/C1qa/Cx3cr1/Trem2	1.08728e-07	1.16739e-06
astrocyte activation	Pattern 3	C1qa/Csf1r/Trem2	1.49522e-07	1.54365e-06
regulation of myeloid leukocyte mediated immunity	Pattern 3	Fcer1g/Tyrobp/Fcgr3/Cx3cr1	1.71657e-07	1.70653e-06
antigen processing and presentation of peptide antigen via MHC class II	Pattern 3	Ctss/Fcer1g/Trem2	2.91844e-07	2.70128e-06
regulation of glial cell migration	Pattern 3	P2ry12/Cx3cr1/Trem2	2.91844e-07	2.70128e-06
positive regulation of syncytium formation by plasma membrane fusion	Pattern 3	Tyrobp/Cd53/Trem2	3.28222e-07	2.87449e-06
immunoglobulin mediated immune response	Pattern 3	C1qb/C1qa/Fcer1g/Fcgr3/Trem2	3.31976e-07	2.87449e-06
B cell mediated immunity	Pattern 3	C1qb/C1qa/Fcer1g/Fcgr3/Trem2	3.48607e-07	2.92417e-06
antigen processing and presentation of peptide or polysaccharide antigen via MHC class II	Pattern 3	Ctss/Fcer1g/Trem2	3.67495e-07	2.98919e-06
regulation of leukocyte mediated immunity	Pattern 3	Fcer1g/Tyrobp/Fcgr3/Cx3cr1/Trem2	3.83848e-07	3.03038e-06
positive regulation of immune effector process	Pattern 3	Fcer1g/Tyrobp/Fcgr3/Laptm5/Trem2	4.0887e-07	3.13569e-06
antigen processing and presentation	Pattern 3	Ctss/Fcer1g/Fcgr3/Trem2	5.96831e-07	4.45005e-06
osteoclast differentiation	Pattern 3	Csf1r/Fcer1g/Tyrobp/Trem2	6.70827e-07	4.86659e-06
positive regulation of tumor necrosis factor production	Pattern 3	Csf1r/Fcer1g/Tyrobp/Fcgr3	7.3065e-07	5.04222e-06
regulation of syncytium formation by plasma membrane fusion	Pattern 3	Tyrobp/Cd53/Trem2	7.32605e-07	5.04222e-06
positive regulation of tumor necrosis factor superfamily cytokine production	Pattern 3	Csf1r/Fcer1g/Tyrobp/Fcgr3	7.72681e-07	5.18509e-06
astrocyte development	Pattern 3	C1qa/Csf1r/Trem2	1.02169e-06	6.68883e-06
myeloid leukocyte mediated immunity	Pattern 3	Fcer1g/Tyrobp/Fcgr3/Cx3cr1	1.09131e-06	6.89269e-06
positive regulation of osteoclast differentiation	Pattern 3	Csf1r/Tyrobp/Trem2	1.10418e-06	6.89269e-06
gliogenesis	Pattern 3	P2ry12/C1qa/Csf1r/Cx3cr1/Trem2	1.27794e-06	7.6482e-06
complement activation, classical pathway	Pattern 3	C1qb/C1qa/Trem2	1.2822e-06	7.6482e-06
positive regulation of chemotaxis	Pattern 3	P2ry12/Csf1r/Cx3cr1/Trem2	1.42965e-06	8.34236e-06
regulation of interleukin-6 production	Pattern 3	Fcer1g/Tyrobp/Laptm5/Trem2	1.60683e-06	9.17672e-06
positive regulation of leukocyte migration	Pattern 3	P2ry12/Csf1r/Cx3cr1/Trem2	1.8404e-06	1.02917e-05
interleukin-6 production	Pattern 3	Fcer1g/Tyrobp/Laptm5/Trem2	1.96622e-06	1.07709e-05
response to ischemia	Pattern 3	Csf1r/Cx3cr1/Trem2	2.05329e-06	1.10229e-05
positive regulation of phosphatidylinositol 3-kinase/protein kinase B signal transduction	Pattern 3	P2ry12/Csf1r/Cx3cr1/Trem2	2.58658e-06	1.33687e-05
antigen processing and presentation of exogenous peptide antigen	Pattern 3	Ctss/Fcer1g/Fcgr3	2.60749e-06	1.33687e-05
positive regulation of leukocyte mediated immunity	Pattern 3	Fcer1g/Tyrobp/Fcgr3/Trem2	2.63966e-06	1.33687e-05
positive regulation of myeloid leukocyte mediated immunity	Pattern 3	Fcer1g/Tyrobp/Fcgr3	2.91834e-06	1.44043e-05
cytokine-mediated signaling pathway	Pattern 3	Csf1r/Fcer1g/Cx3cr1/Laptm5/Trem2	2.95148e-06	1.44043e-05
lymphocyte mediated immunity	Pattern 3	C1qb/C1qa/Fcer1g/Fcgr3/Trem2	3.30362e-06	1.5835e-05
humoral immune response mediated by circulating immunoglobulin	Pattern 3	C1qb/C1qa/Trem2	3.61174e-06	1.70082e-05
adaptive immune response based on somatic recombination of immune receptors built from immunoglobulin superfamily domains	Pattern 3	C1qb/C1qa/Fcer1g/Fcgr3/Trem2	3.7247e-06	1.72377e-05
antigen processing and presentation of exogenous antigen	Pattern 3	Ctss/Fcer1g/Fcgr3	3.80065e-06	1.72911e-05
regulation of interleukin-10 production	Pattern 3	Fcer1g/Tyrobp/Trem2	4.62165e-06	2.06758e-05
regulation of inflammatory response to antigenic stimulus	Pattern 3	Fcer1g/Fcgr3/Trem2	4.84377e-06	2.09705e-05
phagocytosis, engulfment	Pattern 3	Fcer1g/Fcgr3/Trem2	4.84377e-06	2.09705e-05
complement activation	Pattern 3	C1qb/C1qa/Trem2	5.30898e-06	2.22663e-05
interleukin-10 production	Pattern 3	Fcer1g/Tyrobp/Trem2	5.30898e-06	2.22663e-05
syncytium formation by plasma membrane fusion	Pattern 3	Tyrobp/Cd53/Trem2	5.55228e-06	2.2581e-05
cell-cell fusion	Pattern 3	Tyrobp/Cd53/Trem2	5.55228e-06	2.2581e-05
phagocytosis	Pattern 3	Fcer1g/Tyrobp/Fcgr3/Trem2	5.79198e-06	2.32043e-05
syncytium formation	Pattern 3	Tyrobp/Cd53/Trem2	6.06079e-06	2.36702e-05
leukocyte chemotaxis	Pattern 3	Csf1r/Fcer1g/Fcgr3/Cx3cr1	6.08465e-06	2.36702e-05
glial cell migration	Pattern 3	P2ry12/Cx3cr1/Trem2	6.32621e-06	2.42584e-05
regulation of chemotaxis	Pattern 3	P2ry12/Csf1r/Cx3cr1/Trem2	6.49172e-06	2.45425e-05
response to axon injury	Pattern 3	P2ry12/Tyrobp/Trem2	7.16835e-06	2.63059e-05
plasma membrane invagination	Pattern 3	Fcer1g/Fcgr3/Trem2	7.16835e-06	2.63059e-05
regulation of leukocyte migration	Pattern 3	P2ry12/Csf1r/Cx3cr1/Trem2	7.25217e-06	2.63059e-05
positive regulation of myeloid leukocyte differentiation	Pattern 3	Csf1r/Tyrobp/Trem2	8.08149e-06	2.89232e-05
positive regulation of B cell mediated immunity	Pattern 3	Fcer1g/Fcgr3/Trem2	8.40213e-06	2.92897e-05
positive regulation of immunoglobulin mediated immune response	Pattern 3	Fcer1g/Fcgr3/Trem2	8.40213e-06	2.92897e-05
membrane invagination	Pattern 3	Fcer1g/Fcgr3/Trem2	9.76873e-06	3.36171e-05
regulation of phosphatidylinositol 3-kinase/protein kinase B signal transduction	Pattern 3	P2ry12/Csf1r/Cx3cr1/Trem2	1.05143e-05	3.57247e-05
type I hypersensitivity	Pattern 3	Fcer1g/Fcgr3	1.12839e-05	3.78604e-05
myeloid leukocyte differentiation	Pattern 3	Csf1r/Fcer1g/Tyrobp/Trem2	1.19187e-05	3.94966e-05
positive regulation of phagocytosis	Pattern 3	Fcer1g/Fcgr3/Trem2	1.3363e-05	4.37429e-05
positive regulation of neuroinflammatory response	Pattern 3	Csf1r/Trem2	1.37873e-05	4.45879e-05
immune response-activating cell surface receptor signaling pathway	Pattern 3	Fcer1g/Tyrobp/Laptm5/Trem2	1.47512e-05	4.71374e-05
astrocyte differentiation	Pattern 3	C1qa/Csf1r/Trem2	1.52063e-05	4.802e-05
regulation of osteoclast differentiation	Pattern 3	Csf1r/Tyrobp/Trem2	1.61877e-05	4.9352e-05
response to macrophage colony-stimulating factor	Pattern 3	Csf1r/Trem2	1.65398e-05	4.9352e-05
cellular response to macrophage colony-stimulating factor stimulus	Pattern 3	Csf1r/Trem2	1.65398e-05	4.9352e-05
macrophage proliferation	Pattern 3	Csf1r/Trem2	1.65398e-05	4.9352e-05
negative regulation of cytokine production	Pattern 3	Tyrobp/Cx3cr1/Laptm5/Trem2	1.65474e-05	4.9352e-05
immune response-regulating cell surface receptor signaling pathway	Pattern 3	Fcer1g/Tyrobp/Laptm5/Trem2	1.67565e-05	4.94264e-05
regulation of B cell mediated immunity	Pattern 3	Fcer1g/Fcgr3/Trem2	1.721e-05	4.96724e-05
regulation of immunoglobulin mediated immune response	Pattern 3	Fcer1g/Fcgr3/Trem2	1.721e-05	4.96724e-05
organic hydroxy compound transport	Pattern 3	P2ry12/Fcer1g/Fcgr3/Trem2	1.76123e-05	5.02928e-05
phosphatidylinositol 3-kinase/protein kinase B signal transduction	Pattern 3	P2ry12/Csf1r/Cx3cr1/Trem2	1.85e-05	5.22715e-05
autophagic cell death	Pattern 3	Laptm5/Trem2	1.95412e-05	5.46381e-05
inflammatory response to antigenic stimulus	Pattern 3	Fcer1g/Fcgr3/Trem2	2.11217e-05	5.84486e-05
cell chemotaxis	Pattern 3	Csf1r/Fcer1g/Fcgr3/Cx3cr1	2.16136e-05	5.89014e-05
regulation of interleukin-1 beta production	Pattern 3	Tyrobp/Cx3cr1/Trem2	2.17242e-05	5.89014e-05
negative regulation of long-term synaptic potentiation	Pattern 3	Tyrobp/Cx3cr1	2.27912e-05	6.11763e-05
monoamine transport	Pattern 3	P2ry12/Fcer1g/Fcgr3	2.55784e-05	6.6658e-05
interleukin-1 beta production	Pattern 3	Tyrobp/Cx3cr1/Trem2	2.55784e-05	6.6658e-05
positive regulation of interleukin-6 production	Pattern 3	Fcer1g/Tyrobp/Laptm5	2.55784e-05	6.6658e-05
antigen processing and presentation of exogenous peptide antigen via MHC class I	Pattern 3	Fcer1g/Fcgr3	2.62896e-05	6.78528e-05
positive regulation of myeloid cell differentiation	Pattern 3	Csf1r/Tyrobp/Trem2	2.9114e-05	7.44269e-05
myeloid cell activation involved in immune response	Pattern 3	Fcer1g/Tyrobp/Trem2	2.98577e-05	7.56079e-05
regulation of phagocytosis	Pattern 3	Fcer1g/Fcgr3/Trem2	3.29572e-05	8.26767e-05
regulation of interleukin-1 production	Pattern 3	Tyrobp/Cx3cr1/Trem2	3.71199e-05	9.22572e-05
interleukin-1 production	Pattern 3	Tyrobp/Cx3cr1/Trem2	4.25541e-05	0.00010435
serotonin secretion	Pattern 3	Fcer1g/Fcgr3	4.27632e-05	0.00010435
granulocyte chemotaxis	Pattern 3	Csf1r/Fcer1g/Fcgr3	4.54567e-05	0.000109924
glial cell development	Pattern 3	C1qa/Csf1r/Trem2	4.84865e-05	0.000116203
macrophage activation involved in immune response	Pattern 3	Tyrobp/Trem2	5.24848e-05	0.000124399
leukocyte proliferation	Pattern 3	Csf1r/Tyrobp/Laptm5/Trem2	5.28329e-05	0.000124399
neutrophil activation involved in immune response	Pattern 3	Fcer1g/Tyrobp	5.77159e-05	0.000133553
antigen processing and presentation of exogenous peptide antigen via MHC class II	Pattern 3	Ctss/Fcer1g	5.77159e-05	0.000133553
regulation of myeloid leukocyte differentiation	Pattern 3	Csf1r/Tyrobp/Trem2	6.81793e-05	0.000156417
positive regulation of protein localization to cell surface	Pattern 3	Fcer1g/Tyrobp	6.8918e-05	0.000156771
positive regulation of adaptive immune response based on somatic recombination of immune receptors built from immunoglobulin superfamily domains	Pattern 3	Fcer1g/Fcgr3/Trem2	8.18939e-05	0.000184723
positive regulation of lymphocyte mediated immunity	Pattern 3	Fcer1g/Fcgr3/Trem2	8.48368e-05	0.000188198
granulocyte migration	Pattern 3	Csf1r/Fcer1g/Fcgr3	8.48368e-05	0.000188198
immune response-activating signaling pathway	Pattern 3	Fcer1g/Tyrobp/Laptm5/Trem2	9.30054e-05	0.000204628
positive regulation of adaptive immune response	Pattern 3	Fcer1g/Fcgr3/Trem2	9.40791e-05	0.000205307
leukocyte mediated cytotoxicity	Pattern 3	Tyrobp/Fcgr3/Cx3cr1	0.000100592	0.000217745
immune response-regulating signaling pathway	Pattern 3	Fcer1g/Tyrobp/Laptm5/Trem2	0.000101401	0.000217745
myeloid cell differentiation	Pattern 3	Csf1r/Fcer1g/Tyrobp/Trem2	0.000103783	0.000221093
regulation of type IIa hypersensitivity	Pattern 3	Fcer1g/Fcgr3	0.000123556	0.00025125
positive regulation of type IIa hypersensitivity	Pattern 3	Fcer1g/Fcgr3	0.000123556	0.00025125
regulation of type II hypersensitivity	Pattern 3	Fcer1g/Fcgr3	0.000123556	0.00025125
positive regulation of type II hypersensitivity	Pattern 3	Fcer1g/Fcgr3	0.000123556	0.00025125
serotonin transport	Pattern 3	Fcer1g/Fcgr3	0.000123556	0.00025125
phagocytosis, recognition	Pattern 3	Fcgr3/Trem2	0.000123556	0.00025125
negative regulation of interleukin-1 beta production	Pattern 3	Cx3cr1/Trem2	0.000131488	0.000263389
regulation of neuroinflammatory response	Pattern 3	Csf1r/Trem2	0.000131488	0.000263389
positive regulation of endocytosis	Pattern 3	Fcer1g/Fcgr3/Trem2	0.000141716	0.000281774
type IIa hypersensitivity	Pattern 3	Fcer1g/Fcgr3	0.000148084	0.000288035
type II hypersensitivity	Pattern 3	Fcer1g/Fcgr3	0.000148084	0.000288035
cellular response to low-density lipoprotein particle stimulus	Pattern 3	Fcer1g/Trem2	0.000148084	0.000288035
negative regulation of B cell activation	Pattern 3	Tyrobp/Laptm5	0.000156748	0.000300532
response to lipoprotein particle	Pattern 3	Fcer1g/Trem2	0.000156748	0.000300532
positive regulation of hypersensitivity	Pattern 3	Fcer1g/Fcgr3	0.000165655	0.000313136
regulation of astrocyte differentiation	Pattern 3	Csf1r/Trem2	0.000165655	0.000313136
positive regulation of leukocyte differentiation	Pattern 3	Csf1r/Tyrobp/Trem2	0.000177633	0.000331114
positive regulation of hemopoiesis	Pattern 3	Csf1r/Tyrobp/Trem2	0.000177633	0.000331114
positive regulation of acute inflammatory response to antigenic stimulus	Pattern 3	Fcer1g/Fcgr3	0.0001842	0.000338651
cellular response to lipoprotein particle stimulus	Pattern 3	Fcer1g/Trem2	0.0001842	0.000338651
calcium-mediated signaling	Pattern 3	P2ry12/Cx3cr1/Trem2	0.00019249	0.000351486
leukocyte tethering or rolling	Pattern 3	Selplg/Cx3cr1	0.000193836	0.000351552
regulation of hypersensitivity	Pattern 3	Fcer1g/Fcgr3	0.000203715	0.000364543
negative regulation of interleukin-1 production	Pattern 3	Cx3cr1/Trem2	0.000203715	0.000364543
neutrophil activation	Pattern 3	Fcer1g/Tyrobp	0.000213837	0.000380122
positive regulation of interleukin-10 production	Pattern 3	Fcer1g/Trem2	0.000224201	0.000390781
apoptotic cell clearance	Pattern 3	Tyrobp/Trem2	0.000224201	0.000390781
positive regulation of myeloid leukocyte cytokine production involved in immune response	Pattern 3	Fcer1g/Laptm5	0.000224201	0.000390781
regulation of adaptive immune response based on somatic recombination of immune receptors built from immunoglobulin superfamily domains	Pattern 3	Fcer1g/Fcgr3/Trem2	0.000230245	0.000398727
regulation of protein localization to cell surface	Pattern 3	Fcer1g/Tyrobp	0.000234807	0.000400935
regulation of lymphocyte mediated immunity	Pattern 3	Fcer1g/Fcgr3/Trem2	0.000236001	0.000400935
regulation of myeloid cell differentiation	Pattern 3	Csf1r/Tyrobp/Trem2	0.000236001	0.000400935
positive regulation of monoatomic ion transport	Pattern 3	Ctss/P2ry12/Trem2	0.00024185	0.000405736
negative regulation of cell activation	Pattern 3	Tyrobp/Laptm5/Trem2	0.00024185	0.000405736
hypersensitivity	Pattern 3	Fcer1g/Fcgr3	0.000245654	0.00040703
positive regulation of inflammatory response to antigenic stimulus	Pattern 3	Fcer1g/Fcgr3	0.000245654	0.00040703
positive regulation of cation channel activity	Pattern 3	Ctss/Trem2	0.000256743	0.000422794
regulation of adaptive immune response	Pattern 3	Fcer1g/Fcgr3/Trem2	0.000278926	0.000454926
regulation of acute inflammatory response to antigenic stimulus	Pattern 3	Fcer1g/Fcgr3	0.000279645	0.000454926
granulocyte activation	Pattern 3	Fcer1g/Tyrobp	0.000315805	0.000510654
regulation of lymphocyte proliferation	Pattern 3	Csf1r/Tyrobp/Laptm5	0.000375356	0.000603314
leukocyte adhesion to vascular endothelial cell	Pattern 3	Selplg/Cx3cr1	0.000380871	0.000608535
cell killing	Pattern 3	Tyrobp/Fcgr3/Cx3cr1	0.000395283	0.000624132
regulation of mononuclear cell proliferation	Pattern 3	Csf1r/Tyrobp/Laptm5	0.000395283	0.000624132
positive regulation of acute inflammatory response	Pattern 3	Fcer1g/Fcgr3	0.000408573	0.000637614
ruffle organization	Pattern 3	P2ry12/Csf1r	0.000408573	0.000637614
positive regulation of cytokine-mediated signaling pathway	Pattern 3	Laptm5/Trem2	0.000422782	0.000652205
antigen processing and presentation of peptide antigen via MHC class I	Pattern 3	Fcer1g/Fcgr3	0.000422782	0.000652205
glial cell differentiation	Pattern 3	C1qa/Csf1r/Trem2	0.000428566	0.00065735
acute inflammatory response to antigenic stimulus	Pattern 3	Fcer1g/Fcgr3	0.00043723	0.000663061
regulation of long-term synaptic potentiation	Pattern 3	Tyrobp/Cx3cr1	0.00043723	0.000663061
regulation of leukocyte proliferation	Pattern 3	Csf1r/Tyrobp/Laptm5	0.000491063	0.000740515
positive regulation of response to cytokine stimulus	Pattern 3	Laptm5/Trem2	0.000513038	0.00076933
social behavior	Pattern 3	Cx3cr1/Trem2	0.000528912	0.000788728
biological process involved in intraspecies interaction between organisms	Pattern 3	Cx3cr1/Trem2	0.000577954	0.00085239
myeloid leukocyte cytokine production	Pattern 3	Fcer1g/Laptm5	0.000577954	0.00085239
chemokine-mediated signaling pathway	Pattern 3	Cx3cr1/Trem2	0.000594775	0.000872404
protein localization to cell surface	Pattern 3	Fcer1g/Tyrobp	0.000629123	0.000912811
positive regulation of non-canonical NF-kappaB signal transduction	Pattern 3	Laptm5/Trem2	0.000629123	0.000912811
leukocyte activation involved in immune response	Pattern 3	Fcer1g/Tyrobp/Trem2	0.000638524	0.00092147
humoral immune response	Pattern 3	C1qb/C1qa/Trem2	0.000655219	0.000935503
regulation of endocytosis	Pattern 3	Fcer1g/Fcgr3/Trem2	0.000655219	0.000935503
cell activation involved in immune response	Pattern 3	Fcer1g/Tyrobp/Trem2	0.000660846	0.000938544
interleukin-2 production	Pattern 3	Fcer1g/Laptm5	0.000700647	0.000989834
glial cell proliferation	Pattern 3	Csf1r/Trem2	0.000756756	0.0010635
positive regulation of proteolysis	Pattern 3	Ctss/Laptm5/Trem2	0.000761284	0.0010643
regulation of acute inflammatory response	Pattern 3	Fcer1g/Fcgr3	0.000775927	0.00106808
response to chemokine	Pattern 3	Cx3cr1/Trem2	0.000775927	0.00106808
cellular response to chemokine	Pattern 3	Cx3cr1/Trem2	0.000775927	0.00106808
positive regulation of ion transmembrane transporter activity	Pattern 3	Ctss/Trem2	0.000795333	0.00108368
bone resorption	Pattern 3	Ctss/Csf1r	0.000795333	0.00108368
cellular extravasation	Pattern 3	Selplg/Cx3cr1	0.000814972	0.00109927
modulation by host of symbiont process	Pattern 3	Csf1r/Cx3cr1	0.000814972	0.00109927
regulation of leukocyte differentiation	Pattern 3	Csf1r/Tyrobp/Trem2	0.000837748	0.00112435
lymphocyte proliferation	Pattern 3	Csf1r/Tyrobp/Laptm5	0.000898202	0.00119948
positive regulation of transporter activity	Pattern 3	Ctss/Trem2	0.000916665	0.00121808
mononuclear cell proliferation	Pattern 3	Csf1r/Tyrobp/Laptm5	0.000947098	0.00125232
innate immune response activating cell surface receptor signaling pathway	Pattern 3	Tyrobp/Trem2	0.000958971	0.00125565
cellular component maintenance	Pattern 3	Csf1r/Trem2	0.000958971	0.00125565
positive regulation of leukocyte activation	Pattern 3	Csf1r/Tyrobp/Trem2	0.00103481	0.00134837
homeostasis of number of cells	Pattern 3	Csf1r/Fcer1g/Cx3cr1	0.00111961	0.00145182
mast cell activation	Pattern 3	Fcer1g/Fcgr3	0.00113746	0.00146787
platelet activation	Pattern 3	P2ry12/Fcer1g	0.00116081	0.00148374
regulation of glial cell differentiation	Pattern 3	Csf1r/Trem2	0.00116081	0.00148374
positive regulation of cell activation	Pattern 3	Csf1r/Tyrobp/Trem2	0.00122537	0.00155285
integrin-mediated signaling pathway	Pattern 3	Fcer1g/Tyrobp	0.00123223	0.00155285
regulation of non-canonical NF-kappaB signal transduction	Pattern 3	Laptm5/Trem2	0.00123223	0.00155285
phospholipase C-activating G protein-coupled receptor signaling pathway	Pattern 3	P2ry12/Cx3cr1	0.0012565	0.00157604
forebrain development	Pattern 3	P2ry12/Csf1r/Tyrobp	0.00127625	0.00159188
myeloid cell development	Pattern 3	Csf1r/Tyrobp	0.001281	0.00159188
regulation of cation channel activity	Pattern 3	Ctss/Trem2	0.00133068	0.001646
regulation of apoptotic signaling pathway	Pattern 3	Ctss/Cx3cr1/Trem2	0.00135504	0.00166845
bone remodeling	Pattern 3	Ctss/Csf1r	0.00140692	0.00172441
production of molecular mediator involved in inflammatory response	Pattern 3	Fcer1g/Trem2	0.00143279	0.00174517
leukocyte cell-cell adhesion	Pattern 3	Selplg/Cx3cr1/Laptm5	0.00143686	0.00174517
positive regulation of cytokine production involved in immune response	Pattern 3	Fcer1g/Laptm5	0.00151176	0.00181967
neutrophil chemotaxis	Pattern 3	Fcer1g/Fcgr3	0.00151176	0.00181967
regulation of hemopoiesis	Pattern 3	Csf1r/Tyrobp/Trem2	0.00155072	0.00185823
positive regulation of leukocyte chemotaxis	Pattern 3	Csf1r/Cx3cr1	0.00156554	0.0018594
biological process involved in interaction with symbiont	Pattern 3	Csf1r/Cx3cr1	0.00156554	0.0018594
regulation of chemokine production	Pattern 3	Csf1r/Trem2	0.00164791	0.00194861
negative regulation of lymphocyte proliferation	Pattern 3	Tyrobp/Laptm5	0.00173232	0.00203944
negative regulation of mononuclear cell proliferation	Pattern 3	Tyrobp/Laptm5	0.00178972	0.00209781
positive regulation of proteolysis involved in protein catabolic process	Pattern 3	Laptm5/Trem2	0.00184802	0.00215673
non-canonical NF-kappaB signal transduction	Pattern 3	Laptm5/Trem2	0.00187751	0.00218166
regulation of neurogenesis	Pattern 3	Csf1r/Cx3cr1/Trem2	0.00193713	0.00223164
chemokine production	Pattern 3	Csf1r/Trem2	0.00193715	0.00223164
negative regulation of leukocyte proliferation	Pattern 3	Tyrobp/Laptm5	0.00196731	0.0022567
regulation of mononuclear cell migration	Pattern 3	Csf1r/Cx3cr1	0.00212146	0.00242317
regulation of leukocyte mediated cytotoxicity	Pattern 3	Tyrobp/Cx3cr1	0.00218468	0.00248481
acute inflammatory response	Pattern 3	Fcer1g/Fcgr3	0.00228118	0.00258361
regulation of leukocyte chemotaxis	Pattern 3	Csf1r/Cx3cr1	0.00234662	0.00263549
neutrophil migration	Pattern 3	Fcer1g/Fcgr3	0.00234662	0.00263549
leukocyte homeostasis	Pattern 3	Csf1r/Fcer1g	0.00237967	0.00266147
regulation of gliogenesis	Pattern 3	Csf1r/Trem2	0.00244643	0.00272479
regulation of B cell activation	Pattern 3	Tyrobp/Laptm5	0.00258261	0.00286458
myotube differentiation	Pattern 3	Csf1r/Cd53	0.00261721	0.002891
regulation of cytokine production involved in immune response	Pattern 3	Fcer1g/Laptm5	0.00279347	0.00304807
regulation of cell killing	Pattern 3	Tyrobp/Cx3cr1	0.00279347	0.00304807
positive regulation of cation transmembrane transport	Pattern 3	Ctss/Trem2	0.00279347	0.00304807
regulation of cytokine-mediated signaling pathway	Pattern 3	Laptm5/Trem2	0.00282938	0.00307476
cell recognition	Pattern 3	Fcgr3/Trem2	0.00316236	0.00342276
regulation of response to cytokine stimulus	Pattern 3	Laptm5/Trem2	0.00320045	0.00345007
memory	Pattern 3	Cx3cr1/Trem2	0.00335494	0.00360215
positive regulation of production of molecular mediator of immune response	Pattern 3	Fcer1g/Laptm5	0.0033941	0.00361527
positive regulation of monoatomic ion transmembrane transport	Pattern 3	Ctss/Trem2	0.0033941	0.00361527
negative regulation of inflammatory response	Pattern 3	Cx3cr1/Trem2	0.00351288	0.003727
cytokine production involved in immune response	Pattern 3	Fcer1g/Laptm5	0.00367426	0.00388287
blood coagulation	Pattern 3	P2ry12/Fcer1g	0.00371514	0.00391067
coagulation	Pattern 3	P2ry12/Fcer1g	0.00383906	0.00402533
hemostasis	Pattern 3	P2ry12/Fcer1g	0.00388079	0.00405325
positive regulation of peptidyl-tyrosine phosphorylation	Pattern 3	Csf1r/Trem2	0.00392274	0.00408118
pallium development	Pattern 3	P2ry12/Csf1r	0.00400727	0.00415303
positive regulation of peptidase activity	Pattern 3	Ctss/Laptm5	0.00417887	0.00431422
cellular response to tumor necrosis factor	Pattern 3	Cx3cr1/Laptm5	0.00439813	0.00452319
negative regulation of lymphocyte activation	Pattern 3	Tyrobp/Laptm5	0.00457733	0.00468951
potassium ion transmembrane transport	Pattern 3	P2ry12/Trem2	0.00462266	0.00471794
mononuclear cell migration	Pattern 3	Csf1r/Cx3cr1	0.00485241	0.00493367
mast cell cytokine production	Pattern 3	Fcer1g	0.00517812	0.00509127
negative regulation of glial cell apoptotic process	Pattern 3	Trem2	0.00517812	0.00509127
regulation of chemokine-mediated signaling pathway	Pattern 3	Trem2	0.00517812	0.00509127
response to lipoteichoic acid	Pattern 3	Trem2	0.00517812	0.00509127
cellular response to lipoteichoic acid	Pattern 3	Trem2	0.00517812	0.00509127
cellular response to ATP	Pattern 3	P2ry12	0.00517812	0.00509127
positive regulation of tumor necrosis factor-mediated signaling pathway	Pattern 3	Laptm5	0.00517812	0.00509127
regulation of hepatocyte apoptotic process	Pattern 3	Selplg	0.00517812	0.00509127
positive regulation of receptor catabolic process	Pattern 3	Laptm5	0.00517812	0.00509127
response to tumor necrosis factor	Pattern 3	Cx3cr1/Laptm5	0.00532754	0.00521907
regulation of monoatomic ion transmembrane transporter activity	Pattern 3	Ctss/Trem2	0.00537619	0.00524757
tissue remodeling	Pattern 3	Ctss/Csf1r	0.00547411	0.00532379
G protein-coupled adenosine receptor signaling pathway	Pattern 3	P2ry12	0.00569455	0.00537078
defense response to tumor cell	Pattern 3	Laptm5	0.00569455	0.00537078
regulation of chronic inflammatory response	Pattern 3	Cx3cr1	0.00569455	0.00537078
negative regulation of myeloid leukocyte mediated immunity	Pattern 3	Cx3cr1	0.00569455	0.00537078
high-density lipoprotein particle clearance	Pattern 3	Trem2	0.00569455	0.00537078
G protein-coupled purinergic receptor signaling pathway	Pattern 3	P2ry12	0.00569455	0.00537078
negative regulation of transforming growth factor beta production	Pattern 3	Tyrobp	0.00569455	0.00537078
regulation of osteoclast development	Pattern 3	Tyrobp	0.00569455	0.00537078
myeloid cell homeostasis	Pattern 3	Csf1r/Fcer1g	0.00572252	0.00537078
negative regulation of leukocyte activation	Pattern 3	Tyrobp/Laptm5	0.00572252	0.00537078
regulation of transmembrane transporter activity	Pattern 3	Ctss/Trem2	0.00587402	0.00547469
regulation of proteolysis involved in protein catabolic process	Pattern 3	Laptm5/Trem2	0.00587402	0.00547469
positive regulation of antigen processing and presentation	Pattern 3	Trem2	0.00621073	0.00563206
positive regulation of integrin activation	Pattern 3	P2ry12	0.00621073	0.00563206
regulation of toll-like receptor 2 signaling pathway	Pattern 3	Trem2	0.00621073	0.00563206
negative regulation of toll-like receptor 4 signaling pathway	Pattern 3	Trem2	0.00621073	0.00563206
Fc-gamma receptor signaling pathway	Pattern 3	Fcer1g	0.00621073	0.00563206
Golgi to lysosome transport	Pattern 3	Laptm5	0.00621073	0.00563206
cellular response to oxidised low-density lipoprotein particle stimulus	Pattern 3	Trem2	0.00621073	0.00563206
negative regulation of amyloid fibril formation	Pattern 3	Trem2	0.00621073	0.00563206
regulation of production of molecular mediator of immune response	Pattern 3	Fcer1g/Laptm5	0.00633953	0.00572951
regulation of canonical NF-kappaB signal transduction	Pattern 3	Cx3cr1/Trem2	0.00644521	0.00580547
regulation of transporter activity	Pattern 3	Ctss/Trem2	0.00649836	0.00583377
potassium ion transport	Pattern 3	P2ry12/Trem2	0.00660525	0.00586227
positive regulation of ERK1 and ERK2 cascade	Pattern 3	Csf1r/Trem2	0.00671295	0.00586227
stimulatory C-type lectin receptor signaling pathway	Pattern 3	Tyrobp	0.00672666	0.00586227
positive regulation of actin filament depolymerization	Pattern 3	Dstn	0.00672666	0.00586227
regulation of transforming growth factor beta1 production	Pattern 3	Tyrobp	0.00672666	0.00586227
CAMKK-AMPK signaling cascade	Pattern 3	Trem2	0.00672666	0.00586227
regulation of fat cell proliferation	Pattern 3	Trem2	0.00672666	0.00586227
response to lectin	Pattern 3	Tyrobp	0.00672666	0.00586227
cellular response to lectin	Pattern 3	Tyrobp	0.00672666	0.00586227
positive regulation of transmembrane transport	Pattern 3	Ctss/Trem2	0.00687601	0.00597303
biological process involved in symbiotic interaction	Pattern 3	Csf1r/Cx3cr1	0.00704087	0.00609651
pre-B cell differentiation	Pattern 3	Laptm5	0.00724235	0.00617142
detection of molecule of bacterial origin	Pattern 3	Trem2	0.00724235	0.00617142
response to peptidoglycan	Pattern 3	Trem2	0.00724235	0.00617142
purinergic nucleotide receptor signaling pathway	Pattern 3	P2ry12	0.00724235	0.00617142
regulation of receptor catabolic process	Pattern 3	Laptm5	0.00724235	0.00617142
regulation of peptidyl-tyrosine phosphorylation	Pattern 3	Csf1r/Trem2	0.00760338	0.00636805
respiratory burst involved in defense response	Pattern 3	Trem2	0.00775778	0.00636805
regulation of sequestering of triglyceride	Pattern 3	Trem2	0.00775778	0.00636805
regulation of low-density lipoprotein particle clearance	Pattern 3	Trem2	0.00775778	0.00636805
transforming growth factor beta1 production	Pattern 3	Tyrobp	0.00775778	0.00636805
regulation of glial cell apoptotic process	Pattern 3	Trem2	0.00775778	0.00636805
engulfment of apoptotic cell	Pattern 3	Trem2	0.00775778	0.00636805
positive regulation of astrocyte differentiation	Pattern 3	Csf1r	0.00775778	0.00636805
lysosomal membrane organization	Pattern 3	Laptm5	0.00775778	0.00636805
negative regulation of neuroinflammatory response	Pattern 3	Trem2	0.00775778	0.00636805
positive regulation of ruffle assembly	Pattern 3	P2ry12	0.00775778	0.00636805
negative regulation of NLRP3 inflammasome complex assembly	Pattern 3	Trem2	0.00775778	0.00636805
long-term synaptic potentiation	Pattern 3	Tyrobp/Cx3cr1	0.00789208	0.00645853
canonical NF-kappaB signal transduction	Pattern 3	Cx3cr1/Trem2	0.00806766	0.00658216
negative regulation of cholesterol storage	Pattern 3	Trem2	0.00827296	0.00658943
microglia differentiation	Pattern 3	Csf1r	0.00827296	0.00658943
CD40 signaling pathway	Pattern 3	Trem2	0.00827296	0.00658943
Fc receptor signaling pathway	Pattern 3	Fcer1g	0.00827296	0.00658943
negative regulation of activated T cell proliferation	Pattern 3	Laptm5	0.00827296	0.00658943
actin filament severing	Pattern 3	Dstn	0.00827296	0.00658943
fat cell proliferation	Pattern 3	Trem2	0.00827296	0.00658943
regulation of amyloid fibril formation	Pattern 3	Trem2	0.00827296	0.00658943
receptor-mediated endocytosis	Pattern 3	Fcer1g/Siglech	0.008605	0.0067589
Fc receptor mediated stimulatory signaling pathway	Pattern 3	Fcer1g	0.0087879	0.0067589
I-kappaB phosphorylation	Pattern 3	Cx3cr1	0.0087879	0.0067589
negative regulation of myotube differentiation	Pattern 3	Csf1r	0.0087879	0.0067589
negative regulation of catecholamine secretion	Pattern 3	P2ry12	0.0087879	0.0067589
toll-like receptor 2 signaling pathway	Pattern 3	Trem2	0.0087879	0.0067589
positive regulation of phagocytosis, engulfment	Pattern 3	Trem2	0.0087879	0.0067589
calmodulin dependent kinase signaling pathway	Pattern 3	Trem2	0.0087879	0.0067589
positive regulation of potassium ion transmembrane transporter activity	Pattern 3	Trem2	0.0087879	0.0067589
regulation of microglial cell activation	Pattern 3	Trem2	0.0087879	0.0067589
positive regulation of membrane invagination	Pattern 3	Trem2	0.0087879	0.0067589
positive regulation of ATP biosynthetic process	Pattern 3	Trem2	0.0087879	0.0067589
innate immune response-activating signaling pathway	Pattern 3	Tyrobp/Trem2	0.00891036	0.00683351
telencephalon development	Pattern 3	P2ry12/Csf1r	0.00922056	0.00695545
negative regulation of inflammatory response to antigenic stimulus	Pattern 3	Trem2	0.00930258	0.00695545
sequestering of triglyceride	Pattern 3	Trem2	0.00930258	0.00695545
regulation of integrin activation	Pattern 3	P2ry12	0.00930258	0.00695545
osteoclast development	Pattern 3	Tyrobp	0.00930258	0.00695545
bone cell development	Pattern 3	Tyrobp	0.00930258	0.00695545
regulation of amyloid-beta clearance	Pattern 3	Trem2	0.00930258	0.00695545
positive regulation of protein depolymerization	Pattern 3	Dstn	0.00930258	0.00695545
positive regulation of myoblast proliferation	Pattern 3	Csf1r	0.00930258	0.00695545
tissue homeostasis	Pattern 3	Ctss/Csf1r	0.00940899	0.00699604
anatomical structure homeostasis	Pattern 3	Ctss/Csf1r	0.00940899	0.00699604
neuron remodeling	Pattern 3	C1qa	0.00981701	0.00723927
positive regulation of myoblast fusion	Pattern 3	Cd53	0.00981701	0.00723927
regulation of oxidative stress-induced neuron intrinsic apoptotic signaling pathway	Pattern 3	Trem2	0.00981701	0.00723927
regulation of humoral immune response mediated by circulating immunoglobulin	Pattern 3	Trem2	0.0103312	0.00749489
regulation of norepinephrine secretion	Pattern 3	P2ry12	0.0103312	0.00749489
negative regulation of B cell proliferation	Pattern 3	Tyrobp	0.0103312	0.00749489
glial cell apoptotic process	Pattern 3	Trem2	0.0103312	0.00749489
negative regulation of astrocyte differentiation	Pattern 3	Trem2	0.0103312	0.00749489
regulation of phagocytosis, engulfment	Pattern 3	Trem2	0.0103312	0.00749489
activation of innate immune response	Pattern 3	Tyrobp/Trem2	0.0105093	0.00760358
regulation of antigen processing and presentation	Pattern 3	Trem2	0.0108451	0.00774219
Golgi to vacuole transport	Pattern 3	Laptm5	0.0108451	0.00774219
response to acidic pH	Pattern 3	Ctss	0.0108451	0.00774219
neuron intrinsic apoptotic signaling pathway in response to oxidative stress	Pattern 3	Trem2	0.0108451	0.00774219
regulation of membrane invagination	Pattern 3	Trem2	0.0108451	0.00774219
peptidyl-tyrosine phosphorylation	Pattern 3	Csf1r/Trem2	0.0109108	0.00776841
peptidyl-tyrosine modification	Pattern 3	Csf1r/Trem2	0.0110461	0.00784395
negative regulation of defense response	Pattern 3	Cx3cr1/Trem2	0.0111141	0.00785066
cellular response to lipopolysaccharide	Pattern 3	Cx3cr1/Trem2	0.0111141	0.00785066
platelet formation	Pattern 3	Csf1r	0.0113588	0.00787841
positive regulation of nucleotide biosynthetic process	Pattern 3	Trem2	0.0113588	0.00787841
negative regulation of interleukin-10 production	Pattern 3	Tyrobp	0.0113588	0.00787841
positive regulation by host of viral process	Pattern 3	Csf1r	0.0113588	0.00787841
norepinephrine secretion	Pattern 3	P2ry12	0.0113588	0.00787841
antifungal innate immune response	Pattern 3	Cx3cr1	0.0113588	0.00787841
positive regulation of purine nucleotide biosynthetic process	Pattern 3	Trem2	0.0113588	0.00787841
protein localization to plasma membrane	Pattern 3	Fcer1g/Trem2	0.0114566	0.00792576
B cell activation	Pattern 3	Tyrobp/Laptm5	0.0115949	0.00800083
regulation of neuron apoptotic process	Pattern 3	Cx3cr1/Trem2	0.0116644	0.00802711
cellular response to molecule of bacterial origin	Pattern 3	Cx3cr1/Trem2	0.0118038	0.00802711
chronic inflammatory response	Pattern 3	Cx3cr1	0.0118723	0.00802711
positive regulation of humoral immune response	Pattern 3	Trem2	0.0118723	0.00802711
regulation of cholesterol storage	Pattern 3	Trem2	0.0118723	0.00802711
regulation of lipoprotein particle clearance	Pattern 3	Trem2	0.0118723	0.00802711
cell-cell junction maintenance	Pattern 3	Csf1r	0.0118723	0.00802711
regulation of myoblast proliferation	Pattern 3	Csf1r	0.0118723	0.00802711
anatomical structure maturation	Pattern 3	C1qa/Cx3cr1	0.0121556	0.00819806
regulation of monoatomic cation transmembrane transport	Pattern 3	Ctss/Trem2	0.0122266	0.00820868
positive regulation of neurogenesis	Pattern 3	Csf1r/Cx3cr1	0.012369	0.00820868
immature B cell differentiation	Pattern 3	Laptm5	0.0123854	0.00820868
negative regulation of myeloid cell apoptotic process	Pattern 3	Fcer1g	0.0123854	0.00820868
low-density lipoprotein particle clearance	Pattern 3	Trem2	0.0123854	0.00820868
platelet morphogenesis	Pattern 3	Csf1r	0.0123854	0.00820868
regulation of ATP biosynthetic process	Pattern 3	Trem2	0.0123854	0.00820868
learning or memory	Pattern 3	Cx3cr1/Trem2	0.0127282	0.00840339
positive regulation of macrophage chemotaxis	Pattern 3	Csf1r	0.0128984	0.00840339
regulation of complement activation	Pattern 3	Trem2	0.0128984	0.00840339
positive regulation of mast cell degranulation	Pattern 3	Fcer1g	0.0128984	0.00840339
negative regulation of T cell receptor signaling pathway	Pattern 3	Laptm5	0.0128984	0.00840339
negative regulation of cytokine production involved in inflammatory response	Pattern 3	Trem2	0.0128984	0.00840339
regulation of myoblast fusion	Pattern 3	Cd53	0.0128984	0.00840339
regulation of ERK1 and ERK2 cascade	Pattern 3	Csf1r/Trem2	0.0133124	0.00865214
negative regulation of interleukin-2 production	Pattern 3	Laptm5	0.0134111	0.0086534
positive regulation of cell adhesion mediated by integrin	Pattern 3	P2ry12	0.0134111	0.0086534
hepatocyte apoptotic process	Pattern 3	Selplg	0.0134111	0.0086534
positive regulation of synaptic transmission	Pattern 3	Tyrobp/Cx3cr1	0.0137583	0.00885613
regulation of body fluid levels	Pattern 3	P2ry12/Fcer1g	0.0138332	0.00886187
cellular response to biotic stimulus	Pattern 3	Cx3cr1/Trem2	0.0138332	0.00886187
positive regulation of superoxide anion generation	Pattern 3	Tyrobp	0.0139235	0.00887735
integrin activation	Pattern 3	P2ry12	0.0139235	0.00887735
striated muscle cell differentiation	Pattern 3	Csf1r/Cd53	0.0140591	0.00894256
positive regulation of kinase activity	Pattern 3	Csf1r/Trem2	0.0142106	0.00901755
dentate gyrus development	Pattern 3	Csf1r	0.0144357	0.00903228
cerebral cortex radial glia-guided migration	Pattern 3	P2ry12	0.0144357	0.00903228
telencephalon glial cell migration	Pattern 3	P2ry12	0.0144357	0.00903228
positive regulation of monocyte chemotaxis	Pattern 3	Cx3cr1	0.0144357	0.00903228
dendritic spine maintenance	Pattern 3	Trem2	0.0144357	0.00903228
negative regulation of inflammasome-mediated signaling pathway	Pattern 3	Trem2	0.0144357	0.00903228
regulation of actin cytoskeleton organization	Pattern 3	Dstn/Csf1r	0.0145158	0.00906124
positive regulation of lymphocyte activation	Pattern 3	Csf1r/Tyrobp	0.0145925	0.00908801
protein targeting to lysosome	Pattern 3	Laptm5	0.0149477	0.0092236
cholesterol storage	Pattern 3	Trem2	0.0149477	0.0092236
regulation of toll-like receptor 4 signaling pathway	Pattern 3	Trem2	0.0149477	0.0092236
regulation of ruffle assembly	Pattern 3	P2ry12	0.0149477	0.0092236
regulation of monoatomic ion transmembrane transport	Pattern 3	Ctss/Trem2	0.0150567	0.00926955
ERK1 and ERK2 cascade	Pattern 3	Csf1r/Trem2	0.0154483	0.00940956
substrate-dependent cell migration	Pattern 3	P2ry12	0.0154594	0.00940956
negative regulation of lipid storage	Pattern 3	Trem2	0.0154594	0.00940956
positive regulation of macrophage cytokine production	Pattern 3	Laptm5	0.0154594	0.00940956
amyloid fibril formation	Pattern 3	Trem2	0.0154594	0.00940956
wound healing	Pattern 3	P2ry12/Fcer1g	0.0156063	0.00947749
cognition	Pattern 3	Cx3cr1/Trem2	0.0158445	0.00952645
antibody-dependent cellular cytotoxicity	Pattern 3	Fcgr3	0.0159708	0.00952645
receptor catabolic process	Pattern 3	Laptm5	0.0159708	0.00952645
regulation of superoxide anion generation	Pattern 3	Tyrobp	0.0159708	0.00952645
response to ATP	Pattern 3	P2ry12	0.0159708	0.00952645
respiratory burst	Pattern 3	Trem2	0.0159708	0.00952645
negative regulation of antigen receptor-mediated signaling pathway	Pattern 3	Laptm5	0.0159708	0.00952645
myoblast proliferation	Pattern 3	Csf1r	0.0159708	0.00952645
neuron apoptotic process	Pattern 3	Cx3cr1/Trem2	0.016245	0.00966849
neutrophil homeostasis	Pattern 3	Csf1r	0.016482	0.00970201
norepinephrine transport	Pattern 3	P2ry12	0.016482	0.00970201
positive regulation of macrophage activation	Pattern 3	Trem2	0.016482	0.00970201
positive regulation of protein tyrosine kinase activity	Pattern 3	Csf1r	0.016482	0.00970201
regulation of receptor localization to synapse	Pattern 3	Tyrobp	0.016482	0.00970201
positive regulation of secretion by cell	Pattern 3	Fcer1g/Trem2	0.0168949	0.00992327
positive regulation of cholesterol efflux	Pattern 3	Trem2	0.016993	0.0099591
positive regulation of nervous system development	Pattern 3	Csf1r/Cx3cr1	0.0171414	0.0100242
regulation of macrophage chemotaxis	Pattern 3	Csf1r	0.0175037	0.0102138
regulation of synaptic plasticity	Pattern 3	Tyrobp/Cx3cr1	0.0175559	0.010222
regulation of supramolecular fiber organization	Pattern 3	Dstn/Trem2	0.0176393	0.0102484
developmental maturation	Pattern 3	C1qa/Cx3cr1	0.0178066	0.0103232
response to lipopolysaccharide	Pattern 3	Cx3cr1/Trem2	0.0179746	0.0103758
protein localization to cell periphery	Pattern 3	Fcer1g/Trem2	0.0179746	0.0103758
positive regulation of G protein-coupled receptor signaling pathway	Pattern 3	Trem2	0.0180141	0.0103763
positive regulation of innate immune response	Pattern 3	Tyrobp/Trem2	0.0181433	0.0104283
regulation of nucleotide biosynthetic process	Pattern 3	Trem2	0.0185243	0.0105569
negative regulation of amine transport	Pattern 3	P2ry12	0.0185243	0.0105569
regulation of monocyte chemotaxis	Pattern 3	Cx3cr1	0.0185243	0.0105569
regulation of purine nucleotide biosynthetic process	Pattern 3	Trem2	0.0185243	0.0105569
regulation of actin filament-based process	Pattern 3	Dstn/Csf1r	0.018568	0.0105594
extracellular matrix disassembly	Pattern 3	Ctss	0.0190343	0.0106664
positive regulation of leukocyte degranulation	Pattern 3	Fcer1g	0.0190343	0.0106664
regulation of mast cell degranulation	Pattern 3	Fcer1g	0.0190343	0.0106664
negative regulation of glial cell differentiation	Pattern 3	Trem2	0.0190343	0.0106664
regulation of superoxide metabolic process	Pattern 3	Tyrobp	0.0190343	0.0106664
amyloid-beta clearance	Pattern 3	Trem2	0.0190343	0.0106664
positive regulation of potassium ion transmembrane transport	Pattern 3	Trem2	0.0190343	0.0106664
regulation of myeloid cell apoptotic process	Pattern 3	Fcer1g	0.019544	0.0108613
positive regulation of protein-containing complex disassembly	Pattern 3	Dstn	0.019544	0.0108613
detection of external biotic stimulus	Pattern 3	Trem2	0.019544	0.0108613
cellular response to amyloid-beta	Pattern 3	Trem2	0.019544	0.0108613
response to molecule of bacterial origin	Pattern 3	Cx3cr1/Trem2	0.0196921	0.010921
production of molecular mediator of immune response	Pattern 3	Fcer1g/Laptm5	0.0197797	0.010947
plasma lipoprotein particle clearance	Pattern 3	Trem2	0.0200535	0.0110077
synapse maturation	Pattern 3	Cx3cr1	0.0200535	0.0110077
regulation of NLRP3 inflammasome complex assembly	Pattern 3	Trem2	0.0200535	0.0110077
regulation of oxidative stress-induced intrinsic apoptotic signaling pathway	Pattern 3	Trem2	0.0200535	0.0110077
defense response to bacterium	Pattern 3	Fcer1g/Trem2	0.0203979	0.011128
positive regulation of response to biotic stimulus	Pattern 3	Tyrobp/Trem2	0.0204869	0.011128
regulation of metal ion transport	Pattern 3	P2ry12/Trem2	0.0204869	0.011128
positive regulation of transferase activity	Pattern 3	Csf1r/Trem2	0.0204869	0.011128
cerebral cortex radially oriented cell migration	Pattern 3	P2ry12	0.0205627	0.011128
collagen catabolic process	Pattern 3	Ctss	0.0205627	0.011128
positive regulation of membrane permeability	Pattern 3	Laptm5	0.0205627	0.011128
regulation of peptidase activity	Pattern 3	Ctss/Laptm5	0.0207549	0.0111868
visual system development	Pattern 3	P2ry12/C1qa	0.0207549	0.0111868
regulation of transforming growth factor beta production	Pattern 3	Tyrobp	0.0210717	0.0113348
sensory system development	Pattern 3	P2ry12/C1qa	0.0211145	0.0113351
positive regulation of secretion	Pattern 3	Fcer1g/Trem2	0.0212048	0.0113609
negative regulation of type II interferon production	Pattern 3	Laptm5	0.0215804	0.0114933
NLRP3 inflammasome complex assembly	Pattern 3	Trem2	0.0215804	0.0114933
basement membrane organization	Pattern 3	Ctss	0.0215804	0.0114933
response to pH	Pattern 3	Ctss	0.0220889	0.0116257
pyroptosis	Pattern 3	Trem2	0.0220889	0.0116257
transforming growth factor beta production	Pattern 3	Tyrobp	0.0220889	0.0116257
dendritic cell differentiation	Pattern 3	Trem2	0.0220889	0.0116257
ruffle assembly	Pattern 3	P2ry12	0.0220889	0.0116257
regulation of p38MAPK cascade	Pattern 3	Trem2	0.0220889	0.0116257
regulation of protein-containing complex assembly	Pattern 3	P2ry12/Trem2	0.0224863	0.011687
positive regulation of neuroblast proliferation	Pattern 3	Cx3cr1	0.0225971	0.011687
regulation of cholesterol efflux	Pattern 3	Trem2	0.0225971	0.011687
negative regulation of type I interferon production	Pattern 3	Tyrobp	0.0225971	0.011687
positive regulation of interleukin-12 production	Pattern 3	Laptm5	0.0225971	0.011687
regulation of activated T cell proliferation	Pattern 3	Laptm5	0.0225971	0.011687
negative regulation of striated muscle cell differentiation	Pattern 3	Csf1r	0.0225971	0.011687
positive regulation of ATP metabolic process	Pattern 3	Trem2	0.0225971	0.011687
response to amyloid-beta	Pattern 3	Trem2	0.0225971	0.011687
regulation of macrophage cytokine production	Pattern 3	Laptm5	0.0231051	0.0119038
canonical inflammasome complex assembly	Pattern 3	Trem2	0.0231051	0.0119038
regulation of myotube differentiation	Pattern 3	Csf1r	0.0236129	0.0120498
positive regulation of sterol transport	Pattern 3	Trem2	0.0236129	0.0120498
positive regulation of cholesterol transport	Pattern 3	Trem2	0.0236129	0.0120498
myeloid cell apoptotic process	Pattern 3	Fcer1g	0.0236129	0.0120498
modulation by host of viral process	Pattern 3	Csf1r	0.0236129	0.0120498
negative regulation of response to external stimulus	Pattern 3	Cx3cr1/Trem2	0.0240853	0.0121699
protein targeting to vacuole	Pattern 3	Laptm5	0.0241204	0.0121699
regulation of platelet activation	Pattern 3	Fcer1g	0.0241204	0.0121699
superoxide anion generation	Pattern 3	Tyrobp	0.0241204	0.0121699
positive regulation of potassium ion transport	Pattern 3	Trem2	0.0241204	0.0121699
macrophage chemotaxis	Pattern 3	Csf1r	0.0241204	0.0121699
positive regulation of bone mineralization	Pattern 3	Csf1r	0.0246276	0.0123728
regulation of potassium ion transmembrane transporter activity	Pattern 3	Trem2	0.0246276	0.0123728
muscle cell differentiation	Pattern 3	Csf1r/Cd53	0.0246607	0.0123728
detection of biotic stimulus	Pattern 3	Trem2	0.0251346	0.012517
regulation of tumor necrosis factor-mediated signaling pathway	Pattern 3	Laptm5	0.0251346	0.012517
regulation of T cell receptor signaling pathway	Pattern 3	Laptm5	0.0251346	0.012517
positive regulation of epithelial cell apoptotic process	Pattern 3	Selplg	0.0251346	0.012517
regulation of innate immune response	Pattern 3	Tyrobp/Trem2	0.0256323	0.012652
olfactory bulb development	Pattern 3	Csf1r	0.0256414	0.012652
positive regulation of interleukin-4 production	Pattern 3	Fcer1g	0.0256414	0.012652
positive regulation of nucleotide metabolic process	Pattern 3	Trem2	0.0256414	0.012652
positive regulation of purine nucleotide metabolic process	Pattern 3	Trem2	0.0256414	0.012652
positive regulation of hydrolase activity	Pattern 3	Ctss/Laptm5	0.0258285	0.012721
lymphocyte differentiation	Pattern 3	Fcer1g/Laptm5	0.0260254	0.0127944
myoblast fusion	Pattern 3	Cd53	0.0261479	0.0128312
macrophage cytokine production	Pattern 3	Laptm5	0.0266541	0.0130082
regulation of cell adhesion mediated by integrin	Pattern 3	P2ry12	0.0266541	0.0130082
activated T cell proliferation	Pattern 3	Laptm5	0.0266541	0.0130082
regulation of humoral immune response	Pattern 3	Trem2	0.0271602	0.0131358
forebrain neuron differentiation	Pattern 3	Csf1r	0.0271602	0.0131358
olfactory lobe development	Pattern 3	Csf1r	0.0271602	0.0131358
positive regulation of natural killer cell activation	Pattern 3	Tyrobp	0.0271602	0.0131358
regulation of inflammasome-mediated signaling pathway	Pattern 3	Trem2	0.0271602	0.0131358
response to tumor cell	Pattern 3	Laptm5	0.0276659	0.0133085
cerebral cortex cell migration	Pattern 3	P2ry12	0.0276659	0.0133085
regulation of bone resorption	Pattern 3	Csf1r	0.0276659	0.0133085
negative regulation of leukocyte mediated cytotoxicity	Pattern 3	Cx3cr1	0.0281715	0.0134792
regulation of actin filament depolymerization	Pattern 3	Dstn	0.0281715	0.0134792
protein localization to lysosome	Pattern 3	Laptm5	0.0281715	0.0134792
cell junction maintenance	Pattern 3	Csf1r	0.0286767	0.0136479
positive regulation of tyrosine phosphorylation of STAT protein	Pattern 3	Csf1r	0.0286767	0.0136479
regulation of leukocyte degranulation	Pattern 3	Fcer1g	0.0286767	0.0136479
regulation of interleukin-4 production	Pattern 3	Fcer1g	0.0291818	0.0138637
regulation of lipid storage	Pattern 3	Trem2	0.0296866	0.0140044
positive regulation of glial cell differentiation	Pattern 3	Csf1r	0.0296866	0.0140044
positive regulation of calcium-mediated signaling	Pattern 3	Trem2	0.0296866	0.0140044
positive regulation of biomineral tissue development	Pattern 3	Csf1r	0.0296866	0.0140044
intrinsic apoptotic signaling pathway in response to oxidative stress	Pattern 3	Trem2	0.0301911	0.0140206
negative regulation of gliogenesis	Pattern 3	Trem2	0.0301911	0.0140206
actin filament depolymerization	Pattern 3	Dstn	0.0301911	0.0140206
negative regulation of epithelial cell differentiation	Pattern 3	Csf1r	0.0301911	0.0140206
lipopolysaccharide-mediated signaling pathway	Pattern 3	Trem2	0.0301911	0.0140206
p38MAPK cascade	Pattern 3	Trem2	0.0301911	0.0140206
negative regulation of canonical NF-kappaB signal transduction	Pattern 3	Trem2	0.0301911	0.0140206
platelet aggregation	Pattern 3	P2ry12	0.0301911	0.0140206
inflammasome-mediated signaling pathway	Pattern 3	Trem2	0.0301911	0.0140206
negative regulation of cell killing	Pattern 3	Cx3cr1	0.0306954	0.0141812
regulation of macrophage activation	Pattern 3	Trem2	0.0306954	0.0141812
establishment of protein localization to vacuole	Pattern 3	Laptm5	0.0306954	0.0141812
Bergmann glial cell differentiation	Pattern 4	Mapk1/Map2k1	1.04e-05	0.000599412
trachea morphogenesis	Pattern 4	Mapk1/Map2k1	1.04e-05	0.000599412
ERBB2-ERBB3 signaling pathway	Pattern 4	Mapk1/Map2k1	1.23e-05	0.000599412
progesterone receptor signaling pathway	Pattern 4	Mapk1/Wbp2	1.23e-05	0.000599412
ERBB3 signaling pathway	Pattern 4	Mapk1/Map2k1	1.43e-05	0.000599412
organelle inheritance	Pattern 4	Mapk1/Map2k1	1.65e-05	0.000599412
Golgi inheritance	Pattern 4	Mapk1/Map2k1	1.65e-05	0.000599412
regulation of Golgi organization	Pattern 4	Mapk1/Map2k1	2.14e-05	0.000653743
insulin receptor signaling pathway	Pattern 4	Mapk1/Marcks/Map2k1	2.32e-05	0.000653743
regulation of early endosome to late endosome transport	Pattern 4	Mapk1/Map2k1	2.69e-05	0.000682699
trachea development	Pattern 4	Mapk1/Map2k1	3.63e-05	0.000837823
ERBB2 signaling pathway	Pattern 4	Mapk1/Map2k1	3.98e-05	0.000840953
thyroid gland development	Pattern 4	Mapk1/Map2k1	8.8e-05	0.00167044
cellular response to insulin stimulus	Pattern 4	Mapk1/Marcks/Map2k1	9.22e-05	0.00167044
placenta blood vessel development	Pattern 4	Mapk1/Map2k1	0.000116079	0.00189894
regulation of stress-activated MAPK cascade	Pattern 4	Mapk1/Map2k1	0.000128396	0.00189894
response to steroid hormone	Pattern 4	Mapk1/Wbp2/Map2k1	0.000140748	0.00189894
postsynapse organization	Pattern 4	Marcks/Cpne6/Dgkb	0.000140748	0.00189894
early endosome to late endosome transport	Pattern 4	Mapk1/Map2k1	0.000148022	0.00189894
regulation of stress-activated protein kinase signaling cascade	Pattern 4	Mapk1/Map2k1	0.000154871	0.00189894
response to insulin	Pattern 4	Mapk1/Marcks/Map2k1	0.000159426	0.00189894
Schwann cell development	Pattern 4	Mapk1/Map2k1	0.000169029	0.00189894
vesicle-mediated transport between endosomal compartments	Pattern 4	Mapk1/Map2k1	0.000176337	0.00189894
endosomal transport	Pattern 4	Mapk1/Ndrg4/Map2k1	0.000179651	0.00189894
insulin-like growth factor receptor signaling pathway	Pattern 4	Mapk1/Map2k1	0.000207099	0.0019542
regulation of intracellular transport	Pattern 4	Mapk1/Ndrg4/Map2k1	0.000211945	0.0019542
Schwann cell differentiation	Pattern 4	Mapk1/Map2k1	0.000215171	0.0019542
cellular response to peptide hormone stimulus	Pattern 4	Mapk1/Marcks/Map2k1	0.000218392	0.0019542
stress-activated MAPK cascade	Pattern 4	Mapk1/Map2k1	0.000223395	0.0019542
thymus development	Pattern 4	Mapk1/Map2k1	0.000257814	0.00218011
labyrinthine layer development	Pattern 4	Mapk1/Map2k1	0.000294662	0.00241133
face development	Pattern 4	Mapk1/Map2k1	0.000313995	0.00248924
cellular response to peptide	Pattern 4	Mapk1/Marcks/Map2k1	0.000345253	0.00264484
stress-activated protein kinase signaling cascade	Pattern 4	Mapk1/Map2k1	0.000354475	0.00264484
lung morphogenesis	Pattern 4	Mapk1/Map2k1	0.000408466	0.00296061
ERK1 and ERK2 cascade	Pattern 4	Mapk1/Ndrg4/Map2k1	0.000423388	0.00298353
animal organ formation	Pattern 4	Mapk1/Map2k1	0.000442665	0.00303506
response to estrogen	Pattern 4	Mapk1/Wbp2	0.000490362	0.00327361
response to peptide hormone	Pattern 4	Mapk1/Marcks/Map2k1	0.000523516	0.00340533
peripheral nervous system development	Pattern 4	Mapk1/Map2k1	0.000540451	0.0034276
gluconeogenesis	Pattern 4	Got1/Eno2	0.000690476	0.00417054
astrocyte differentiation	Pattern 4	Mapk1/Map2k1	0.000690476	0.00417054
hexose biosynthetic process	Pattern 4	Got1/Eno2	0.000749476	0.00442163
positive regulation of cell projection organization	Pattern 4	Marcks/Ndrg4/Map2k1	0.000827002	0.00466217
response to peptide	Pattern 4	Mapk1/Marcks/Map2k1	0.000827002	0.00466217
monosaccharide biosynthetic process	Pattern 4	Got1/Eno2	0.000874551	0.00482304
embryonic placenta development	Pattern 4	Mapk1/Map2k1	0.00106185	0.00570656
intracellular steroid hormone receptor signaling pathway	Pattern 4	Mapk1/Wbp2	0.00107975	0.00570656
steroid hormone mediated signaling pathway	Pattern 4	Mapk1/Wbp2	0.00117144	0.00603876
ERBB signaling pathway	Pattern 4	Mapk1/Map2k1	0.00119021	0.00603876
hematopoietic or lymphoid organ development	Pattern 4	Mapk1/Map2k1	0.0012474	0.00620482
Golgi organization	Pattern 4	Mapk1/Map2k1	0.00142676	0.0069605
regulation of postsynapse organization	Pattern 4	Marcks/Dgkb	0.0014682	0.00699573
glial cell development	Pattern 4	Mapk1/Map2k1	0.00148913	0.00699573
endocrine system development	Pattern 4	Mapk1/Map2k1	0.0015743	0.00726138
hormone-mediated signaling pathway	Pattern 4	Mapk1/Wbp2	0.00223414	0.0101208
placenta development	Pattern 4	Mapk1/Map2k1	0.00257795	0.0111322
cellular response to metal ion	Pattern 4	Mapk1/Cpne6	0.00257795	0.0111322
lipid homeostasis	Pattern 4	Got1/Map2k1	0.00263293	0.0111322
cellular response to steroid hormone stimulus	Pattern 4	Mapk1/Wbp2	0.00263293	0.0111322
myelination	Pattern 4	Mapk1/Map2k1	0.00280119	0.0116259
ensheathment of neurons	Pattern 4	Mapk1/Map2k1	0.00288718	0.0116259
axon ensheathment	Pattern 4	Mapk1/Map2k1	0.00288718	0.0116259
carbohydrate biosynthetic process	Pattern 4	Got1/Eno2	0.00346045	0.0137166
positive regulation of developmental growth	Pattern 4	Mapk1/Cpne6	0.0036517	0.014252
glucose metabolic process	Pattern 4	Got1/Eno2	0.00381479	0.0146629
ATP metabolic process	Pattern 4	Eno2/Map2k1	0.00401494	0.0148479
regulation of hypoxia-induced intrinsic apoptotic signaling pathway	Pattern 4	Map2k1	0.00414443	0.0148479
regulation of modification of postsynaptic actin cytoskeleton	Pattern 4	Marcks	0.00414443	0.0148479
positive regulation of neuron projection development	Pattern 4	Marcks/Ndrg4	0.00425454	0.0148479
positive regulation of ERK1 and ERK2 cascade	Pattern 4	Ndrg4/Map2k1	0.00428931	0.0148479
regulation of vascular associated smooth muscle contraction	Pattern 4	Map2k1	0.004558	0.0148479
lipid phosphorylation	Pattern 4	Dgkb	0.004558	0.0148479
lung development	Pattern 4	Mapk1/Map2k1	0.00457221	0.0148479
respiratory tube development	Pattern 4	Mapk1/Map2k1	0.00468048	0.0148479
immune system development	Pattern 4	Mapk1/Map2k1	0.00486359	0.0148479
cellular response to inorganic substance	Pattern 4	Mapk1/Cpne6	0.00486359	0.0148479
purine ribonucleoside triphosphate metabolic process	Pattern 4	Eno2/Map2k1	0.0049006	0.0148479
oxaloacetate metabolic process	Pattern 4	Got1	0.00497142	0.0148479
aspartate family amino acid catabolic process	Pattern 4	Got1	0.00497142	0.0148479
epithelial cell proliferation involved in lung morphogenesis	Pattern 4	Map2k1	0.00497142	0.0148479
macrophage proliferation	Pattern 4	Mapk1	0.00497142	0.0148479
caveolin-mediated endocytosis	Pattern 4	Mapk1	0.00497142	0.0148479
hexose metabolic process	Pattern 4	Got1/Eno2	0.00501244	0.0148479
ribonucleoside triphosphate metabolic process	Pattern 4	Eno2/Map2k1	0.0051634	0.0148479
purine nucleoside triphosphate metabolic process	Pattern 4	Eno2/Map2k1	0.00523966	0.0148479
nucleotide biosynthetic process	Pattern 4	Mapk1/Map2k1	0.00527799	0.0148479
nucleoside phosphate biosynthetic process	Pattern 4	Mapk1/Map2k1	0.00535503	0.0148479
negative regulation of platelet-derived growth factor receptor signaling pathway	Pattern 4	Ndrg4	0.00538468	0.0148479
positive regulation of intracellular estrogen receptor signaling pathway	Pattern 4	Wbp2	0.00538468	0.0148479
dicarboxylic acid biosynthetic process	Pattern 4	Got1	0.00538468	0.0148479
intrinsic apoptotic signaling pathway in response to hypoxia	Pattern 4	Map2k1	0.00538468	0.0148479
regulation of cell morphogenesis	Pattern 4	Marcks/Cpne6	0.00562881	0.0150871
pyrimidine nucleobase metabolic process	Pattern 4	Mapk1	0.00579779	0.0150871
monosaccharide metabolic process	Pattern 4	Got1/Eno2	0.00582825	0.0150871
nucleoside triphosphate metabolic process	Pattern 4	Eno2/Map2k1	0.00582825	0.0150871
muscle cell proliferation	Pattern 4	Mapk1/Ndrg4	0.00582825	0.0150871
respiratory system development	Pattern 4	Mapk1/Map2k1	0.00582825	0.0150871
actin crosslink formation	Pattern 4	Marcks	0.00621073	0.0156165
glial cell differentiation	Pattern 4	Mapk1/Map2k1	0.00632009	0.0156165
melanosome transport	Pattern 4	Map2k1	0.00662352	0.0156165
negative regulation of homotypic cell-cell adhesion	Pattern 4	Map2k1	0.00662352	0.0156165
dicarboxylic acid catabolic process	Pattern 4	Got1	0.00662352	0.0156165
regulation of synapse organization	Pattern 4	Marcks/Dgkb	0.00700456	0.0156165
NADH regeneration	Pattern 4	Eno2	0.00703615	0.0156165
establishment of melanosome localization	Pattern 4	Map2k1	0.00703615	0.0156165
pigment granule transport	Pattern 4	Map2k1	0.00703615	0.0156165
fatty acid homeostasis	Pattern 4	Got1	0.00703615	0.0156165
cardiac neural crest cell differentiation involved in heart development	Pattern 4	Mapk1	0.00703615	0.0156165
cardiac neural crest cell development involved in heart development	Pattern 4	Mapk1	0.00703615	0.0156165
canonical glycolysis	Pattern 4	Eno2	0.00703615	0.0156165
glucose catabolic process to pyruvate	Pattern 4	Eno2	0.00703615	0.0156165
positive regulation of telomere capping	Pattern 4	Mapk1	0.00703615	0.0156165
positive regulation of ATP biosynthetic process	Pattern 4	Map2k1	0.00703615	0.0156165
regulation of synapse structure or activity	Pattern 4	Marcks/Dgkb	0.00735898	0.0156165
response to metal ion	Pattern 4	Mapk1/Cpne6	0.00740385	0.0156165
2-oxoglutarate metabolic process	Pattern 4	Got1	0.00744863	0.0156165
negative regulation of collagen biosynthetic process	Pattern 4	Got1	0.00744863	0.0156165
establishment of pigment granule localization	Pattern 4	Map2k1	0.00744863	0.0156165
regulation of modification of postsynaptic structure	Pattern 4	Marcks	0.00744863	0.0156165
negative regulation of cellular response to hypoxia	Pattern 4	Map2k1	0.00744863	0.0156165
positive regulation of growth	Pattern 4	Mapk1/Cpne6	0.00763008	0.0158658
negative regulation of collagen metabolic process	Pattern 4	Got1	0.00786094	0.0158997
positive regulation of intracellular steroid hormone receptor signaling pathway	Pattern 4	Wbp2	0.00786094	0.0158997
regulation of neurotransmitter receptor localization to postsynaptic specialization membrane	Pattern 4	Map2k1	0.00786094	0.0158997
positive regulation of neurogenesis	Pattern 4	Marcks/Map2k1	0.00795207	0.0158997
cellular response to external stimulus	Pattern 4	Mapk1/Got1	0.00799856	0.0158997
melanosome localization	Pattern 4	Map2k1	0.0082731	0.0158997
response to progesterone	Pattern 4	Wbp2	0.0082731	0.0158997
cell migration involved in heart development	Pattern 4	Ndrg4	0.0082731	0.0158997
glycolytic process through glucose-6-phosphate	Pattern 4	Eno2	0.0082731	0.0158997
modification of postsynaptic actin cytoskeleton	Pattern 4	Marcks	0.0082731	0.0158997
regulation of ERK1 and ERK2 cascade	Pattern 4	Ndrg4/Map2k1	0.00856623	0.0162006
glycerol metabolic process	Pattern 4	Got1	0.00868511	0.0162006
aspartate family amino acid biosynthetic process	Pattern 4	Got1	0.00868511	0.0162006
pigment granule localization	Pattern 4	Map2k1	0.00868511	0.0162006
small molecule catabolic process	Pattern 4	Got1/Eno2	0.00905286	0.0162518
phosphatidic acid biosynthetic process	Pattern 4	Dgkb	0.00909696	0.0162518
NAD catabolic process	Pattern 4	Eno2	0.00909696	0.0162518
positive regulation of nucleotide biosynthetic process	Pattern 4	Map2k1	0.00909696	0.0162518
positive regulation of purine nucleotide biosynthetic process	Pattern 4	Map2k1	0.00909696	0.0162518
regulation of endocytic recycling	Pattern 4	Ndrg4	0.00909696	0.0162518
intracellular receptor signaling pathway	Pattern 4	Mapk1/Wbp2	0.00920125	0.0163232
glutamine family amino acid catabolic process	Pattern 4	Got1	0.00950864	0.0164095
postsynaptic actin cytoskeleton organization	Pattern 4	Cpne6	0.00950864	0.0164095
postsynaptic cytoskeleton organization	Pattern 4	Cpne6	0.00950864	0.0164095
regulation of modification of synaptic structure	Pattern 4	Marcks	0.00950864	0.0164095
regulation of platelet-derived growth factor receptor signaling pathway	Pattern 4	Ndrg4	0.00992018	0.0165565
positive regulation of Ras protein signal transduction	Pattern 4	Map2k1	0.00992018	0.0165565
negative regulation of cytosolic calcium ion concentration	Pattern 4	Got1	0.00992018	0.0165565
regulation of mitochondrial depolarization	Pattern 4	Got1	0.00992018	0.0165565
regulation of ATP biosynthetic process	Pattern 4	Map2k1	0.00992018	0.0165565
positive regulation of macrophage chemotaxis	Pattern 4	Mapk1	0.0103316	0.0169094
alditol metabolic process	Pattern 4	Got1	0.0103316	0.0169094
decidualization	Pattern 4	Mapk1	0.0103316	0.0169094
glucose catabolic process	Pattern 4	Eno2	0.0107428	0.0171401
protein kinase C-activating G protein-coupled receptor signaling pathway	Pattern 4	Dgkb	0.0107428	0.0171401
glycolytic process through fructose-6-phosphate	Pattern 4	Eno2	0.0107428	0.0171401
regulation of telomere capping	Pattern 4	Mapk1	0.0107428	0.0171401
response to oxidative stress	Pattern 4	Mapk1/Map2k1	0.010852	0.0172061
positive regulation of nervous system development	Pattern 4	Marcks/Map2k1	0.011067	0.0172534
phosphatidic acid metabolic process	Pattern 4	Dgkb	0.0111538	0.0172534
labyrinthine layer blood vessel development	Pattern 4	Mapk1	0.0111538	0.0172534
regulation of cellular response to hypoxia	Pattern 4	Map2k1	0.0111538	0.0172534
gliogenesis	Pattern 4	Mapk1/Map2k1	0.0113384	0.0174326
cellular response to cadmium ion	Pattern 4	Mapk1	0.0115647	0.0176735
regulation of developmental growth	Pattern 4	Mapk1/Cpne6	0.0117234	0.017766
vascular associated smooth muscle contraction	Pattern 4	Map2k1	0.0119755	0.017766
establishment of protein localization to chromosome	Pattern 4	Wbp2	0.0119755	0.017766
regulation of protein localization to synapse	Pattern 4	Map2k1	0.0119755	0.017766
positive regulation of dendrite extension	Pattern 4	Cpne6	0.0119755	0.017766
positive regulation of peptidyl-threonine phosphorylation	Pattern 4	Mapk1	0.0123861	0.0180584
positive regulation of cardiac muscle cell proliferation	Pattern 4	Mapk1	0.0123861	0.0180584
positive regulation of dendritic spine morphogenesis	Pattern 4	Marcks	0.0123861	0.0180584
positive regulation of transforming growth factor beta receptor signaling pathway	Pattern 4	Got1	0.0127965	0.0181858
mitochondrial depolarization	Pattern 4	Got1	0.0127965	0.0181858
positive regulation of cellular response to transforming growth factor beta stimulus	Pattern 4	Got1	0.0127965	0.0181858
positive regulation of macrophage migration	Pattern 4	Mapk1	0.0127965	0.0181858
glutamate metabolic process	Pattern 4	Got1	0.0132068	0.0181858
response to nicotine	Pattern 4	Mapk1	0.0132068	0.0181858
diacylglycerol metabolic process	Pattern 4	Dgkb	0.0132068	0.0181858
positive regulation of insulin receptor signaling pathway	Pattern 4	Marcks	0.0132068	0.0181858
positive regulation of telomerase activity	Pattern 4	Mapk1	0.0132068	0.0181858
regulation of receptor localization to synapse	Pattern 4	Map2k1	0.0132068	0.0181858
positive regulation of transferase activity	Pattern 4	Mapk1/Map2k1	0.0132621	0.0181858
cerebellar cortex formation	Pattern 4	Map2k1	0.0136169	0.0183745
mammary gland epithelial cell proliferation	Pattern 4	Mapk1	0.0136169	0.0183745
regulation of dendrite extension	Pattern 4	Cpne6	0.0136169	0.0183745
purine ribonucleotide metabolic process	Pattern 4	Eno2/Map2k1	0.0138534	0.0185333
regulation of macrophage chemotaxis	Pattern 4	Mapk1	0.0140269	0.0185333
endodermal cell differentiation	Pattern 4	Map2k1	0.0140269	0.0185333
modification of postsynaptic structure	Pattern 4	Marcks	0.0140269	0.0185333
nucleobase metabolic process	Pattern 4	Mapk1	0.0144367	0.0188314
positive regulation of telomere maintenance via telomerase	Pattern 4	Mapk1	0.0144367	0.0188314
establishment of protein localization to organelle	Pattern 4	Mapk1/Wbp2	0.0145171	0.0188314
maternal placenta development	Pattern 4	Mapk1	0.0148464	0.0188314
regulation of nucleotide biosynthetic process	Pattern 4	Map2k1	0.0148464	0.0188314
regulation of homotypic cell-cell adhesion	Pattern 4	Map2k1	0.0148464	0.0188314
regulation of axon regeneration	Pattern 4	Map2k1	0.0148464	0.0188314
regulation of purine nucleotide biosynthetic process	Pattern 4	Map2k1	0.0148464	0.0188314
ribonucleotide metabolic process	Pattern 4	Eno2/Map2k1	0.0150084	0.0189423
negative regulation of smooth muscle cell migration	Pattern 4	Ndrg4	0.0152559	0.0189714
regulation of intracellular estrogen receptor signaling pathway	Pattern 4	Wbp2	0.0152559	0.0189714
positive regulation of cellular response to insulin stimulus	Pattern 4	Marcks	0.0152559	0.0189714
telomere capping	Pattern 4	Mapk1	0.0156652	0.0191981
hexose catabolic process	Pattern 4	Eno2	0.0156652	0.0191981
triglyceride homeostasis	Pattern 4	Map2k1	0.0156652	0.0191981
ribose phosphate metabolic process	Pattern 4	Eno2/Map2k1	0.0158856	0.019235
NADH metabolic process	Pattern 4	Eno2	0.0160744	0.019235
type B pancreatic cell proliferation	Pattern 4	Map2k1	0.0160744	0.019235
acylglycerol homeostasis	Pattern 4	Map2k1	0.0160744	0.019235
positive regulation of telomere maintenance via telomere lengthening	Pattern 4	Mapk1	0.0160744	0.019235
aspartate family amino acid metabolic process	Pattern 4	Got1	0.0164834	0.0193592
monosaccharide catabolic process	Pattern 4	Eno2	0.0164834	0.0193592
response to cadmium ion	Pattern 4	Mapk1	0.0164834	0.0193592
cellular response to estrogen stimulus	Pattern 4	Wbp2	0.0164834	0.0193592
protein localization to postsynaptic specialization membrane	Pattern 4	Map2k1	0.0168923	0.0196574
neurotransmitter receptor localization to postsynaptic specialization membrane	Pattern 4	Map2k1	0.0168923	0.0196574
gland development	Pattern 4	Mapk1/Map2k1	0.0169802	0.0196694
regulation of neurogenesis	Pattern 4	Marcks/Map2k1	0.0171766	0.0196816
centriole replication	Pattern 4	Cetn2	0.017301	0.0196816
response to epidermal growth factor	Pattern 4	Mapk1	0.017301	0.0196816
modification of synaptic structure	Pattern 4	Marcks	0.017301	0.0196816
regulation of telomerase activity	Pattern 4	Mapk1	0.0177096	0.0199673
regulation of neuron projection regeneration	Pattern 4	Map2k1	0.0177096	0.0199673
endoderm formation	Pattern 4	Map2k1	0.018118	0.0199837
androgen receptor signaling pathway	Pattern 4	Mapk1	0.018118	0.0199837
transcription initiation-coupled chromatin remodeling	Pattern 4	Wbp2	0.018118	0.0199837
dendrite extension	Pattern 4	Cpne6	0.018118	0.0199837
positive regulation of ATP metabolic process	Pattern 4	Map2k1	0.018118	0.0199837
centriole assembly	Pattern 4	Cetn2	0.0189343	0.0207041
positive regulation of gene expression	Pattern 4
macrophage chemotaxis	Pattern 4	Mapk1	0.0193423	0.0210594
regulation of peptidyl-threonine phosphorylation	Pattern 4	Mapk1	0.0197501	0.0211404
cerebellar cortex morphogenesis	Pattern 4	Map2k1	0.0197501	0.0211404
vesicle transport along microtubule	Pattern 4	Map2k1	0.0197501	0.0211404
positive regulation of cardiac muscle tissue growth	Pattern 4	Mapk1	0.0197501	0.0211404
cellular response to amino acid starvation	Pattern 4	Mapk1	0.0201577	0.0213962
regulation of macrophage migration	Pattern 4	Mapk1	0.0201577	0.0213962
positive regulation of nucleotide metabolic process	Pattern 4	Map2k1	0.0205652	0.0214532
proteinogenic amino acid biosynthetic process	Pattern 4	Got1	0.0205652	0.0214532
positive regulation of purine nucleotide metabolic process	Pattern 4	Map2k1	0.0205652	0.0214532
intracellular estrogen receptor signaling pathway	Pattern 4	Wbp2	0.0209725	0.0214532
maternal process involved in female pregnancy	Pattern 4	Mapk1	0.0209725	0.0214532
positive regulation of heart growth	Pattern 4	Mapk1	0.0209725	0.0214532
protein localization to chromatin	Pattern 4	Wbp2	0.0209725	0.0214532
L-amino acid biosynthetic process	Pattern 4	Got1	0.0209725	0.0214532
proteinogenic amino acid catabolic process	Pattern 4	Got1	0.0209725	0.0214532
regulation of cardiac muscle cell proliferation	Pattern 4	Mapk1	0.0213797	0.0217819
regulation of telomere maintenance via telomerase	Pattern 4	Mapk1	0.0217867	0.0219072
positive regulation of transcription elongation by RNA polymerase II	Pattern 4	Map2k1	0.0217867	0.0219072
L-amino acid catabolic process	Pattern 4	Got1	0.0217867	0.0219072
regulation of membrane depolarization	Pattern 4	Got1	0.0221935	0.0219072
axon regeneration	Pattern 4	Map2k1	0.0221935	0.0219072
positive regulation of protein import into nucleus	Pattern 4	Mapk1	0.0221935	0.0219072
positive regulation of muscle contraction	Pattern 4	Map2k1	0.0221935	0.0219072
response to amino acid starvation	Pattern 4	Mapk1	0.0221935	0.0219072
regulation of collagen biosynthetic process	Pattern 4	Got1	0.0226002	0.0222222
B cell receptor signaling pathway	Pattern 4	Mapk1	0.0230068	0.0225346
cellular pigmentation	Pattern 4	Map2k1	0.0238194	0.0231517
regulation of Ras protein signal transduction	Pattern 4	Map2k1	0.0238194	0.0231517
cerebellum morphogenesis	Pattern 4	Map2k1	0.0242255	0.023191
lipopolysaccharide-mediated signaling pathway	Pattern 4	Mapk1	0.0242255	0.023191
lung epithelium development	Pattern 4	Map2k1	0.0242255	0.023191
regulation of dendritic spine morphogenesis	Pattern 4	Marcks	0.0242255	0.023191
NAD metabolic process	Pattern 4	Eno2	0.0246314	0.023403
response to exogenous dsRNA	Pattern 4	Mapk1	0.0246314	0.023403
positive regulation of DNA-templated transcription	Pattern 4
alpha-amino acid biosynthetic process	Pattern 4	Got1	0.0250372	0.0235563
amino acid biosynthetic process	Pattern 4	Got1	0.0254428	0.0235563
polyol biosynthetic process	Pattern 4	Got1	0.0254428	0.0235563
pyrimidine-containing compound metabolic process	Pattern 4	Mapk1	0.0254428	0.0235563
vesicle cytoskeletal trafficking	Pattern 4	Map2k1	0.0254428	0.0235563
regulation of telomere maintenance via telomere lengthening	Pattern 4	Mapk1	0.0254428	0.0235563
regulation of collagen metabolic process	Pattern 4	Got1	0.0258482	0.0237015
hindbrain morphogenesis	Pattern 4	Map2k1	0.0258482	0.0237015
RNA-templated DNA biosynthetic process	Pattern 4	Mapk1	0.0262535	0.0237015
telomere maintenance via telomerase	Pattern 4	Mapk1	0.0262535	0.0237015
positive regulation of organ growth	Pattern 4	Mapk1	0.0262535	0.0237015
vesicle docking	Pattern 4	Ndrg4	0.0262535	0.0237015
positive regulation of dendrite morphogenesis	Pattern 4	Marcks	0.0262535	0.0237015
collagen biosynthetic process	Pattern 4	Got1	0.0266587	0.0237565
cellular response to mechanical stimulus	Pattern 4	Got1	0.0266587	0.0237565
glutamine family amino acid metabolic process	Pattern 4	Got1	0.0270637	0.0237565
positive regulation of cell morphogenesis	Pattern 4	Marcks	0.0270637	0.0237565
neuron projection regeneration	Pattern 4	Map2k1	0.0270637	0.0237565
platelet-derived growth factor receptor signaling pathway	Pattern 4	Ndrg4	0.0270637	0.0237565
cardiac muscle cell proliferation	Pattern 4	Mapk1	0.0270637	0.0237565
positive regulation of dendritic spine development	Pattern 4	Marcks	0.0270637	0.0237565
response to dsRNA	Pattern 4	Mapk1	0.0274685	0.0238642
protein localization to postsynaptic membrane	Pattern 4	Map2k1	0.0274685	0.0238642
macrophage migration	Pattern 4	Mapk1	0.0274685	0.0238642
protein localization to postsynapse	Pattern 4	Map2k1	0.0278732	0.024051
regulation of granulocyte chemotaxis	Pattern 4	Mapk1	0.0278732	0.024051
regulation of smooth muscle contraction	Pattern 4	Map2k1	0.0282778	0.0243174
cerebellar cortex development	Pattern 4	Map2k1	0.0294904	0.0251894
positive regulation of telomere maintenance	Pattern 4	Mapk1	0.0294904	0.0251894
negative regulation of smooth muscle cell proliferation	Pattern 4	Ndrg4	0.0302981	0.0257062
response to axon injury	Pattern 4	Map2k1	0.0302981	0.0257062
regulation of transcription elongation by RNA polymerase II	Pattern 4	Map2k1	0.0307017	0.0258756
centrosome duplication	Pattern 4	Cetn2	0.0307017	0.0258756
visual learning	Pattern 4	Ndrg4	0.0311052	0.0259569
positive regulation of nucleocytoplasmic transport	Pattern 4	Mapk1	0.0311052	0.0259569
dendritic spine morphogenesis	Pattern 4	Marcks	0.0311052	0.0259569
positive regulation of DNA biosynthetic process	Pattern 4	Mapk1	0.0315085	0.0262072
nucleotide-excision repair	Pattern 4	Cetn2	0.0319116	0.026284
telomere maintenance via telomere lengthening	Pattern 4	Mapk1	0.0319116	0.026284
alpha-amino acid catabolic process	Pattern 4	Got1	0.0319116	0.026284
mammary gland epithelium development	Pattern 4	Mapk1	0.0323146	0.0265298
endoderm development	Pattern 4	Map2k1	0.0327174	0.0266022
regulation of intracellular steroid hormone receptor signaling pathway	Pattern 4	Wbp2	0.0327174	0.0266022
regulation of protein import into nucleus	Pattern 4	Mapk1	0.0327174	0.0266022
organelle localization by membrane tethering	Pattern 4	Ndrg4	0.0331201	0.0268436
visual behavior	Pattern 4	Ndrg4	0.0335227	0.0269974
regulation of ATP metabolic process	Pattern 4	Map2k1	0.0335227	0.0269974
regulation of insulin receptor signaling pathway	Pattern 4	Marcks	0.033925	0.027235
regulation of DNA-templated transcription elongation	Pattern 4	Map2k1	0.0343273	0.0274709
regulation of cardiac muscle tissue growth	Pattern 4	Mapk1	0.0347293	0.0277053
neural crest cell development	Pattern 4	Mapk1	0.0351313	0.0278508
regulation of dendritic spine development	Pattern 4	Marcks	0.0351313	0.0278508
membrane docking	Pattern 4	Ndrg4	0.035533	0.0279943
receptor localization to synapse	Pattern 4	Map2k1	0.035533	0.0279943
homotypic cell-cell adhesion	Pattern 4	Map2k1	0.0359346	0.0281359
organelle transport along microtubule	Pattern 4	Map2k1	0.0359346	0.0281359
striated muscle cell proliferation	Pattern 4	Mapk1	0.0363361	0.0282757
endocytic recycling	Pattern 4	Ndrg4	0.0363361	0.0282757
regulation of cellular pH	Pattern 4	Mapk1	0.0371385	0.0285499
positive regulation of small GTPase mediated signal transduction	Pattern 4	Map2k1	0.0371385	0.0285499
cellular response to calcium ion	Pattern 4	Cpne6	0.0371385	0.0285499
regulation of cellular response to insulin stimulus	Pattern 4	Marcks	0.0371385	0.0285499
regulation of vasoconstriction	Pattern 4	Map2k1	0.0375395	0.0285982
regulation of heart growth	Pattern 4	Mapk1	0.0375395	0.0285982
cellular senescence	Pattern 4	Map2k1	0.0375395	0.0285982
regulation of mitochondrial membrane potential	Pattern 4	Got1	0.0379404	0.028817
dicarboxylic acid metabolic process	Pattern 4	Got1	0.0387416	0.0293377
regulation of cytokinesis	Pattern 4	Cetn2	0.039142	0.0295527
stem cell development	Pattern 4	Mapk1	0.0395422	0.0296782
response to glucocorticoid	Pattern 4	Map2k1	0.0395422	0.0296782
amino acid catabolic process	Pattern 4	Got1	0.0399423	0.0298901
neural crest cell differentiation	Pattern 4	Mapk1	0.0403422	0.0299245
regulation of telomere maintenance	Pattern 4	Mapk1	0.0403422	0.0299245
regulation of dendrite morphogenesis	Pattern 4	Marcks	0.0403422	0.0299245
sensory perception of pain	Pattern 4	Mapk1	0.040742	0.0300454
protein localization to synapse	Pattern 4	Map2k1	0.040742	0.0300454
positive regulation of axonogenesis	Pattern 4	Map2k1	0.0411416	0.0301647
regulation of purine nucleotide metabolic process	Pattern 4	Map2k1	0.0411416	0.0301647
regulation of nucleotide metabolic process	Pattern 4	Map2k1	0.0415411	0.0301958
transcription elongation by RNA polymerase II	Pattern 4	Map2k1	0.0415411	0.0301958
ATP biosynthetic process	Pattern 4	Map2k1	0.0415411	0.0301958
positive regulation of transmembrane receptor protein serine/threonine kinase signaling pathway	Pattern 4	Got1	0.0423396	0.0306008
positive regulation of protein localization to nucleus	Pattern 4	Mapk1	0.0423396	0.0306008
glycolytic process	Pattern 4	Eno2	0.0427386	0.0307142
peptidyl-threonine phosphorylation	Pattern 4	Mapk1	0.0427386	0.0307142
polyol metabolic process	Pattern 4	Got1	0.0431374	0.0309132
regulation of smooth muscle cell migration	Pattern 4	Ndrg4	0.0435362	0.0311111
regulation of pH	Pattern 4	Mapk1	0.0439347	0.031154
dendritic spine organization	Pattern 4	Marcks	0.0439347	0.031154
formation of primary germ layer	Pattern 4	Map2k1	0.0443331	0.031154
ADP catabolic process	Pattern 4	Eno2	0.0443331	0.031154
membrane depolarization	Pattern 4	Got1	0.0443331	0.031154
positive regulation of chromosome organization	Pattern 4	Mapk1	0.0443331	0.031154
negative regulation of intrinsic apoptotic signaling pathway	Pattern 4	Map2k1	0.0447314	0.0313471
response to corticosteroid	Pattern 4	Map2k1	0.0451295	0.0314523
positive regulation of intracellular protein transport	Pattern 4	Mapk1	0.0451295	0.0314523
Ras protein signal transduction	Pattern 4	Map2k1	0.0455274	0.031505
purine nucleoside diphosphate catabolic process	Pattern 4	Eno2	0.0459252	0.031505
purine ribonucleoside diphosphate catabolic process	Pattern 4	Eno2	0.0459252	0.031505
pyridine nucleotide catabolic process	Pattern 4	Eno2	0.0459252	0.031505
ADP metabolic process	Pattern 4	Eno2	0.0459252	0.031505
positive regulation of leukocyte chemotaxis	Pattern 4	Mapk1	0.0463228	0.031505
purine ribonucleoside triphosphate biosynthetic process	Pattern 4	Map2k1	0.0463228	0.031505
peptidyl-threonine modification	Pattern 4	Mapk1	0.0463228	0.031505
cerebellum development	Pattern 4	Map2k1	0.0463228	0.031505
purine nucleoside triphosphate biosynthetic process	Pattern 4	Map2k1	0.0467203	0.0316059
vasoconstriction	Pattern 4	Map2k1	0.0467203	0.0316059
cardiac muscle tissue growth	Pattern 4	Mapk1	0.0471177	0.0316816
ribonucleoside diphosphate catabolic process	Pattern 4	Eno2	0.0475149	0.0316816
pigmentation	Pattern 4	Map2k1	0.0475149	0.0316816
pyridine-containing compound catabolic process	Pattern 4	Eno2	0.0475149	0.0316816
smooth muscle contraction	Pattern 4	Map2k1	0.0479119	0.0316816
purine nucleoside diphosphate metabolic process	Pattern 4	Eno2	0.0479119	0.0316816
purine ribonucleoside diphosphate metabolic process	Pattern 4	Eno2	0.0479119	0.0316816
ribonucleoside triphosphate biosynthetic process	Pattern 4	Map2k1	0.0483088	0.0316816
smooth muscle cell migration	Pattern 4	Ndrg4	0.0483088	0.0316816
mRNA transport	Pattern 4	Cetn2	0.0483088	0.0316816
DNA-templated transcription elongation	Pattern 4	Map2k1	0.0487055	0.0316816
nucleoside diphosphate catabolic process	Pattern 4	Eno2	0.0487055	0.0316816
protein localization to chromosome	Pattern 4	Wbp2	0.0487055	0.0316816
cellular response to hypoxia	Pattern 4	Map2k1	0.0487055	0.0316816
neuron projection organization	Pattern 4	Marcks	0.0487055	0.0316816
regulation of DNA biosynthetic process	Pattern 4	Mapk1	0.0498948	0.0323722
associative learning	Pattern 4	Ndrg4	0.0502909	0.0324631
collagen metabolic process	Pattern 4	Got1	0.0502909	0.0324631
nucleoside triphosphate biosynthetic process	Pattern 4	Map2k1	0.0506869	0.0324709
regulation of organ growth	Pattern 4	Mapk1	0.0506869	0.0324709
heart growth	Pattern 4	Mapk1	0.0506869	0.0324709
metencephalon development	Pattern 4	Map2k1	0.0518739	0.0331476
ribonucleoside diphosphate metabolic process	Pattern 4	Eno2	0.0526645	0.0335682
regulation of mononuclear cell migration	Pattern 4	Mapk1	0.0538492	0.0340562
regulation of postsynaptic membrane neurotransmitter receptor levels	Pattern 4	Map2k1	0.0538492	0.0340562
protein localization to cell junction	Pattern 4	Map2k1	0.0538492	0.0340562
muscle cell migration	Pattern 4	Ndrg4	0.0542438	0.0340562
dendritic spine development	Pattern 4	Marcks	0.0542438	0.0340562
centrosome cycle	Pattern 4	Cetn2	0.0546383	0.0340562
positive regulation of translation	Pattern 4	Mapk1	0.0546383	0.0340562
regulation of nucleocytoplasmic transport	Pattern 4	Mapk1	0.0546383	0.0340562
proteinogenic amino acid metabolic process	Pattern 4	Got1	0.0546383	0.0340562
nucleoside diphosphate metabolic process	Pattern 4	Eno2	0.0550326	0.0342179
pyruvate metabolic process	Pattern 4	Eno2	0.0554268	0.0342949
granulocyte chemotaxis	Pattern 4	Mapk1	0.0554268	0.0342949
response to toxic substance	Pattern 4	Mapk1	0.0558208	0.0344546
regulation of leukocyte chemotaxis	Pattern 4	Mapk1	0.0566084	0.0348559
transcription initiation at RNA polymerase II promoter	Pattern 4	Wbp2	0.0570019	0.0350133
regulation of transforming growth factor beta receptor signaling pathway	Pattern 4	Got1	0.0573953	0.0351698
cellular response to reactive oxygen species	Pattern 4	Mapk1	0.0577886	0.0352405
alcohol biosynthetic process	Pattern 4	Got1	0.0577886	0.0352405
regulation of ossification	Pattern 4	Mapk1	0.0581817	0.0353951
regulation of dendrite development	Pattern 4	Marcks	0.0585746	0.0354323
regulation of cellular response to transforming growth factor beta stimulus	Pattern 4	Got1	0.0585746	0.0354323
purine ribonucleotide catabolic process	Pattern 4	Eno2	0.0589674	0.0354323
ear morphogenesis	Pattern 4	Mapk1	0.0589674	0.0354323
cellular response to decreased oxygen levels	Pattern 4	Map2k1	0.0593601	0.0354323
nucleic acid transport	Pattern 4	Cetn2	0.0593601	0.0354323
RNA transport	Pattern 4	Cetn2	0.0593601	0.0354323
response to calcium ion	Pattern 4	Cpne6	0.0593601	0.0354323
telomere maintenance	Pattern 4	Mapk1	0.0597526	0.0354995
microtubule organizing center organization	Pattern 4	Cetn2	0.0597526	0.0354995
establishment of RNA localization	Pattern 4	Cetn2	0.0605372	0.0358816
acylglycerol metabolic process	Pattern 4	Dgkb	0.0613211	0.0360933
positive regulation of intracellular transport	Pattern 4	Mapk1	0.0613211	0.0360933
T cell receptor signaling pathway	Pattern 4	Mapk1	0.0613211	0.0360933
telomere organization	Pattern 4	Mapk1	0.0617129	0.0362398
neutral lipid metabolic process	Pattern 4	Dgkb	0.0621045	0.0363855
ribonucleotide catabolic process	Pattern 4	Eno2	0.0624959	0.0365069
vesicle-mediated transport to the plasma membrane	Pattern 4	Ndrg4	0.0628872	0.0365069
L-amino acid metabolic process	Pattern 4	Got1	0.0628872	0.0365069
regulation of protein localization to cell periphery	Pattern 4	Map2k1	0.0628872	0.0365069
purine nucleotide catabolic process	Pattern 4	Eno2	0.0636694	0.0368765
positive regulation of autophagy	Pattern 4	Map2k1	0.064451	0.0372442
carbohydrate catabolic process	Pattern 4	Eno2	0.0652319	0.0374396
keratinocyte differentiation	Pattern 4	Map2k1	0.0652319	0.0374396
positive regulation of protein serine/threonine kinase activity	Pattern 4	Map2k1	0.0652319	0.0374396
cellular response to oxygen levels	Pattern 4	Map2k1	0.0656222	0.0375786
purine-containing compound catabolic process	Pattern 4	Eno2	0.0660123	0.0377168
mammary gland development	Pattern 4	Mapk1	0.0664023	0.0378544
glycerophospholipid biosynthetic process	Pattern 4	Dgkb	0.0667921	0.0379063
regulation of protein localization to nucleus	Pattern 4	Mapk1	0.0667921	0.0379063
regulation of muscle contraction	Pattern 4	Map2k1	0.0671817	0.0380423
positive regulation of chemotaxis	Pattern 4	Mapk1	0.0675713	0.0381776
positive regulation of amide metabolic process	Pattern 4	Mapk1	0.0679606	0.0382274
granulocyte migration	Pattern 4	Mapk1	0.0679606	0.0382274
regeneration	Pattern 4	Map2k1	0.0695166	0.0390161
RNA localization	Pattern 4	Cetn2	0.070682	0.0393222
nucleotide catabolic process	Pattern 4	Eno2	0.070682	0.0393222
actin filament bundle assembly	Pattern 4	Marcks	0.070682	0.0393222
regulation of response to wounding	Pattern 4	Map2k1	0.070682	0.0393222
regulation of intracellular protein transport	Pattern 4	Mapk1	0.0710702	0.0394077
DNA-templated transcription initiation	Pattern 4	Wbp2	0.0714582	0.0394077
positive regulation of leukocyte migration	Pattern 4	Mapk1	0.0718461	0.0394077
cellular response to starvation	Pattern 4	Mapk1	0.0718461	0.0394077
transport along microtubule	Pattern 4	Map2k1	0.0718461	0.0394077
female pregnancy	Pattern 4	Mapk1	0.0722338	0.0394077
hindbrain development	Pattern 4	Map2k1	0.0722338	0.0394077
actin filament bundle organization	Pattern 4	Marcks	0.0722338	0.0394077
DNA biosynthetic process	Pattern 4	Mapk1	0.0722338	0.0394077
protein import into nucleus	Pattern 4	Mapk1	0.0730088	0.0396599
nicotinamide nucleotide metabolic process	Pattern 4	Eno2	0.0730088	0.0396599
pyridine nucleotide metabolic process	Pattern 4	Eno2	0.0737832	0.0399097
nucleoside phosphate catabolic process	Pattern 4	Eno2	0.0737832	0.0399097
regulation of axonogenesis	Pattern 4	Map2k1	0.074557	0.0402424
import into nucleus	Pattern 4	Mapk1	0.0749437	0.0403167
gastrulation	Pattern 4	Map2k1	0.0753303	0.0403167
regulation of cell division	Pattern 4	Cetn2	0.0753303	0.0403167
positive regulation of small molecule metabolic process	Pattern 4	Map2k1	0.0753303	0.0403167
cytokinesis	Pattern 4	Cetn2	0.0757167	0.0403532
Notch signaling pathway	Pattern 4	Got1	0.0757167	0.0403532
response to mechanical stimulus	Pattern 4	Got1	0.076489	0.0403641
regulation of tube diameter	Pattern 4	Map2k1	0.076489	0.0403641
blood vessel diameter maintenance	Pattern 4	Map2k1	0.076489	0.0403641
learning	Pattern 4	Ndrg4	0.076875	0.0403641
[truncated: 175 more rows]
